# Supplementary material for: Apparent differences between human and chimp proteomes are reduced when considering human population: Human specific variants are enriched in disordered and compositionally biased regions
Source: PLoS One. 2025 Jul 31;20(7):e0328504. doi: 10.1371/journal.pone.0328504 (PMC12312948; doi:10.1371/journal.pone.0328504)
Supplement: S1 File — (XLS) [file pone.0328504.s003.xls]

## Sheet: SupplFile1
ID_hsa	ID_ptr	Position_hsa	Relative_position	hsa	ptr	ggo	pab	ppa	csa	nle	mmu	oga	mmur	cja	pan
ENSP00000354687	ENSPTRP00000061407	248	0.779874	D	N	N	-	N	P	-	-	-	K	-	P
ENSP00000354687	ENSPTRP00000061407	250	0.786164	L	H	H	-	H	H	-	-	-	H	-	H
ENSP00000355046	ENSPTRP00000061406	284	0.818444	T	I	I	I	I	X	-	I	-	M	-	M
ENSP00000354499	ENSPTRP00000061408	415	0.807393	T	A	A	I	A	I	-	I	-	A	-	I
ENSP00000354632	ENSPTRP00000061399	121	0.53304	I	T	T	A	T	T	-	T	-	M	-	T
ENSP00000354982	ENSPTRP00000061404	40	0.153257	M	T	T	T	T	T	-	T	-	T	-	T
ENSP00000354982	ENSPTRP00000061404	62	0.237548	T	M	M	V	M	V	-	V	-	V	-	I
ENSP00000355206	ENSPTRP00000061401	29	0.252174	G	S	S	P	S	S	-	P	-	M	-	S
ENSP00000354961	ENSPTRP00000061398	54	0.117647	P	L	L	L	L	T	-	T	-	L	-	I
ENSP00000354961	ENSPTRP00000061398	86	0.187364	S	N	N	N	N	N	-	N	-	K	-	N
ENSP00000354961	ENSPTRP00000061398	263	0.572985	V	M	A	M	M	M	-	M	-	M	-	M
ENSP00000354961	ENSPTRP00000061398	402	0.875817	V	I	I	I	I	I	-	I	-	I	-	I
ENSP00000354813	ENSPTRP00000061403	61	0.100993	V	T	A	T	A	T	-	T	-	M	-	T
ENSP00000354813	ENSPTRP00000061403	162	0.268212	A	T	T	T	T	T	-	T	-	T	-	T
ENSP00000354813	ENSPTRP00000061403	190	0.31457	I	L	L	L	L	L	-	L	-	L	-	L
ENSP00000354813	ENSPTRP00000061403	202	0.334437	A	I	S	F	V	L	-	L	-	F	-	L
ENSP00000354813	ENSPTRP00000061403	206	0.34106	A	T	T	N	T	P	-	F	-	N	-	P
ENSP00000354813	ENSPTRP00000061403	394	0.652318	H	L	L	L	L	L	-	L	-	L	-	L
ENSP00000354813	ENSPTRP00000061403	459	0.759934	A	I	I	L	I	M	-	M	-	I	-	T
ENSP00000354813	ENSPTRP00000061403	473	0.783113	S	L	L	P	L	P	-	P	-	L	-	P
ENSP00000354813	ENSPTRP00000061403	475	0.786424	A	M	T	M	M	T	-	T	-	T	-	T
ENSP00000354813	ENSPTRP00000061403	477	0.789735	P	T	V	L	T	L	-	L	-	I	-	L
ENSP00000354813	ENSPTRP00000061403	478	0.791391	F	P	P	P	S	P	-	P	-	P	-	P
ENSP00000354813	ENSPTRP00000061403	480	0.794702	T	V	M	V	M	P	-	P	-	M	-	P
ENSP00000354813	ENSPTRP00000061403	518	0.857616	C	Y	H	P	Y	Q	-	Q	-	S	-	Q
ENSP00000354554	ENSPTRP00000061405	110	0.289474	S	L	Q	L	L	L	-	L	-	T	-	L
ENSP00000354554	ENSPTRP00000061405	122	0.321053	A	T	T	T	T	L	-	M	-	T	-	M
ENSP00000354554	ENSPTRP00000061405	190	0.5	A	T	T	T	T	T	-	I	-	L	-	V
ENSP00000354554	ENSPTRP00000061405	193	0.507895	A	T	T	T	T	T	-	T	-	V	-	T
ENSP00000354554	ENSPTRP00000061405	229	0.602632	A	I	I	I	I	I	-	I	-	L	-	I
ENSP00000354554	ENSPTRP00000061405	238	0.626316	S	I	T	A	A	I	-	I	-	T	-	A
ENSP00000354554	ENSPTRP00000061405	323	0.85	S	L	L	F	L	F	-	F	-	I	-	F
ENSP00000479921	ENSPTRP00000022886	72	0.580645	E	D	T	-	D	G	T	I	A	A	-	D
ENSP00000479921	ENSPTRP00000022886	109	0.879032	K	T	S	-	P	A	G	N	L	L	-	-
ENSP00000480106	ENSPTRP00000066321	27	0.110656	K	E	-	E	-	-	E	-	-	-	-	-
ENSP00000480106	ENSPTRP00000066321	39	0.159836	Q	R	-	R	-	-	R	-	-	-	-	-
ENSP00000480106	ENSPTRP00000066321	47	0.192623	L	P	-	P	-	-	-	-	-	-	-	-
ENSP00000480106	ENSPTRP00000066321	59	0.241803	Q	G	-	G	-	-	R	-	-	-	-	-
ENSP00000480106	ENSPTRP00000066321	62	0.254098	K	E	-	E	-	-	-	-	-	-	-	-
ENSP00000480106	ENSPTRP00000066321	78	0.319672	G	S	-	S	-	-	A	-	-	-	-	-
ENSP00000480106	ENSPTRP00000066321	98	0.401639	H	E	-	G	-	-	G	-	-	-	-	-
ENSP00000480106	ENSPTRP00000066321	142	0.581967	V	A	-	A	-	-	A	-	-	-	-	-
ENSP00000480106	ENSPTRP00000066321	152	0.622951	Q	W	-	A	-	-	-	-	-	-	-	-
ENSP00000480106	ENSPTRP00000066321	173	0.709016	Q	R	-	S	-	-	S	-	-	-	-	-
ENSP00000480106	ENSPTRP00000066321	174	0.713115	P	S	-	R	-	-	R	-	-	-	-	-
ENSP00000480106	ENSPTRP00000066321	178	0.729508	S	A	-	H	-	-	H	-	-	-	-	-
ENSP00000480106	ENSPTRP00000066321	179	0.733607	G	E	-	A	-	-	A	-	-	-	-	-
ENSP00000480106	ENSPTRP00000066321	183	0.75	T	R	-	H	-	-	H	-	-	-	-	-
ENSP00000480106	ENSPTRP00000066321	190	0.778689	H	R	-	R	-	-	G	-	-	-	-	-
ENSP00000480106	ENSPTRP00000066321	193	0.790984	L	P	-	A	-	-	A	-	-	-	-	-
ENSP00000480106	ENSPTRP00000066321	198	0.811475	S	F	-	A	-	-	A	-	-	-	-	-
ENSP00000480106	ENSPTRP00000066321	218	0.893443	S	G	-	Q	-	-	Q	-	-	-	-	-
ENSP00000483280	ENSPTRP00000072917	16	0.128	V	I	-	-	-	-	-	-	-	-	-	-
ENSP00000483280	ENSPTRP00000072917	40	0.32	C	F	-	-	-	-	-	-	-	-	-	-
ENSP00000483280	ENSPTRP00000072917	45	0.36	Q	H	-	-	-	-	-	-	-	-	-	-
ENSP00000483280	ENSPTRP00000072917	69	0.552	R	W	-	-	-	-	-	-	-	-	-	-
ENSP00000483280	ENSPTRP00000072917	83	0.664	K	E	-	-	-	-	-	-	-	-	-	-
ENSP00000483280	ENSPTRP00000072917	95	0.76	A	V	-	-	-	-	-	-	-	-	-	-
ENSP00000483280	ENSPTRP00000072917	100	0.8	V	L	-	-	-	-	-	-	-	-	-	-
ENSP00000483280	ENSPTRP00000072917	104	0.832	R	H	-	-	-	-	-	-	-	-	-	-
ENSP00000498372	ENSPTRP00000038766	272	0.106416	L	V	-	-	-	-	-	V	-	-	-	V
ENSP00000498372	ENSPTRP00000038766	517	0.202269	Q	H	-	-	-	H	-	H	-	-	-	H
ENSP00000498372	ENSPTRP00000038766	585	0.228873	S	P	-	-	-	P	-	P	-	-	-	P
ENSP00000498372	ENSPTRP00000038766	931	0.364241	K	T	-	-	-	T	-	T	-	-	-	T
ENSP00000498372	ENSPTRP00000038766	971	0.37989	F	S	-	-	-	S	-	S	-	-	-	S
ENSP00000498372	ENSPTRP00000038766	992	0.388106	R	H	-	-	-	C	-	C	-	-	-	C
ENSP00000498372	ENSPTRP00000038766	1142	0.446792	M	T	-	-	-	T	-	T	-	-	-	T
ENSP00000498372	ENSPTRP00000038766	1461	0.571596	I	V	-	-	-	V	-	V	-	-	-	V
ENSP00000498372	ENSPTRP00000038766	1598	0.625196	H	D	-	-	-	D	-	D	-	-	-	D
ENSP00000498372	ENSPTRP00000038766	1660	0.649452	Q	R	-	-	-	R	-	R	-	-	-	R
ENSP00000498372	ENSPTRP00000038766	2004	0.784038	L	M	-	-	-	M	-	M	-	-	-	M
ENSP00000498372	ENSPTRP00000038766	2027	0.793036	P	L	-	-	-	L	-	L	-	-	-	L
ENSP00000498372	ENSPTRP00000038766	2174	0.850548	H	R	-	-	-	R	-	R	-	-	-	R
ENSP00000498372	ENSPTRP00000038766	2263	0.885368	L	P	-	-	-	P	-	P	-	-	-	P
ENSP00000322408	ENSPTRP00000082881	230	0.149351	H	N	-	-	-	N	-	N	-	-	N	N
ENSP00000322408	ENSPTRP00000082881	383	0.248701	S	T	-	-	-	T	-	T	-	-	E	T
ENSP00000322408	ENSPTRP00000082881	1186	0.77013	V	A	-	-	-	A	-	A	-	-	Q	A
ENSP00000383115	ENSPTRP00000075295	451	0.606999	R	K	K	K	K	K	K	K	K	K	K	K
ENSP00000407723	ENSPTRP00000080428	284	0.898734	I	V	Q	Q	Q	Q	Q	Q	V	Q	Q	D
ENSP00000372547	ENSPTRP00000038745	23	0.112195	E	Q	-	-	-	Q	-	Q	-	-	Q	-
ENSP00000372547	ENSPTRP00000038745	55	0.268293	N	S	-	-	-	S	-	S	-	-	S	-
ENSP00000372525	ENSPTRP00000071475	560	0.698254	R	K	-	-	-	K	-	K	-	K	K	K
ENSP00000411052	ENSPTRP00000068240	594	0.790945	M	V	T	V	G	V	R	H	L	R	V	V
ENSP00000353284	ENSPTRP00000038771	110	0.166415	E	D	-	-	-	R	-	R	-	G	R	R
ENSP00000353284	ENSPTRP00000038771	120	0.181543	S	N	-	-	-	R	-	R	-	R	R	R
ENSP00000353284	ENSPTRP00000038771	130	0.196672	V	D	-	-	-	S	-	S	-	S	S	S
ENSP00000353284	ENSPTRP00000038771	181	0.273828	S	G	-	-	-	F	-	F	-	F	F	F
ENSP00000353284	ENSPTRP00000038771	194	0.293495	E	Q	-	-	-	I	-	I	-	T	I	I
ENSP00000353284	ENSPTRP00000038771	436	0.659607	T	A	-	-	-	A	-	A	-	A	A	A
ENSP00000353284	ENSPTRP00000038771	548	0.829047	M	I	-	-	-	N	-	N	-	N	N	N
ENSP00000507656	ENSPTRP00000089658	201	0.14135	N	S	-	-	-	S	-	S	-	-	S	-
ENSP00000507656	ENSPTRP00000089658	478	0.336146	T	A	-	-	-	Q	-	L	-	-	-	L
ENSP00000507656	ENSPTRP00000089658	569	0.400141	N	S	-	-	-	T	-	I	-	-	A	-
ENSP00000507656	ENSPTRP00000089658	589	0.414205	A	T	-	-	-	L	-	P	-	-	G	-
ENSP00000507656	ENSPTRP00000089658	628	0.441632	A	S	-	-	-	S	-	S	-	-	R	-
ENSP00000507656	ENSPTRP00000089658	650	0.457103	C	S	-	-	-	A	-	N	-	-	T	-
ENSP00000507656	ENSPTRP00000089658	808	0.568214	K	N	-	-	-	S	-	P	-	-	V	P
ENSP00000507656	ENSPTRP00000089658	820	0.576653	A	V	-	-	-	V	-	D	-	-	T	D
ENSP00000507656	ENSPTRP00000089658	829	0.582982	L	I	-	-	-	G	-	V	-	-	T	I
ENSP00000507656	ENSPTRP00000089658	944	0.663854	M	I	-	-	-	N	-	F	-	-	A	F
ENSP00000507656	ENSPTRP00000089658	1067	0.750352	T	S	-	-	-	I	-	C	-	-	R	-
ENSP00000507656	ENSPTRP00000089658	1250	0.879044	Y	C	-	-	-	V	-	P	-	-	E	-
ENSP00000465894	ENSPTRP00000072303	64	0.161209	T	A	A	A	A	A	A	A	A	-	A	A
ENSP00000217260	ENSPTRP00000022516	165	0.702128	S	T	T	Q	G	T	T	T	T	T	T	T
ENSP00000371347	ENSPTRP00000022514	267	0.529762	H	D	D	D	D	L	Q	D	R	V	N	D
ENSP00000284856	ENSPTRP00000075070	39	0.866667	R	K	-	-	K	-	K	-	K	-	-	-
ENSP00000305875	ENSPTRP00000052386	33	0.160194	G	R	R	R	R	R	R	S	-	R	-	R
ENSP00000305875	ENSPTRP00000052386	74	0.359223	A	S	S	S	S	S	S	L	-	S	-	S
ENSP00000335557	ENSPTRP00000022726	225	0.550122	S	Y	Q	Y	Q	Y	Y	I	Y	Y	Y	N
ENSP00000498344	ENSPTRP00000088203	97	0.502591	R	P	-	-	-	-	-	H	-	-	-	-
ENSP00000498344	ENSPTRP00000088203	101	0.523316	L	M	-	-	-	-	-	P	-	-	-	-
ENSP00000498344	ENSPTRP00000088203	136	0.704663	Q	L	-	-	-	-	-	P	-	-	-	-
ENSP00000498344	ENSPTRP00000088203	165	0.854922	L	M	-	-	-	-	-	Q	-	-	-	-
ENSP00000380334	ENSPTRP00000073827	254	0.727794	S	D	D	F	K	D	N	F	D	C	D	F
ENSP00000380334	ENSPTRP00000073827	300	0.859599	S	V	L	N	D	L	D	R	D	-	D	R
ENSP00000328879	ENSPTRP00000088117	76	0.145315	R	C	-	-	-	-	-	S	I	E	-	-
ENSP00000328879	ENSPTRP00000088117	252	0.481836	M	T	-	-	-	-	-	T	H	D	-	-
ENSP00000328879	ENSPTRP00000088117	291	0.556405	V	I	-	-	-	-	-	I	D	S	-	-
ENSP00000371367	ENSPTRP00000022513	37	0.125	A	V	V	V	-	V	-	V	Y	-	V	T
ENSP00000371367	ENSPTRP00000022513	112	0.378378	D	N	N	N	-	N	-	N	L	-	Q	F
ENSP00000371835	ENSPTRP00000022490	70	0.625	V	A	A	A	A	-	A	-	-	-	S	-
ENSP00000371835	ENSPTRP00000022490	80	0.714286	I	T	T	T	T	-	T	-	-	-	R	-
ENSP00000465953	ENSPTRP00000016979	549	0.596091	S	G	G	G	G	G	G	G	C	A	G	G
ENSP00000465953	ENSPTRP00000016979	643	0.698154	F	L	L	L	L	L	L	L	L	G	L	L
ENSP00000345147	ENSPTRP00000022824	109	0.307042	S	G	-	M	-	M	-	M	G	G	A	M
ENSP00000341364	ENSPTRP00000077493	37	0.201087	V	A	A	-	A	-	-	P	-	-	-	-
ENSP00000278772	ENSPTRP00000068690	165	0.275	F	Y	Q	L	L	-	L	Y	R	G	-	L
ENSP00000399144	ENSPTRP00000022842	115	0.858209	R	K	K	K	K	-	K	K	K	E	K	-
ENSP00000496594	ENSPTRP00000078510	107	0.127838	S	A	-	-	-	-	-	A	-	A	A	A
ENSP00000496594	ENSPTRP00000078510	130	0.155317	T	A	-	-	-	-	-	L	-	A	A	L
ENSP00000496594	ENSPTRP00000078510	131	0.156511	S	N	-	-	-	-	-	N	-	N	N	N
ENSP00000496594	ENSPTRP00000078510	155	0.185185	M	T	-	-	-	-	-	T	-	T	T	T
ENSP00000496594	ENSPTRP00000078510	730	0.872162	H	R	-	-	-	R	-	R	R	R	R	R
ENSP00000496594	ENSPTRP00000078510	742	0.886499	T	P	-	-	-	A	-	A	I	A	A	A
ENSP00000307132	ENSPTRP00000093944	37	0.258741	T	A	A	A	A	A	A	A	-	-	L	-
ENSP00000307132	ENSPTRP00000093944	60	0.41958	N	S	S	S	S	I	S	I	-	-	D	-
ENSP00000366396	ENSPTRP00000022823	709	0.745531	E	D	D	D	D	D	D	D	V	D	D	D
ENSP00000366396	ENSPTRP00000022823	839	0.882229	V	A	A	A	A	A	A	A	P	A	G	A
ENSP00000385680	ENSPTRP00000057773	488	0.246216	Q	E	N	N	H	N	A	K	H	E	K	Y
ENSP00000385680	ENSPTRP00000057773	999	0.504036	T	A	P	K	P	S	-	A	W	S	A	Q
ENSP00000486252	ENSPTRP00000038799	68	0.257576	H	R	-	-	-	L	-	R	-	-	-	R
ENSP00000486252	ENSPTRP00000038799	70	0.265152	L	I	-	-	-	Y	-	I	-	-	-	I
ENSP00000486252	ENSPTRP00000038799	87	0.329545	I	M	-	-	-	K	-	M	-	-	-	M
ENSP00000486252	ENSPTRP00000038799	104	0.393939	N	D	-	-	-	D	-	D	-	-	-	D
ENSP00000486252	ENSPTRP00000038799	108	0.409091	C	R	-	-	-	I	-	R	-	-	-	R
ENSP00000486252	ENSPTRP00000038799	185	0.700758	A	G	-	-	-	I	-	G	-	-	-	G
ENSP00000262126	ENSPTRP00000016777	828	0.401357	I	T	T	T	T	T	T	T	T	T	T	T
ENSP00000262126	ENSPTRP00000016777	1396	0.676684	N	S	S	S	S	G	S	G	S	G	G	G
ENSP00000262126	ENSPTRP00000016777	1458	0.706738	V	I	I	I	I	I	I	I	I	I	I	I
ENSP00000262126	ENSPTRP00000016777	1646	0.797867	S	N	N	N	N	N	N	N	N	N	N	N
ENSP00000420384	ENSPTRP00000022856	105	0.719178	L	P	P	P	P	-	P	P	P	H	P	V
ENSP00000395874	ENSPTRP00000022858	85	0.207317	V	I	N	N	N	-	N	Q	N	N	N	N
ENSP00000395874	ENSPTRP00000022858	146	0.356098	G	R	E	E	E	-	E	D	E	E	E	E
ENSP00000395874	ENSPTRP00000022858	181	0.441463	N	K	E	E	E	-	E	Q	E	E	E	E
ENSP00000367104	ENSPTRP00000070704	103	0.154655	E	A	A	A	A	-	A	A	A	-	A	A
ENSP00000355217	ENSPTRP00000010612	159	0.390663	R	K	F	F	V	K	L	C	K	K	F	F
ENSP00000285116	ENSPTRP00000080005	159	0.621094	N	D	D	D	D	G	D	G	C	C	G	G
ENSP00000286890	ENSPTRP00000072649	193	0.853982	T	V	A	E	-	D	A	D	E	E	E	E
ENSP00000307540	ENSPTRP00000022848	51	0.359155	V	A	A	A	A	A	A	L	-	-	P	A
ENSP00000307540	ENSPTRP00000022848	67	0.471831	L	P	P	T	D	P	P	G	-	-	R	P
ENSP00000307540	ENSPTRP00000022848	79	0.556338	G	A	A	A	L	A	A	W	-	-	L	A
ENSP00000338371	ENSPTRP00000081774	936	0.542923	D	N	V	V	V	V	V	V	S	V	V	V
ENSP00000338371	ENSPTRP00000081774	1270	0.736659	M	V	S	S	S	Q	S	S	L	S	S	S
ENSP00000281741	ENSPTRP00000072053	592	0.716707	I	V	V	V	V	E	V	E	E	L	E	-
ENSP00000246104	ENSPTRP00000069043	50	0.162338	R	C	-	C	-	C	C	C	C	C	C	C
ENSP00000246104	ENSPTRP00000069043	205	0.665584	L	V	V	V	-	V	V	V	V	V	V	V
ENSP00000363929	ENSPTRP00000023016	598	0.289729	T	S	S	N	M	Q	G	G	A	S	G	S
ENSP00000363929	ENSPTRP00000023016	823	0.39874	I	M	M	M	Q	D	S	S	V	M	S	M
ENSP00000363929	ENSPTRP00000023016	1555	0.753391	L	P	E	P	N	H	N	N	H	P	H	N
ENSP00000363929	ENSPTRP00000023016	1805	0.874516	G	V	S	S	T	P	S	S	S	S	P	S
ENSP00000428780	ENSPTRP00000060615	128	0.43686	G	S	-	S	S	S	S	S	S	-	-	S
ENSP00000428780	ENSPTRP00000060615	186	0.634812	D	E	-	E	E	E	E	K	E	-	-	K
ENSP00000428780	ENSPTRP00000060615	195	0.665529	G	A	-	A	A	A	A	A	A	-	-	A
ENSP00000375220	ENSPTRP00000088483	190	0.254692	E	A	-	-	-	K	-	-	A	T	T	-
ENSP00000375220	ENSPTRP00000088483	289	0.387399	A	T	-	-	-	N	-	-	D	P	K	-
ENSP00000375220	ENSPTRP00000088483	413	0.553619	K	R	-	-	-	L	-	-	E	E	Q	-
ENSP00000375220	ENSPTRP00000088483	495	0.663539	W	R	-	-	-	L	-	-	F	T	E	-
ENSP00000308318	ENSPTRP00000065388	88	0.307692	M	I	I	I	I	I	I	I	I	-	I	I
ENSP00000284885	ENSPTRP00000023779	728	0.713725	K	V	M	M	V	S	N	M	I	T	N	M
ENSP00000311579	ENSPTRP00000075311	672	0.506024	S	P	P	P	P	P	P	P	P	P	P	P
ENSP00000303424	ENSPTRP00000073951	243	0.675	C	R	R	L	R	R	R	R	-	-	H	-
ENSP00000323050	ENSPTRP00000039280	515	0.573497	K	R	R	R	R	N	R	N	N	N	T	N
ENSP00000323050	ENSPTRP00000039280	619	0.68931	D	V	V	V	V	S	V	S	P	S	S	S
ENSP00000266088	ENSPTRP00000024601	312	0.469173	G	A	A	A	A	A	A	A	A	A	K	A
ENSP00000317431	ENSPTRP00000024814	198	0.325658	R	K	K	K	K	K	K	K	K	K	K	K
ENSP00000317431	ENSPTRP00000024814	304	0.5	F	L	L	L	L	L	L	L	S	S	L	L
ENSP00000381298	ENSPTRP00000034249	355	0.458656	H	P	-	P	-	P	-	P	F	P	P	P
ENSP00000379533	ENSPTRP00000063423	237	0.175556	H	R	L	R	L	L	L	L	N	R	L	L
ENSP00000379533	ENSPTRP00000063423	252	0.186667	H	R	Q	R	Q	Q	Q	Q	N	K	Q	Q
ENSP00000418693	ENSPTRP00000067665	33	0.103125	M	I	I	I	I	I	I	I	I	I	I	I
ENSP00000306598	ENSPTRP00000090590	313	0.59847	D	G	S	N	F	N	F	M	N	A	P	S
ENSP00000313921	ENSPTRP00000079034	128	0.542373	M	I	I	I	Q	I	I	-	I	I	I	I
ENSP00000343212	ENSPTRP00000093033	25	0.102881	R	P	P	P	P	F	P	F	-	F	-	L
ENSP00000333003	ENSPTRP00000034214	247	0.699717	K	Q	Q	G	Q	A	Q	T	S	E	C	-
ENSP00000483879	ENSPTRP00000054982	69	0.100437	M	V	V	V	V	V	V	V	-	-	H	V
ENSP00000483879	ENSPTRP00000054982	89	0.129549	S	A	A	A	A	A	A	A	-	-	H	A
ENSP00000483879	ENSPTRP00000054982	346	0.503639	D	A	A	A	A	A	A	A	S	-	G	A
ENSP00000483879	ENSPTRP00000054982	371	0.540029	P	L	L	L	L	L	L	L	L	-	C	L
ENSP00000483879	ENSPTRP00000054982	427	0.621543	N	D	D	D	D	A	D	A	D	-	I	A
ENSP00000483879	ENSPTRP00000054982	593	0.863173	D	A	A	V	A	V	V	V	P	-	V	V
ENSP00000317396	ENSPTRP00000058125	156	0.166134	I	T	W	W	E	W	W	W	L	L	G	W
ENSP00000317396	ENSPTRP00000058125	288	0.306709	L	I	H	H	V	H	H	H	H	H	S	H
ENSP00000481109	ENSPTRP00000091818	188	0.133618	V	G	G	G	-	A	G	A	G	R	G	A
ENSP00000481109	ENSPTRP00000091818	605	0.429993	A	T	T	C	T	N	T	P	S	S	C	P
ENSP00000481109	ENSPTRP00000091818	810	0.575693	Q	L	L	V	L	R	L	D	S	S	V	D
ENSP00000481109	ENSPTRP00000091818	841	0.597726	G	R	R	Q	R	P	-	T	F	F	Q	T
ENSP00000481109	ENSPTRP00000091818	1078	0.766169	T	A	A	P	A	A	A	D	A	A	P	D
ENSP00000372199	ENSPTRP00000023842	727	0.319982	M	T	T	T	T	K	T	S	T	T	T	T
ENSP00000372199	ENSPTRP00000023842	845	0.371919	L	P	P	P	P	Q	P	E	-	-	P	P
ENSP00000372199	ENSPTRP00000023842	1450	0.638204	M	T	T	T	T	F	N	A	K	K	T	T
ENSP00000276297	ENSPTRP00000034252	441	0.288424	Q	P	P	P	P	-	P	P	I	-	P	-
ENSP00000276297	ENSPTRP00000034252	678	0.443427	S	G	G	G	G	G	G	G	K	G	G	G
ENSP00000276297	ENSPTRP00000034252	979	0.640288	E	D	D	D	D	D	D	D	S	D	D	D
ENSP00000276297	ENSPTRP00000034252	1371	0.896664	V	I	I	T	I	-	T	T	S	T	T	T
ENSP00000398619	ENSPTRP00000060969	35	0.339806	S	P	-	-	-	P	-	-	-	-	-	-
ENSP00000398619	ENSPTRP00000060969	55	0.533981	T	P	-	-	-	P	-	-	-	-	-	-
ENSP00000382857	ENSPTRP00000064039	221	0.26853	E	Q	R	R	R	R	R	R	R	R	N	F
ENSP00000382857	ENSPTRP00000064039	350	0.425273	M	I	S	S	S	S	S	S	A	S	E	E
ENSP00000216268	ENSPTRP00000025034	811	0.69198	A	P	P	-	-	P	P	P	P	-	P	P
ENSP00000363943	ENSPTRP00000023014	121	0.547511	S	P	P	P	P	P	P	P	P	P	P	P
ENSP00000296564	ENSPTRP00000028674	440	0.194089	S	A	A	A	A	A	A	A	T	T	A	A
ENSP00000296564	ENSPTRP00000028674	626	0.276136	I	V	V	V	V	F	V	F	D	D	G	F
ENSP00000296564	ENSPTRP00000028674	825	0.363917	F	C	C	C	C	S	C	S	P	P	P	S
ENSP00000296564	ENSPTRP00000028674	1680	0.741067	A	V	V	V	V	P	P	P	S	I	T	P
ENSP00000299340	ENSPTRP00000023796	139	0.896774	P	S	S	G	S	G	S	D	-	A	A	D
ENSP00000324920	ENSPTRP00000010875	102	0.173469	G	E	E	E	E	E	E	E	E	E	E	C
ENSP00000324920	ENSPTRP00000010875	104	0.176871	V	I	I	I	I	T	I	T	I	I	I	D
ENSP00000318966	ENSPTRP00000034220	166	0.504559	E	D	D	D	D	D	D	G	D	D	D	D
ENSP00000366178	ENSPTRP00000022843	71	0.47973	G	V	V	M	V	V	-	V	A	-	-	V
ENSP00000415430	ENSPTRP00000085502	83	0.112162	T	A	A	A	A	L	A	P	-	V	A	V
ENSP00000415430	ENSPTRP00000085502	198	0.267568	R	S	S	S	S	Q	S	G	S	P	T	S
ENSP00000415430	ENSPTRP00000085502	222	0.3	A	P	P	P	P	P	P	T	P	E	P	P
ENSP00000415430	ENSPTRP00000085502	348	0.47027	V	A	A	A	A	P	A	T	S	S	A	A
ENSP00000415430	ENSPTRP00000085502	538	0.727027	C	F	F	F	F	R	L	A	P	S	F	F
ENSP00000415430	ENSPTRP00000085502	651	0.87973	E	D	D	D	D	K	A	D	K	S	D	D
ENSP00000338624	ENSPTRP00000046636	210	0.498812	D	E	E	E	E	E	E	E	E	E	E	E
ENSP00000453940	ENSPTRP00000010861	310	0.390428	D	A	A	A	A	A	A	A	-	A	A	A
ENSP00000333181	ENSPTRP00000028726	130	0.322581	R	G	-	E	-	G	G	G	-	A	G	G
ENSP00000262109	ENSPTRP00000063986	53	0.119369	E	Q	Q	Q	H	Q	A	Q	Q	Q	R	S
ENSP00000262109	ENSPTRP00000063986	338	0.761261	H	D	D	G	K	D	A	-	E	K	G	T
ENSP00000262109	ENSPTRP00000063986	382	0.86036	L	P	P	R	S	P	M	-	E	G	E	E
ENSP00000297324	ENSPTRP00000034254	164	0.5125	F	L	L	L	-	-	-	-	L	-	-	-
ENSP00000353246	ENSPTRP00000034497	270	0.89701	M	T	T	T	T	-	T	T	N	T	A	A
ENSP00000497642	ENSPTRP00000034315	119	0.25	E	Q	Q	Q	Q	Q	Q	Q	R	H	Q	Q
ENSP00000382165	ENSPTRP00000066636	317	0.361872	S	G	G	G	V	G	V	G	G	G	G	N
ENSP00000382165	ENSPTRP00000066636	353	0.402968	E	D	D	D	Y	D	Y	D	D	D	D	W
ENSP00000382165	ENSPTRP00000066636	504	0.575342	V	M	M	M	A	M	A	M	M	M	M	R
ENSP00000382165	ENSPTRP00000066636	585	0.667808	N	S	T	S	Y	T	Y	T	T	T	T	R
ENSP00000383392	ENSPTRP00000068832	557	0.664678	N	S	S	S	S	S	S	S	W	S	S	S
ENSP00000299824	ENSPTRP00000074424	202	0.355634	V	A	A	A	A	A	A	G	A	A	A	M
ENSP00000354977	ENSPTRP00000023806	815	0.461234	S	N	E	E	E	N	E	N	R	A	R	K
ENSP00000354977	ENSPTRP00000023806	1555	0.880023	M	T	L	L	T	T	L	T	L	T	N	S
ENSP00000279024	ENSPTRP00000052174	256	0.213156	C	S	V	S	V	R	V	A	P	P	R	A
ENSP00000279024	ENSPTRP00000052174	380	0.316403	A	P	N	P	N	P	N	R	D	P	N	R
ENSP00000279024	ENSPTRP00000052174	477	0.397169	R	K	K	K	K	K	K	P	L	K	P	P
ENSP00000279024	ENSPTRP00000052174	494	0.411324	N	D	A	D	A	D	A	T	Q	G	K	T
ENSP00000279024	ENSPTRP00000052174	1080	0.899251	V	L	A	L	A	L	-	H	Q	G	P	H
ENSP00000362422	ENSPTRP00000052160	530	0.779412	H	Q	Q	Q	Q	Q	Q	M	Q	Q	P	M
ENSP00000362422	ENSPTRP00000052160	561	0.825	D	N	N	N	N	N	N	P	N	N	Q	P
ENSP00000362422	ENSPTRP00000052160	563	0.827941	K	Q	Q	Q	Q	Q	Q	N	Q	Q	I	N
ENSP00000362422	ENSPTRP00000052160	596	0.876471	R	K	K	K	K	K	K	V	K	K	E	V
ENSP00000370419	ENSPTRP00000076895	70	0.148936	M	I	I	I	I	I	I	P	L	H	I	P
ENSP00000286479	ENSPTRP00000034297	151	0.5189	C	R	R	R	R	R	R	R	R	-	-	Q
ENSP00000286479	ENSPTRP00000034297	171	0.587629	T	P	P	P	P	P	P	P	P	-	-	Q
ENSP00000286479	ENSPTRP00000034297	191	0.656357	L	F	F	C	F	S	Y	S	S	-	-	K
ENSP00000265808	ENSPTRP00000053228	136	0.275304	I	N	N	N	N	N	N	N	N	N	N	N
ENSP00000393154	ENSPTRP00000063186	206	0.403131	G	S	S	N	S	S	S	T	N	E	S	S
ENSP00000496394	ENSPTRP00000057920	702	0.296703	Q	R	R	-	-	A	D	R	-	S	-	-
ENSP00000496394	ENSPTRP00000057920	1300	0.549451	H	R	R	-	A	A	S	T	R	E	-	-
ENSP00000496394	ENSPTRP00000057920	1357	0.573542	M	K	K	-	S	R	C	D	K	Q	-	-
ENSP00000496394	ENSPTRP00000057920	1460	0.617075	W	R	R	-	E	P	E	E	R	Q	-	-
ENSP00000496394	ENSPTRP00000057920	1481	0.625951	S	P	P	-	A	-	R	G	P	G	-	-
ENSP00000496394	ENSPTRP00000057920	1485	0.627642	K	R	R	-	A	-	R	-	R	G	-	-
ENSP00000496394	ENSPTRP00000057920	1577	0.666526	V	L	L	-	A	P	R	S	G	A	-	-
ENSP00000496394	ENSPTRP00000057920	1605	0.67836	L	P	P	-	K	R	R	R	G	G	-	-
ENSP00000496394	ENSPTRP00000057920	1619	0.684277	N	K	K	-	G	L	G	Q	G	L	-	-
ENSP00000383333	ENSPTRP00000023905	531	0.564894	P	S	S	Q	S	S	H	Q	Q	V	S	S
ENSP00000383333	ENSPTRP00000023905	612	0.651064	F	L	L	V	L	L	Q	V	Q	V	L	L
ENSP00000269228	ENSPTRP00000080513	419	0.3276	I	T	D	T	T	T	T	F	T	T	F	T
ENSP00000269228	ENSPTRP00000080513	458	0.358092	D	N	A	N	N	N	N	P	T	N	H	N
ENSP00000269228	ENSPTRP00000080513	1029	0.804535	H	N	-	N	N	G	N	D	S	S	G	N
ENSP00000264668	ENSPTRP00000028690	247	0.34022	V	L	L	L	L	L	L	L	L	N	A	L
ENSP00000333640	ENSPTRP00000092549	60	0.111317	R	S	S	S	S	S	S	S	S	S	L	E
ENSP00000333640	ENSPTRP00000092549	404	0.749536	T	A	A	A	A	A	A	A	A	A	A	E
ENSP00000372612	ENSPTRP00000069944	69	0.231544	V	I	Q	Q	Q	I	G	Q	I	I	I	Q
ENSP00000372612	ENSPTRP00000069944	114	0.38255	R	S	D	D	D	S	C	D	L	S	S	D
ENSP00000372612	ENSPTRP00000069944	229	0.768456	C	F	G	G	G	F	G	G	A	L	F	G
ENSP00000261332	ENSPTRP00000016949	210	0.569106	L	V	V	V	V	V	V	V	V	V	V	V
ENSP00000332757	ENSPTRP00000034494	146	0.304167	V	L	L	L	L	L	L	-	L	L	L	L
ENSP00000344424	ENSPTRP00000010996	246	0.809211	A	G	G	G	G	-	G	G	S	G	G	L
ENSP00000382708	ENSPTRP00000056179	59	0.398649	I	V	V	S	V	V	V	V	V	V	V	G
ENSP00000465551	ENSPTRP00000077929	220	0.883534	A	I	I	D	Q	Q	I	I	Q	Q	Q	I
ENSP00000465551	ENSPTRP00000077929	221	0.88755	L	T	T	W	W	W	T	T	W	W	W	T
ENSP00000465551	ENSPTRP00000077929	222	0.891566	L	Y	Y	S	F	F	Y	Y	F	F	F	Y
ENSP00000465551	ENSPTRP00000077929	224	0.899598	L	M	I	F	M	M	I	I	M	M	M	I
ENSP00000262101	ENSPTRP00000092994	86	0.190265	S	G	L	G	G	G	T	G	W	G	G	I
ENSP00000261978	ENSPTRP00000066675	823	0.451701	A	P	P	P	G	Q	M	M	P	E	P	P
ENSP00000261978	ENSPTRP00000066675	1229	0.674533	V	L	L	L	P	D	A	A	C	D	L	L
ENSP00000261978	ENSPTRP00000066675	1396	0.766191	M	I	I	I	Q	G	G	G	S	A	I	I
ENSP00000261978	ENSPTRP00000066675	1585	0.869923	I	V	V	V	M	H	H	H	D	D	V	V
ENSP00000452007	ENSPTRP00000052565	27	0.174194	T	A	A	A	A	A	A	A	A	A	-	A
ENSP00000490886	ENSPTRP00000066420	616	0.283871	N	K	K	K	K	K	K	K	S	E	K	K
ENSP00000490886	ENSPTRP00000066420	657	0.302765	M	I	I	I	I	I	I	I	E	T	I	I
ENSP00000490886	ENSPTRP00000066420	709	0.326728	I	M	M	M	M	M	M	M	D	M	M	M
ENSP00000490886	ENSPTRP00000066420	934	0.430415	A	P	P	P	P	P	P	P	P	P	P	P
ENSP00000490886	ENSPTRP00000066420	1407	0.648387	T	I	I	I	I	A	I	V	L	I	I	V
ENSP00000490886	ENSPTRP00000066420	1450	0.668203	S	P	P	P	P	P	P	P	F	P	P	P
ENSP00000490886	ENSPTRP00000066420	1714	0.789862	I	T	T	E	T	-	T	F	W	T	E	T
ENSP00000451128	ENSPTRP00000088567	162	0.285211	S	G	H	H	H	H	-	H	C	-	L	H
ENSP00000451128	ENSPTRP00000088567	280	0.492958	D	A	E	E	E	E	E	E	Y	E	T	E
ENSP00000451128	ENSPTRP00000088567	412	0.725352	A	P	L	L	L	L	L	L	K	L	R	L
ENSP00000332663	ENSPTRP00000023427	584	0.61409	L	P	D	P	P	A	P	P	A	A	P	P
ENSP00000332663	ENSPTRP00000023427	627	0.659306	M	T	V	T	T	L	T	T	L	A	T	T
ENSP00000332663	ENSPTRP00000023427	724	0.761304	Q	L	K	L	L	F	L	L	F	L	L	L
ENSP00000332663	ENSPTRP00000023427	806	0.847529	V	A	Q	A	A	K	A	A	K	A	A	A
ENSP00000314196	ENSPTRP00000034460	303	0.694954	S	A	A	A	A	A	A	L	T	T	A	A
ENSP00000276440	ENSPTRP00000069487	895	0.478354	N	S	S	S	S	S	L	S	S	S	Q	E
ENSP00000361952	ENSPTRP00000023236	265	0.800604	P	R	R	-	R	R	E	-	R	R	-	R
ENSP00000361952	ENSPTRP00000023236	290	0.876133	F	S	V	-	S	S	P	-	S	-	Q	S
ENSP00000437790	ENSPTRP00000023342	607	0.732207	T	A	S	S	G	S	G	G	G	A	A	G
ENSP00000349959	ENSPTRP00000076696	520	0.304272	I	V	V	V	V	V	V	V	V	V	V	V
ENSP00000349959	ENSPTRP00000076696	833	0.48742	R	K	K	K	K	K	K	K	K	K	K	K
ENSP00000497088	ENSPTRP00000060348	96	0.615385	S	G	G	G	G	W	G	G	W	D	G	L
ENSP00000497088	ENSPTRP00000060348	98	0.628205	S	T	L	L	L	A	L	L	A	C	G	T
ENSP00000497088	ENSPTRP00000060348	99	0.634615	V	L	P	P	P	C	P	F	C	I	R	G
ENSP00000497088	ENSPTRP00000060348	103	0.660256	G	A	K	K	K	L	K	K	L	S	P	S
ENSP00000497088	ENSPTRP00000060348	104	0.666667	V	A	M	M	M	T	M	M	T	L	A	A
ENSP00000497088	ENSPTRP00000060348	105	0.673077	Q	A	G	G	G	G	G	G	G	V	P	F
ENSP00000497088	ENSPTRP00000060348	106	0.679487	W	M	T	T	T	N	T	T	N	P	L	G
ENSP00000497088	ENSPTRP00000060348	108	0.692308	D	R	E	E	E	-	E	E	-	A	P	P
ENSP00000497088	ENSPTRP00000060348	111	0.711538	S	T	G	G	G	-	G	G	-	R	P	F
ENSP00000497088	ENSPTRP00000060348	112	0.717949	L	Q	R	R	R	T	R	R	T	H	A	A
ENSP00000497088	ENSPTRP00000060348	113	0.724359	Q	P	E	E	E	V	K	E	V	R	R	R
ENSP00000497088	ENSPTRP00000060348	116	0.74359	P	R	L	L	T	A	-	L	A	-	A	L
ENSP00000497088	ENSPTRP00000060348	117	0.75	P	L	T	T	Q	T	-	T	T	-	A	I
ENSP00000497088	ENSPTRP00000060348	119	0.762821	F	D	Q	Q	V	L	L	Q	L	-	G	W
ENSP00000497088	ENSPTRP00000060348	122	0.782051	F	E	L	L	P	-	Q	L	-	K	-	C
ENSP00000497088	ENSPTRP00000060348	126	0.807692	S	G	A	A	M	-	-	T	-	-	R	L
ENSP00000497088	ENSPTRP00000060348	127	0.814103	L	R	M	M	R	-	-	M	-	-	T	T
ENSP00000497088	ENSPTRP00000060348	129	0.826923	S	A	R	R	L	-	P	R	-	-	G	N
ENSP00000497088	ENSPTRP00000060348	130	0.833333	S	L	L	L	L	-	A	L	-	-	C	-
ENSP00000497088	ENSPTRP00000060348	132	0.846154	D	A	P	P	A	-	A	P	-	-	L	-
ENSP00000497088	ENSPTRP00000060348	133	0.852564	Y	L	A	A	S	-	M	A	-	-	A	-
ENSP00000355045	ENSPTRP00000059122	211	0.122603	P	S	S	S	S	S	S	S	S	S	S	S
ENSP00000355045	ENSPTRP00000059122	696	0.404416	L	P	P	K	P	P	P	P	K	P	P	P
ENSP00000355045	ENSPTRP00000059122	778	0.452063	E	D	D	Q	D	D	D	D	H	D	D	D
ENSP00000355045	ENSPTRP00000059122	808	0.469494	P	L	L	N	L	L	L	L	G	T	L	L
ENSP00000369960	ENSPTRP00000084402	425	0.892857	K	T	E	E	T	F	E	-	R	R	R	R
ENSP00000370878	ENSPTRP00000078222	51	0.169435	G	A	E	-	-	A	-	E	E	S	Q	N
ENSP00000370878	ENSPTRP00000078222	141	0.468439	K	D	S	-	-	Q	-	N	L	E	N	S
ENSP00000370878	ENSPTRP00000078222	142	0.471761	T	S	H	-	-	I	-	N	Y	D	H	V
ENSP00000370878	ENSPTRP00000078222	145	0.481728	F	I	V	-	-	R	-	S	D	T	S	V
ENSP00000370878	ENSPTRP00000078222	146	0.48505	M	A	R	-	-	F	-	H	V	L	Q	C
ENSP00000370878	ENSPTRP00000078222	154	0.511628	F	I	I	-	-	R	-	Y	C	Y	Y	P
ENSP00000370878	ENSPTRP00000078222	157	0.521595	K	L	T	-	-	Q	-	D	Y	D	N	V
ENSP00000370878	ENSPTRP00000078222	161	0.534884	E	L	V	-	-	I	-	T	A	T	T	F
ENSP00000370878	ENSPTRP00000078222	163	0.541528	Q	F	F	-	-	V	-	I	G	V	I	P
ENSP00000370878	ENSPTRP00000078222	166	0.551495	K	P	I	-	-	R	-	R	I	R	V	S
ENSP00000370878	ENSPTRP00000078222	167	0.554817	R	H	E	-	-	S	-	F	S	F	F	F
ENSP00000370878	ENSPTRP00000078222	168	0.55814	M	T	I	-	-	A	-	D	C	D	S	S
ENSP00000370878	ENSPTRP00000078222	169	0.561462	Q	C	L	-	-	A	-	D	R	D	D	F
ENSP00000370878	ENSPTRP00000078222	171	0.568106	V	I	P	-	-	S	-	A	D	S	S	P
ENSP00000370878	ENSPTRP00000078222	173	0.574751	T	S	N	-	-	P	-	L	I	V	I	L
ENSP00000370878	ENSPTRP00000078222	174	0.578073	E	T	M	-	-	C	-	S	S	S	S	P
ENSP00000370878	ENSPTRP00000078222	201	0.667774	Y	P	L	-	-	S	-	F	I	P	V	F
ENSP00000370878	ENSPTRP00000078222	203	0.674419	F	A	I	-	-	M	-	S	I	C	S	P
ENSP00000370878	ENSPTRP00000078222	206	0.684385	A	E	R	-	-	E	-	E	L	E	E	P
ENSP00000370878	ENSPTRP00000078222	252	0.837209	V	L	F	-	-	R	-	E	P	E	E	-
ENSP00000370878	ENSPTRP00000078222	253	0.840532	M	I	E	-	-	A	-	Q	A	T	Q	-
ENSP00000370878	ENSPTRP00000078222	257	0.853821	F	Y	E	-	-	M	-	T	T	K	M	S
ENSP00000370878	ENSPTRP00000078222	265	0.880399	D	T	W	-	-	S	-	P	L	P	P	-
ENSP00000370878	ENSPTRP00000078222	266	0.883721	P	R	R	-	-	T	-	G	L	N	G	-
ENSP00000370253	ENSPTRP00000081164	106	0.451064	S	C	C	L	C	C	C	C	G	Y	G	C
ENSP00000370639	ENSPTRP00000090701	54	0.144385	R	G	-	G	G	-	-	E	G	G	G	E
ENSP00000302310	ENSPTRP00000073270	222	0.664671	G	A	A	A	A	-	-	-	-	N	-	-
ENSP00000302310	ENSPTRP00000073270	276	0.826347	K	E	E	E	E	-	-	-	-	G	-	-
ENSP00000363615	ENSPTRP00000023036	481	0.887454	N	K	K	D	D	D	D	D	D	D	D	D
ENSP00000262719	ENSPTRP00000017119	438	0.254948	K	R	X	E	R	-	-	E	G	G	G	V
ENSP00000370981	ENSPTRP00000084224	315	0.527638	N	S	S	S	S	S	S	S	G	-	S	S
ENSP00000328228	ENSPTRP00000034402	140	0.136719	T	S	S	S	S	S	S	S	N	N	L	S
ENSP00000328228	ENSPTRP00000034402	742	0.724609	G	A	A	A	A	A	S	A	A	A	A	A
ENSP00000328228	ENSPTRP00000034402	840	0.820312	R	Q	Q	Q	Q	D	D	G	D	D	K	G
ENSP00000391778	ENSPTRP00000087880	181	0.780172	P	I	V	V	V	A	-	-	-	-	-	-
ENSP00000262150	ENSPTRP00000076416	417	0.539457	N	D	D	D	D	D	D	D	D	D	D	D
ENSP00000370299	ENSPTRP00000091956	266	0.164502	S	R	R	R	K	R	R	K	-	G	R	R
ENSP00000370299	ENSPTRP00000091956	540	0.333952	K	T	T	A	L	T	T	L	S	L	Y	T
ENSP00000370299	ENSPTRP00000091956	659	0.407545	G	V	V	A	E	A	A	E	E	R	D	A
ENSP00000370299	ENSPTRP00000091956	866	0.53556	L	P	P	P	S	P	P	S	Q	A	G	P
ENSP00000370299	ENSPTRP00000091956	1296	0.801484	T	A	A	A	R	A	A	R	C	S	K	A
ENSP00000485530	ENSPTRP00000054869	236	0.749206	C	R	R	-	R	-	-	-	-	-	-	-
ENSP00000485530	ENSPTRP00000054869	243	0.771429	F	C	C	-	C	-	-	-	-	-	-	-
ENSP00000155840	ENSPTRP00000087726	100	0.14771	V	L	L	L	L	-	D	L	P	P	L	A
ENSP00000155840	ENSPTRP00000087726	399	0.589365	A	P	P	P	P	P	I	P	K	K	P	F
ENSP00000432695	ENSPTRP00000059841	216	0.474725	G	D	D	D	D	D	D	E	D	D	D	E
ENSP00000462106	ENSPTRP00000072016	31	0.303922	F	L	L	-	-	L	L	-	-	-	-	-
ENSP00000462106	ENSPTRP00000072016	41	0.401961	L	P	-	-	-	P	P	-	-	-	-	-
ENSP00000465517	ENSPTRP00000049414	64	0.289593	R	K	K	K	K	K	K	F	K	K	K	K
ENSP00000465517	ENSPTRP00000049414	121	0.547511	V	L	L	L	L	L	L	S	L	L	L	L
ENSP00000278319	ENSPTRP00000005789	142	0.274131	L	P	P	P	P	P	P	-	-	S	P	-
ENSP00000278319	ENSPTRP00000005789	323	0.623552	V	Q	Q	Q	Q	I	Q	-	K	K	Q	-
ENSP00000278319	ENSPTRP00000005789	340	0.656371	Y	H	H	Q	H	K	H	-	I	I	H	-
ENSP00000463041	ENSPTRP00000016897	153	0.176674	S	A	-	A	-	A	A	A	-	G	D	A
ENSP00000280886	ENSPTRP00000090371	987	0.633911	I	V	P	P	N	V	L	V	V	C	P	P
ENSP00000354770	ENSPTRP00000047162	180	0.792952	K	R	R	Q	R	-	-	E	-	-	D	E
ENSP00000269187	ENSPTRP00000016959	228	0.301587	S	E	E	E	E	T	E	V	A	T	T	V
ENSP00000494528	ENSPTRP00000023152	127	0.262397	M	T	R	R	R	R	R	A	T	T	T	R
ENSP00000494528	ENSPTRP00000023152	228	0.471074	S	A	T	T	V	T	T	G	G	A	A	T
ENSP00000401327	ENSPTRP00000078798	279	0.861111	Q	E	E	E	E	I	E	E	E	-	-	-
ENSP00000427900	ENSPTRP00000039102	1243	0.68035	V	A	A	A	R	A	A	A	P	Q	A	P
ENSP00000400113	ENSPTRP00000048207	306	0.491172	I	V	V	F	V	V	V	V	V	V	V	F
ENSP00000400113	ENSPTRP00000048207	493	0.791332	L	W	W	M	W	W	W	W	Y	W	W	H
ENSP00000380074	ENSPTRP00000063446	176	0.313167	F	S	S	S	S	S	S	S	S	P	S	S
ENSP00000354794	ENSPTRP00000056807	631	0.480945	T	A	A	A	P	A	A	A	A	A	L	E
ENSP00000370713	ENSPTRP00000003786	338	0.456757	E	A	A	A	Q	A	-	A	A	V	A	A
ENSP00000379042	ENSPTRP00000075004	227	0.484009	T	K	K	K	K	K	K	C	G	-	K	K
ENSP00000278314	ENSPTRP00000005790	226	0.372323	G	E	E	T	M	E	E	E	E	E	L	E
ENSP00000381064	ENSPTRP00000065680	407	0.572433	T	I	S	I	I	I	I	I	N	I	V	I
ENSP00000485659	ENSPTRP00000074125	690	0.122016	G	S	-	-	S	-	-	V	-	-	-	-
ENSP00000485659	ENSPTRP00000074125	1052	0.18603	R	W	-	-	W	-	-	T	-	-	-	-
ENSP00000485659	ENSPTRP00000074125	1183	0.209195	V	A	-	-	A	-	-	P	-	-	-	-
ENSP00000485659	ENSPTRP00000074125	1402	0.247922	T	A	-	-	A	-	-	-	-	-	-	-
ENSP00000485659	ENSPTRP00000074125	1480	0.261715	P	A	-	-	A	-	-	-	-	-	-	-
ENSP00000485659	ENSPTRP00000074125	2018	0.356852	H	R	-	-	-	-	-	-	-	-	R	-
ENSP00000485659	ENSPTRP00000074125	2071	0.366225	G	R	-	-	-	-	-	H	-	-	S	-
ENSP00000485659	ENSPTRP00000074125	2121	0.375066	T	N	-	-	-	-	-	P	-	-	S	-
ENSP00000485659	ENSPTRP00000074125	2274	0.402122	T	S	-	-	-	-	-	-	-	-	-	-
ENSP00000485659	ENSPTRP00000074125	2291	0.405128	R	S	-	-	-	-	-	-	-	-	-	-
ENSP00000485659	ENSPTRP00000074125	2319	0.41008	A	G	-	-	-	-	-	T	-	-	-	-
ENSP00000485659	ENSPTRP00000074125	2321	0.410433	T	E	-	-	-	-	-	S	-	-	-	-
ENSP00000485659	ENSPTRP00000074125	2323	0.410787	S	T	-	-	-	-	-	P	-	-	-	-
ENSP00000485659	ENSPTRP00000074125	2324	0.410964	I	L	-	-	-	-	-	T	-	-	-	-
ENSP00000485659	ENSPTRP00000074125	2327	0.411494	A	V	-	-	-	-	-	M	-	-	V	-
ENSP00000485659	ENSPTRP00000074125	2342	0.414147	S	F	-	-	-	-	-	-	-	-	-	-
ENSP00000485659	ENSPTRP00000074125	2370	0.419098	T	I	-	-	-	-	-	-	-	-	S	-
ENSP00000485659	ENSPTRP00000074125	2376	0.420159	R	S	-	-	-	-	-	-	-	-	-	-
ENSP00000485659	ENSPTRP00000074125	2377	0.420336	T	A	-	-	-	-	-	-	-	-	-	-
ENSP00000485659	ENSPTRP00000074125	2381	0.421043	T	F	-	-	-	-	-	-	-	-	-	-
ENSP00000485659	ENSPTRP00000074125	2393	0.423165	E	G	-	-	-	-	-	-	-	-	-	-
ENSP00000485659	ENSPTRP00000074125	2399	0.424226	V	A	-	-	-	-	-	P	-	-	-	-
ENSP00000485659	ENSPTRP00000074125	2408	0.425818	T	A	-	-	-	-	-	I	-	-	P	-
ENSP00000485659	ENSPTRP00000074125	2480	0.43855	A	S	-	-	-	-	-	-	-	-	-	-
ENSP00000485659	ENSPTRP00000074125	2482	0.438904	T	A	-	-	-	-	-	-	-	-	-	-
ENSP00000485659	ENSPTRP00000074125	2485	0.439434	T	N	-	-	-	-	-	-	-	-	-	-
ENSP00000485659	ENSPTRP00000074125	2493	0.440849	R	G	-	-	-	-	-	-	-	-	-	-
ENSP00000485659	ENSPTRP00000074125	2560	0.452697	T	S	-	-	-	-	-	-	-	-	-	-
ENSP00000485659	ENSPTRP00000074125	2581	0.45641	T	I	-	-	-	-	-	-	-	-	-	-
ENSP00000485659	ENSPTRP00000074125	2583	0.456764	A	V	-	-	-	-	-	-	-	-	-	-
ENSP00000485659	ENSPTRP00000074125	2762	0.488417	T	S	-	-	-	-	-	-	-	-	-	-
ENSP00000485659	ENSPTRP00000074125	2866	0.506808	S	R	-	-	-	-	-	-	-	-	-	-
ENSP00000485659	ENSPTRP00000074125	2869	0.507339	T	I	-	-	-	-	-	-	-	-	-	-
ENSP00000485659	ENSPTRP00000074125	3047	0.538815	S	T	-	-	-	-	-	-	-	-	A	-
ENSP00000485659	ENSPTRP00000074125	3127	0.552962	I	V	-	-	-	-	-	-	-	-	-	-
ENSP00000485659	ENSPTRP00000074125	3224	0.570115	L	P	-	-	-	-	-	-	-	-	P	-
ENSP00000485659	ENSPTRP00000074125	3234	0.571883	I	V	-	-	-	-	-	-	-	-	V	-
ENSP00000485659	ENSPTRP00000074125	3370	0.595933	P	T	-	-	-	-	-	T	-	-	A	-
ENSP00000485659	ENSPTRP00000074125	3441	0.608488	S	A	-	-	-	-	-	-	-	-	A	-
ENSP00000485659	ENSPTRP00000074125	3450	0.61008	T	A	-	-	H	-	-	-	-	-	P	-
ENSP00000485659	ENSPTRP00000074125	3695	0.653404	S	T	-	-	-	-	-	P	-	-	G	-
ENSP00000485659	ENSPTRP00000074125	3702	0.654642	T	S	-	-	-	-	-	A	-	-	P	-
ENSP00000485659	ENSPTRP00000074125	3773	0.667197	T	S	-	-	-	-	-	-	-	-	Q	-
ENSP00000485659	ENSPTRP00000074125	3791	0.67038	T	K	-	-	-	-	-	-	-	-	S	-
ENSP00000485659	ENSPTRP00000074125	3836	0.678338	T	I	-	-	-	-	-	-	-	-	P	-
ENSP00000485659	ENSPTRP00000074125	3884	0.686826	T	I	-	-	-	-	-	-	-	-	P	-
ENSP00000485659	ENSPTRP00000074125	3937	0.696198	H	R	-	-	-	-	-	-	-	-	T	-
ENSP00000485659	ENSPTRP00000074125	4118	0.728205	T	I	-	-	-	-	-	-	-	-	E	-
ENSP00000485659	ENSPTRP00000074125	4196	0.741998	S	A	-	-	-	-	-	-	-	-	-	-
ENSP00000485659	ENSPTRP00000074125	4342	0.767816	G	R	-	-	-	-	-	-	-	-	P	-
ENSP00000485659	ENSPTRP00000074125	4343	0.767993	S	T	-	-	-	-	-	-	-	-	V	-
ENSP00000485659	ENSPTRP00000074125	4383	0.775066	T	Y	-	-	-	-	-	-	-	-	Q	-
ENSP00000485659	ENSPTRP00000074125	4385	0.77542	T	Q	-	-	-	-	-	-	-	-	S	-
ENSP00000485659	ENSPTRP00000074125	4387	0.775774	S	A	-	-	-	-	-	-	-	-	T	-
ENSP00000485659	ENSPTRP00000074125	4388	0.77595	A	S	-	-	-	-	-	-	-	-	S	-
ENSP00000485659	ENSPTRP00000074125	4391	0.776481	T	S	-	-	-	-	-	-	-	-	G	-
ENSP00000485659	ENSPTRP00000074125	4392	0.776658	R	T	-	-	-	-	-	-	-	-	T	-
ENSP00000485659	ENSPTRP00000074125	4394	0.777011	T	C	-	-	-	-	-	-	-	-	P	-
ENSP00000485659	ENSPTRP00000074125	4396	0.777365	A	L	-	-	-	-	-	T	-	-	P	-
ENSP00000485659	ENSPTRP00000074125	4397	0.777542	S	L	-	-	-	-	-	T	-	-	V	-
ENSP00000485659	ENSPTRP00000074125	4398	0.777719	T	Q	-	-	-	-	-	S	-	-	P	-
ENSP00000485659	ENSPTRP00000074125	4412	0.780195	V	L	-	-	-	-	-	P	-	-	S	-
ENSP00000485659	ENSPTRP00000074125	4413	0.780371	P	L	-	-	-	-	-	T	-	-	A	-
ENSP00000485659	ENSPTRP00000074125	4421	0.781786	P	L	-	-	-	-	-	I	-	-	A	-
ENSP00000485659	ENSPTRP00000074125	4423	0.78214	T	E	-	-	-	-	-	A	-	-	I	-
ENSP00000485659	ENSPTRP00000074125	4424	0.782317	R	P	-	-	-	-	-	-	-	-	T	-
ENSP00000485659	ENSPTRP00000074125	4425	0.782493	T	A	-	-	-	-	-	-	-	-	S	-
ENSP00000485659	ENSPTRP00000074125	4427	0.782847	P	K	-	-	-	-	-	-	-	-	T	-
ENSP00000485659	ENSPTRP00000074125	4428	0.783024	A	G	-	-	-	-	-	-	-	-	S	-
ENSP00000485659	ENSPTRP00000074125	4429	0.783201	S	L	-	-	-	-	-	-	-	-	A	-
ENSP00000485659	ENSPTRP00000074125	4430	0.783378	T	W	-	-	-	-	-	-	-	-	P	-
ENSP00000485659	ENSPTRP00000074125	4431	0.783554	A	S	-	-	-	-	-	-	-	-	T	-
ENSP00000485659	ENSPTRP00000074125	4433	0.783908	T	E	-	-	-	-	-	-	-	-	S	-
ENSP00000485659	ENSPTRP00000074125	4436	0.784439	G	S	-	-	-	-	-	-	-	-	S	-
ENSP00000485659	ENSPTRP00000074125	4439	0.784969	T	S	-	-	-	-	-	-	-	-	S	-
ENSP00000485659	ENSPTRP00000074125	4441	0.785323	P	H	-	-	-	-	-	-	-	-	S	-
ENSP00000485659	ENSPTRP00000074125	4442	0.7855	S	Q	-	-	-	-	-	-	-	-	T	-
ENSP00000485659	ENSPTRP00000074125	4448	0.786561	S	A	-	-	-	-	-	-	-	-	T	-
ENSP00000485659	ENSPTRP00000074125	4449	0.786737	T	Q	-	-	-	-	-	-	-	-	S	-
ENSP00000485659	ENSPTRP00000074125	4452	0.787268	A	D	-	-	-	-	-	-	-	-	S	-
ENSP00000485659	ENSPTRP00000074125	4454	0.787622	T	Y	-	-	-	-	-	-	-	-	P	-
ENSP00000485659	ENSPTRP00000074125	4456	0.787975	S	T	-	-	-	-	-	-	-	-	T	-
ENSP00000485659	ENSPTRP00000074125	4457	0.788152	T	R	-	-	-	-	-	-	-	-	S	-
ENSP00000485659	ENSPTRP00000074125	4458	0.788329	I	T	-	-	-	-	-	-	-	-	T	-
ENSP00000485659	ENSPTRP00000074125	4462	0.789036	T	L	-	-	-	-	-	-	-	-	P	-
ENSP00000485659	ENSPTRP00000074125	4463	0.789213	T	Q	-	-	-	-	-	-	-	-	V	-
ENSP00000485659	ENSPTRP00000074125	4464	0.78939	S	P	-	-	-	-	-	-	-	-	T	-
ENSP00000485659	ENSPTRP00000074125	4467	0.78992	S	A	-	-	-	-	-	-	-	-	T	-
ENSP00000485659	ENSPTRP00000074125	4468	0.790097	A	Q	-	-	-	-	-	-	-	-	S	-
ENSP00000485659	ENSPTRP00000074125	4470	0.790451	I	L	-	-	-	-	-	-	-	-	S	-
ENSP00000485659	ENSPTRP00000074125	4471	0.790628	T	V	-	-	-	-	-	-	-	-	S	-
ENSP00000485659	ENSPTRP00000074125	4472	0.790805	S	A	-	-	-	-	-	-	-	-	T	-
ENSP00000485659	ENSPTRP00000074125	4505	0.79664	T	M	-	-	-	-	-	-	-	-	S	-
ENSP00000485659	ENSPTRP00000074125	4525	0.800177	P	S	-	-	-	-	-	-	-	-	T	-
ENSP00000485659	ENSPTRP00000074125	4545	0.803714	L	I	-	-	I	-	-	-	-	-	S	-
ENSP00000485659	ENSPTRP00000074125	4548	0.804244	V	L	-	-	L	-	-	-	-	-	S	-
ENSP00000485659	ENSPTRP00000074125	4603	0.81397	P	H	-	-	H	-	-	-	-	-	T	-
ENSP00000485659	ENSPTRP00000074125	4685	0.82847	N	S	-	-	S	-	-	-	-	-	V	-
ENSP00000485659	ENSPTRP00000074125	4755	0.840849	M	V	-	-	V	-	-	-	-	-	P	-
ENSP00000485659	ENSPTRP00000074125	4756	0.841026	V	A	-	-	A	-	-	-	-	-	E	-
ENSP00000485659	ENSPTRP00000074125	4799	0.84863	R	H	-	-	H	-	-	-	-	-	E	-
ENSP00000485659	ENSPTRP00000074125	4811	0.850752	L	R	-	-	R	-	-	-	-	-	P	-
ENSP00000485659	ENSPTRP00000074125	4821	0.85252	G	R	-	-	R	-	-	-	-	-	Y	-
ENSP00000485659	ENSPTRP00000074125	4841	0.856057	I	T	-	-	T	-	-	-	-	-	T	-
ENSP00000485659	ENSPTRP00000074125	5011	0.886118	S	G	-	-	G	-	-	-	-	-	-	-
ENSP00000485659	ENSPTRP00000074125	5026	0.888771	V	I	-	-	I	-	-	-	-	-	-	-
ENSP00000304139	ENSPTRP00000005794	135	0.343511	A	G	G	-	-	G	G	G	Y	-	-	G
ENSP00000304139	ENSPTRP00000005794	288	0.732824	E	D	D	-	-	G	G	Y	P	-	-	Y
ENSP00000369372	ENSPTRP00000037193	108	0.135	F	S	S	S	S	L	Q	-	-	-	-	-
ENSP00000369372	ENSPTRP00000037193	401	0.50125	Y	S	S	S	S	F	M	E	-	-	-	-
ENSP00000244043	ENSPTRP00000085301	146	0.291417	A	T	-	T	H	M	T	T	T	T	C	T
ENSP00000244043	ENSPTRP00000085301	248	0.49501	R	T	-	T	A	S	T	T	T	T	A	T
ENSP00000368813	ENSPTRP00000037265	308	0.477519	Q	R	R	R	R	R	-	R	-	R	R	R
ENSP00000368813	ENSPTRP00000037265	505	0.782946	V	A	A	P	A	A	-	A	G	E	Q	A
ENSP00000324827	ENSPTRP00000077363	525	0.75431	V	G	G	G	G	-	-	G	-	G	G	G
ENSP00000324827	ENSPTRP00000077363	532	0.764368	V	A	A	A	A	-	E	A	-	A	A	A
ENSP00000324827	ENSPTRP00000077363	569	0.817529	R	K	K	K	K	-	-	K	-	K	K	K
ENSP00000324827	ENSPTRP00000077363	596	0.856322	A	D	D	D	D	-	-	D	-	-	V	D
ENSP00000324827	ENSPTRP00000077363	610	0.876437	S	G	G	G	G	-	V	G	-	G	-	G
ENSP00000261308	ENSPTRP00000028983	310	0.479134	V	L	L	L	L	L	L	R	L	L	L	L
ENSP00000330875	ENSPTRP00000005997	225	0.6	G	S	-	S	S	S	S	S	-	L	-	S
ENSP00000300747	ENSPTRP00000005680	413	0.849794	I	L	L	L	L	-	L	L	L	-	L	L
ENSP00000297423	ENSPTRP00000067418	373	0.407205	S	N	N	N	N	T	N	T	-	D	T	P
ENSP00000351190	ENSPTRP00000078051	790	0.834213	S	A	A	A	A	A	A	A	R	T	T	A
ENSP00000394757	ENSPTRP00000017196	377	0.323883	S	P	P	P	P	P	A	P	P	P	E	P
ENSP00000394757	ENSPTRP00000017196	543	0.466495	E	D	D	D	D	D	D	D	R	R	A	D
ENSP00000394757	ENSPTRP00000017196	630	0.541237	M	L	L	L	L	L	L	L	K	H	D	L
ENSP00000480991	ENSPTRP00000016902	172	0.387387	E	D	D	D	D	T	D	T	T	D	D	T
ENSP00000372720	ENSPTRP00000049456	147	0.494949	N	D	-	D	D	D	D	D	S	D	D	D
ENSP00000230882	ENSPTRP00000074273	560	0.876369	L	F	K	F	Q	F	E	E	F	G	N	E
ENSP00000391524	ENSPTRP00000078033	231	0.394198	F	Y	V	C	Y	C	C	C	L	R	C	C
ENSP00000364255	ENSPTRP00000052251	223	0.766323	S	G	K	K	K	K	A	K	K	K	K	K
ENSP00000452414	ENSPTRP00000052545	440	0.374468	V	L	-	L	L	L	L	L	S	L	L	L
ENSP00000452414	ENSPTRP00000052545	506	0.430638	A	P	-	P	P	P	P	P	S	P	P	P
ENSP00000350967	ENSPTRP00000063445	182	0.220073	N	D	V	V	D	D	W	V	G	R	M	V
ENSP00000378970	ENSPTRP00000040379	139	0.157955	S	A	A	A	G	A	A	V	G	G	G	V
ENSP00000367445	ENSPTRP00000003925	127	0.447183	R	S	S	S	Q	S	S	S	G	-	S	S
ENSP00000380333	ENSPTRP00000073818	548	0.581124	R	G	G	G	D	G	G	G	G	T	G	G
ENSP00000380333	ENSPTRP00000073818	741	0.78579	L	F	F	F	Q	F	F	F	F	H	F	F
ENSP00000380333	ENSPTRP00000073818	784	0.831389	W	R	R	R	V	R	Q	R	R	R	R	R
ENSP00000352051	ENSPTRP00000069935	624	0.672414	M	T	S	S	S	P	D	E	S	S	S	F
ENSP00000352051	ENSPTRP00000069935	751	0.809267	C	R	G	G	G	N	W	P	R	G	G	V
ENSP00000352051	ENSPTRP00000069935	766	0.825431	F	V	S	S	S	S	G	C	E	S	S	P
ENSP00000422554	ENSPTRP00000060857	915	0.573668	V	G	G	G	G	G	G	G	-	K	G	G
ENSP00000422554	ENSPTRP00000060857	1153	0.722884	M	T	T	T	T	T	T	T	-	R	T	T
ENSP00000422554	ENSPTRP00000060857	1295	0.811912	T	A	A	A	A	A	E	A	-	Q	D	A
ENSP00000297875	ENSPTRP00000061089	98	0.134063	N	D	D	D	D	D	D	D	D	D	D	D
ENSP00000284987	ENSPTRP00000023799	218	0.234157	A	P	P	P	P	P	P	P	P	P	P	P
ENSP00000284987	ENSPTRP00000023799	222	0.238453	A	P	P	P	P	P	P	P	P	P	P	P
ENSP00000455897	ENSPTRP00000003959	228	0.156486	V	I	I	I	I	I	S	I	I	I	I	C
ENSP00000455897	ENSPTRP00000003959	407	0.279341	L	F	F	F	F	F	D	F	F	F	F	T
ENSP00000455897	ENSPTRP00000003959	711	0.487989	K	E	H	E	E	E	R	E	E	E	E	G
ENSP00000455897	ENSPTRP00000003959	938	0.643789	M	T	I	T	T	K	N	K	T	T	I	E
ENSP00000274278	ENSPTRP00000028795	107	0.204198	S	F	F	Q	F	F	-	F	-	-	H	F
ENSP00000274278	ENSPTRP00000028795	188	0.358779	P	H	H	L	H	H	-	H	-	-	F	H
ENSP00000274278	ENSPTRP00000028795	318	0.60687	N	S	S	F	S	S	-	S	-	-	E	S
ENSP00000340465	ENSPTRP00000034606	295	0.451761	L	S	S	S	S	S	S	S	S	A	S	S
ENSP00000421557	ENSPTRP00000054852	197	0.58982	S	L	L	-	L	L	-	L	-	-	L	L
ENSP00000489770	ENSPTRP00000084387	156	0.187275	V	I	I	-	I	-	I	-	-	-	I	-
ENSP00000489770	ENSPTRP00000084387	617	0.740696	P	S	S	-	S	-	S	-	K	-	S	-
ENSP00000489770	ENSPTRP00000084387	692	0.830732	V	A	A	-	A	-	T	-	-	-	A	-
ENSP00000369853	ENSPTRP00000023975	311	0.446198	M	T	D	T	T	T	L	T	N	T	L	T
ENSP00000369853	ENSPTRP00000023975	385	0.552367	M	I	S	I	I	I	Y	I	P	F	-	I
ENSP00000369202	ENSPTRP00000072301	502	0.519131	H	N	N	L	N	N	N	N	P	A	P	N
ENSP00000369202	ENSPTRP00000072301	587	0.607032	N	D	D	W	D	D	D	D	W	S	S	D
ENSP00000244050	ENSPTRP00000066270	79	0.298113	L	P	P	P	P	P	P	P	P	P	A	P
ENSP00000265807	ENSPTRP00000034305	113	0.248352	P	L	-	L	L	L	L	L	L	L	L	L
ENSP00000265807	ENSPTRP00000034305	173	0.38022	L	P	P	P	P	P	P	P	P	-	P	P
ENSP00000265807	ENSPTRP00000034305	297	0.652747	S	P	P	P	P	P	P	P	-	P	P	P
ENSP00000367064	ENSPTRP00000003938	819	0.225993	D	G	G	G	G	G	G	G	G	G	G	G
ENSP00000367064	ENSPTRP00000003938	1407	0.388245	F	Y	Y	Y	Y	G	Y	G	G	Y	G	G
ENSP00000367064	ENSPTRP00000003938	1424	0.392936	D	A	A	A	A	T	A	T	T	A	T	T
ENSP00000367064	ENSPTRP00000003938	1757	0.484823	I	V	V	V	V	D	V	D	Y	D	D	D
ENSP00000367064	ENSPTRP00000003938	2419	0.667494	I	V	G	V	V	S	V	S	P	S	S	S
ENSP00000371923	ENSPTRP00000092368	271	0.11287	T	R	R	-	R	R	R	R	R	-	R	R
ENSP00000371923	ENSPTRP00000092368	575	0.239484	A	G	G	-	G	G	G	G	S	-	G	G
ENSP00000371923	ENSPTRP00000092368	617	0.256976	C	G	G	-	G	G	G	G	E	-	L	G
ENSP00000371923	ENSPTRP00000092368	744	0.309871	V	G	G	-	G	G	G	G	D	-	P	G
ENSP00000371923	ENSPTRP00000092368	824	0.34319	H	R	R	-	R	C	R	C	G	-	Q	C
ENSP00000371923	ENSPTRP00000092368	900	0.374844	S	P	P	-	P	L	-	P	A	-	L	P
ENSP00000371923	ENSPTRP00000092368	920	0.383174	R	G	G	-	G	S	-	S	M	-	V	S
ENSP00000371923	ENSPTRP00000092368	924	0.38484	E	Q	Q	-	Q	S	-	S	G	-	V	S
ENSP00000371923	ENSPTRP00000092368	926	0.385673	K	N	N	-	N	E	-	E	-	-	S	E
ENSP00000371923	ENSPTRP00000092368	981	0.40858	G	A	A	-	A	T	-	T	E	-	E	T
ENSP00000371923	ENSPTRP00000092368	1008	0.419825	Q	E	E	-	E	A	F	A	G	-	E	A
ENSP00000371923	ENSPTRP00000092368	1129	0.470221	E	D	D	-	D	F	-	F	V	-	Q	F
ENSP00000371923	ENSPTRP00000092368	1244	0.518117	Y	S	S	-	S	T	-	T	T	-	S	T
ENSP00000371923	ENSPTRP00000092368	1444	0.601416	A	P	C	-	C	E	E	-	P	-	E	P
ENSP00000371923	ENSPTRP00000092368	1457	0.60683	L	P	S	-	S	E	H	-	A	-	Q	E
ENSP00000371923	ENSPTRP00000092368	1640	0.683049	S	G	A	-	A	L	E	-	V	-	L	G
ENSP00000371923	ENSPTRP00000092368	1724	0.718034	Q	K	T	-	T	E	T	-	G	-	L	K
ENSP00000371923	ENSPTRP00000092368	1858	0.773844	G	E	-	-	-	Q	-	-	D	-	N	D
ENSP00000371923	ENSPTRP00000092368	1861	0.775094	Q	P	-	-	-	E	-	-	L	-	L	E
ENSP00000371923	ENSPTRP00000092368	1892	0.788005	T	S	-	-	V	R	E	-	-	-	G	-
ENSP00000371923	ENSPTRP00000092368	1899	0.79092	V	A	-	-	W	E	A	E	-	-	P	-
ENSP00000371923	ENSPTRP00000092368	2014	0.838817	E	R	-	-	-	-	-	-	-	-	A	-
ENSP00000371923	ENSPTRP00000092368	2017	0.840067	Q	S	-	-	-	-	-	-	-	-	A	-
ENSP00000371923	ENSPTRP00000092368	2033	0.846731	E	Q	-	-	-	-	R	G	-	-	G	-
ENSP00000371923	ENSPTRP00000092368	2041	0.850062	T	R	-	-	-	G	G	Q	-	-	G	-
ENSP00000371923	ENSPTRP00000092368	2043	0.850895	K	R	-	-	-	T	-	-	-	-	G	-
ENSP00000371923	ENSPTRP00000092368	2044	0.851312	T	R	-	-	-	P	-	-	-	-	P	-
ENSP00000371923	ENSPTRP00000092368	2045	0.851728	E	Q	-	-	-	P	-	-	-	-	G	-
ENSP00000371923	ENSPTRP00000092368	2046	0.852145	G	K	-	-	-	E	E	-	-	-	P	-
ENSP00000371923	ENSPTRP00000092368	2047	0.852561	D	R	-	-	-	S	G	-	-	-	G	-
ENSP00000371923	ENSPTRP00000092368	2048	0.852978	A	R	-	-	-	E	E	-	-	-	V	-
ENSP00000371923	ENSPTRP00000092368	2049	0.853394	Q	R	-	-	-	G	T	E	-	-	D	-
ENSP00000371923	ENSPTRP00000092368	2084	0.867972	D	R	-	-	-	P	-	E	-	-	T	-
ENSP00000371923	ENSPTRP00000092368	2088	0.869638	Q	M	-	-	-	V	-	-	-	-	K	-
ENSP00000371923	ENSPTRP00000092368	2089	0.870054	E	Q	-	-	-	V	-	-	-	-	T	-
ENSP00000371923	ENSPTRP00000092368	2090	0.870471	A	R	-	-	-	Q	-	-	-	-	S	-
ENSP00000371923	ENSPTRP00000092368	2092	0.871304	G	R	A	-	-	P	-	-	-	-	S	-
ENSP00000371923	ENSPTRP00000092368	2100	0.874636	G	R	S	-	-	E	-	-	-	-	Q	-
ENSP00000371923	ENSPTRP00000092368	2101	0.875052	V	H	E	-	-	A	-	-	-	-	E	-
ENSP00000371923	ENSPTRP00000092368	2112	0.879633	K	T	-	-	-	V	-	-	-	-	G	-
ENSP00000400223	ENSPTRP00000060806	106	0.242009	S	P	P	P	G	P	P	P	P	P	P	H
ENSP00000400223	ENSPTRP00000060806	153	0.349315	M	V	V	V	R	V	V	V	V	V	V	A
ENSP00000359910	ENSPTRP00000023571	216	0.86747	S	P	P	P	P	P	V	P	P	P	P	P
ENSP00000452277	ENSPTRP00000006254	35	0.112903	N	T	H	-	T	T	-	T	I	I	T	-
ENSP00000280979	ENSPTRP00000010600	354	0.152586	H	L	L	L	L	L	L	L	L	L	L	L
ENSP00000280979	ENSPTRP00000010600	536	0.231034	Y	C	C	C	C	C	C	C	C	C	C	C
ENSP00000280979	ENSPTRP00000010600	1790	0.771552	T	N	N	N	N	N	N	N	D	N	C	N
ENSP00000280979	ENSPTRP00000010600	1831	0.789224	I	V	V	V	V	V	V	V	K	V	D	V
ENSP00000280979	ENSPTRP00000010600	1876	0.808621	R	G	G	G	G	G	G	G	T	G	K	G
ENSP00000280979	ENSPTRP00000010600	1923	0.828879	H	N	N	N	N	N	N	N	G	N	S	N
ENSP00000340434	ENSPTRP00000049623	85	0.354167	S	A	-	A	A	A	A	A	A	A	A	A
ENSP00000339390	ENSPTRP00000023552	282	0.338535	V	I	T	I	I	-	-	K	I	N	-	I
ENSP00000339390	ENSPTRP00000023552	606	0.727491	L	H	H	H	H	H	-	E	S	G	-	H
ENSP00000339390	ENSPTRP00000023552	669	0.803121	G	A	A	A	A	A	-	K	T	Y	-	A
ENSP00000339390	ENSPTRP00000023552	732	0.878752	S	G	G	G	G	G	-	R	-	F	-	G
ENSP00000330432	ENSPTRP00000067618	369	0.736527	W	R	R	R	R	R	R	R	R	S	E	R
ENSP00000400247	ENSPTRP00000075273	50	0.45045	M	I	I	I	I	I	I	I	I	I	I	I
ENSP00000384594	ENSPTRP00000023845	250	0.634518	L	P	K	K	K	K	K	K	K	K	K	K
ENSP00000384594	ENSPTRP00000023845	352	0.893401	I	V	D	R	R	R	D	R	R	R	R	R
ENSP00000333813	ENSPTRP00000025035	185	0.378323	V	A	A	A	A	A	A	A	A	A	A	A
ENSP00000429276	ENSPTRP00000087616	356	0.687259	Q	H	H	H	H	-	H	H	H	H	K	H
ENSP00000347084	ENSPTRP00000083632	412	0.880342	S	A	A	A	A	A	A	-	A	V	-	E
ENSP00000280200	ENSPTRP00000017164	223	0.661721	Y	H	H	H	H	H	H	H	-	R	R	H
ENSP00000451162	ENSPTRP00000011206	122	0.111416	L	I	I	I	I	S	I	S	S	S	I	S
ENSP00000451162	ENSPTRP00000011206	963	0.879452	Q	R	R	R	R	-	R	W	-	R	D	W
ENSP00000318845	ENSPTRP00000063596	162	0.84375	S	A	A	A	A	A	A	A	-	A	A	A
ENSP00000318845	ENSPTRP00000063596	163	0.848958	L	G	F	G	G	G	G	G	-	G	G	G
ENSP00000318845	ENSPTRP00000063596	164	0.854167	T	Q	S	Q	Q	Q	Q	Q	-	Q	Q	Q
ENSP00000318845	ENSPTRP00000063596	169	0.880208	V	F	F	F	F	F	F	F	-	F	F	F
ENSP00000318845	ENSPTRP00000063596	172	0.895833	F	Y	S	Y	Y	Y	Y	Y	-	Y	Y	Y
ENSP00000334418	ENSPTRP00000006255	85	0.274194	Q	H	-	-	H	-	-	-	K	-	H	-
ENSP00000334418	ENSPTRP00000006255	148	0.477419	V	M	-	-	M	-	-	-	L	-	M	-
ENSP00000334418	ENSPTRP00000006255	259	0.835484	S	A	-	-	A	-	-	-	C	-	P	-
ENSP00000492233	ENSPTRP00000017111	229	0.245708	H	D	D	D	D	D	D	D	D	D	D	D
ENSP00000492233	ENSPTRP00000017111	516	0.553648	L	V	V	V	V	V	V	V	V	V	V	V
ENSP00000492233	ENSPTRP00000017111	534	0.572961	V	A	A	A	A	T	A	T	T	A	T	T
ENSP00000267485	ENSPTRP00000010837	80	0.103226	V	G	G	G	G	G	E	D	-	G	D	G
ENSP00000298032	ENSPTRP00000068798	219	0.250859	A	T	T	K	T	T	T	K	T	T	T	-
ENSP00000460236	ENSPTRP00000083474	99	0.122525	R	K	K	K	K	K	K	K	-	P	P	P
ENSP00000460236	ENSPTRP00000083474	588	0.727723	N	S	S	S	S	S	S	S	-	R	K	P
ENSP00000397039	ENSPTRP00000060372	95	0.678571	T	I	I	K	I	K	K	D	-	K	K	K
ENSP00000344609	ENSPTRP00000023774	115	0.387205	C	W	W	W	W	-	W	W	-	-	P	W
ENSP00000344609	ENSPTRP00000023774	206	0.693603	S	N	N	N	N	N	N	N	N	N	V	N
ENSP00000310721	ENSPTRP00000063866	179	0.353057	E	Q	Q	Q	Q	Q	Q	Q	Q	P	H	I
ENSP00000346335	ENSPTRP00000052537	698	0.599142	Y	C	C	C	G	C	C	-	R	G	C	C
ENSP00000284967	ENSPTRP00000023786	133	0.39233	C	R	R	R	R	R	R	R	R	F	R	R
ENSP00000284967	ENSPTRP00000023786	237	0.699115	V	I	I	I	I	I	I	I	I	K	L	I
ENSP00000383411	ENSPTRP00000023760	45	0.120321	H	R	E	Q	E	T	E	F	T	E	Q	Q
ENSP00000383411	ENSPTRP00000023760	62	0.165775	N	H	W	P	W	E	W	D	T	W	P	P
ENSP00000383411	ENSPTRP00000023760	241	0.644385	K	E	D	G	D	I	D	M	S	D	G	G
ENSP00000383411	ENSPTRP00000023760	308	0.823529	I	T	N	D	S	P	N	L	E	R	D	D
ENSP00000383411	ENSPTRP00000023760	312	0.834225	E	G	K	L	K	D	K	D	Q	K	L	L
ENSP00000429469	ENSPTRP00000052464	224	0.534606	I	T	K	K	K	K	-	K	K	K	K	K
ENSP00000329869	ENSPTRP00000076229	367	0.392934	V	A	A	A	A	F	A	A	P	P	F	S
ENSP00000252998	ENSPTRP00000023603	282	0.42406	L	R	R	H	R	H	R	H	K	R	C	H
ENSP00000252998	ENSPTRP00000023603	399	0.6	N	S	S	S	S	S	S	S	E	S	S	S
ENSP00000329697	ENSPTRP00000017230	88	0.283871	I	V	A	M	V	G	V	-	A	T	A	-
ENSP00000412763	ENSPTRP00000050749	662	0.306908	D	G	-	G	-	-	T	G	-	S	G	G
ENSP00000412763	ENSPTRP00000050749	1056	0.489569	I	V	-	V	-	-	V	V	V	P	V	V
ENSP00000412763	ENSPTRP00000050749	1266	0.586926	D	A	-	A	-	-	F	A	A	R	A	A
ENSP00000412763	ENSPTRP00000050749	1317	0.61057	K	E	-	E	-	-	T	E	E	N	D	E
ENSP00000412763	ENSPTRP00000050749	1488	0.689847	R	K	-	W	-	-	E	W	Q	I	W	W
ENSP00000412763	ENSPTRP00000050749	1572	0.72879	A	P	-	P	-	-	T	P	Y	V	P	P
ENSP00000412763	ENSPTRP00000050749	1602	0.742698	V	I	-	I	-	-	W	I	L	T	I	I
ENSP00000412763	ENSPTRP00000050749	1683	0.78025	L	V	-	I	-	-	D	I	I	F	I	I
ENSP00000412763	ENSPTRP00000050749	1721	0.797867	H	Q	-	Q	-	-	Y	Q	-	F	L	Q
ENSP00000412763	ENSPTRP00000050749	1854	0.859527	S	Y	-	Y	-	-	V	Y	H	G	Y	Y
ENSP00000290399	ENSPTRP00000090727	75	0.112275	G	S	S	S	S	S	S	S	S	S	S	S
ENSP00000290399	ENSPTRP00000090727	421	0.63024	L	P	P	P	P	P	P	P	Q	Q	P	P
ENSP00000290399	ENSPTRP00000090727	423	0.633234	P	L	L	L	L	L	L	L	L	L	L	L
ENSP00000215582	ENSPTRP00000017273	119	0.175	K	E	E	E	E	E	E	E	E	-	E	-
ENSP00000215582	ENSPTRP00000017273	491	0.722059	C	S	S	S	S	S	S	S	K	P	P	-
ENSP00000365437	ENSPTRP00000092080	270	0.460751	L	V	V	V	V	V	V	V	V	V	V	V
ENSP00000418359	ENSPTRP00000084082	146	0.512281	M	L	D	I	K	I	I	I	R	I	I	-
ENSP00000418359	ENSPTRP00000084082	169	0.592982	N	D	A	L	I	L	-	L	R	L	V	-
ENSP00000391583	ENSPTRP00000024957	192	0.578313	E	Q	Q	Q	Q	Q	-	Q	Q	Q	Q	Q
ENSP00000256999	ENSPTRP00000006247	613	0.816245	S	N	N	N	-	N	N	N	Y	-	Y	N
ENSP00000256999	ENSPTRP00000006247	660	0.878828	V	L	-	L	-	L	L	L	N	-	L	L
ENSP00000303490	ENSPTRP00000039149	405	0.633803	T	S	S	S	S	S	S	S	I	L	S	S
ENSP00000486278	ENSPTRP00000034381	191	0.478697	R	Q	L	G	L	T	G	T	I	W	N	T
ENSP00000486278	ENSPTRP00000034381	202	0.506266	K	E	P	C	P	A	A	E	G	E	R	E
ENSP00000263094	ENSPTRP00000063044	227	0.105729	V	A	A	-	A	A	S	A	L	L	T	-
ENSP00000263094	ENSPTRP00000063044	1302	0.606428	Q	E	E	-	E	L	G	L	L	G	L	-
ENSP00000352510	ENSPTRP00000052458	529	0.374646	S	G	G	G	G	G	G	G	T	N	G	G
ENSP00000352510	ENSPTRP00000052458	630	0.446176	I	V	V	V	V	V	V	V	F	Q	G	V
ENSP00000352510	ENSPTRP00000052458	1168	0.827195	E	D	D	D	D	D	D	D	I	S	S	D
ENSP00000306410	ENSPTRP00000050715	216	0.206699	N	D	D	D	D	D	D	D	E	E	D	D
ENSP00000306410	ENSPTRP00000050715	312	0.298565	L	Q	Q	Q	N	Q	Q	Q	Q	H	Q	Q
ENSP00000306410	ENSPTRP00000050715	480	0.45933	S	N	N	N	M	F	N	F	L	F	F	N
ENSP00000348645	ENSPTRP00000034664	360	0.245902	L	H	H	H	H	H	H	H	-	-	P	H
ENSP00000348645	ENSPTRP00000034664	758	0.51776	R	Q	Q	E	Q	Q	Q	Q	-	-	Y	Q
ENSP00000348645	ENSPTRP00000034664	921	0.629098	K	R	R	R	R	R	R	R	-	-	L	R
ENSP00000348645	ENSPTRP00000034664	950	0.648907	E	D	D	D	D	D	D	D	-	-	R	D
ENSP00000348645	ENSPTRP00000034664	1254	0.856557	S	G	G	G	G	G	G	G	-	-	L	G
ENSP00000348645	ENSPTRP00000034664	1283	0.876366	N	S	S	S	S	S	S	S	-	-	I	S
ENSP00000282588	ENSPTRP00000028883	497	0.421186	T	I	I	I	I	I	I	I	I	V	I	I
ENSP00000282588	ENSPTRP00000028883	560	0.474576	T	K	K	K	K	K	K	K	K	K	K	K
ENSP00000492672	ENSPTRP00000086988	58	0.690476	E	H	H	H	V	H	V	Y	H	H	H	H
ENSP00000492672	ENSPTRP00000086988	59	0.702381	C	V	V	V	A	F	A	F	V	V	V	V
ENSP00000492672	ENSPTRP00000086988	62	0.738095	Q	H	E	E	N	E	N	V	E	D	E	E
ENSP00000492672	ENSPTRP00000086988	64	0.761905	G	N	F	F	F	F	F	V	F	F	F	F
ENSP00000492672	ENSPTRP00000086988	65	0.77381	L	K	V	V	I	V	I	G	V	V	V	V
ENSP00000492672	ENSPTRP00000086988	67	0.797619	R	L	L	L	V	L	V	E	L	L	L	L
ENSP00000492672	ENSPTRP00000086988	69	0.821429	G	L	V	V	V	V	V	F	V	V	V	V
ENSP00000492672	ENSPTRP00000086988	70	0.833333	A	S	F	F	G	F	G	V	F	F	F	F
ENSP00000492672	ENSPTRP00000086988	71	0.845238	G	N	Q	Q	D	K	D	H	Q	E	Q	I
ENSP00000492672	ENSPTRP00000086988	72	0.857143	R	Y	S	S	E	S	E	L	S	S	S	S
ENSP00000492672	ENSPTRP00000086988	73	0.869048	K	Q	L	L	D	L	D	R	L	L	L	L
ENSP00000492672	ENSPTRP00000086988	75	0.892857	P	N	H	H	V	H	V	F	H	H	H	H
ENSP00000360552	ENSPTRP00000023459	109	0.105314	H	N	N	N	N	N	N	S	A	A	N	N
ENSP00000498627	ENSPTRP00000039624	550	0.15206	S	N	N	N	-	N	N	N	V	N	N	N
ENSP00000498627	ENSPTRP00000039624	1055	0.291678	T	S	S	S	S	S	S	S	D	S	S	S
ENSP00000498627	ENSPTRP00000039624	1477	0.408349	S	A	A	A	A	A	A	A	A	A	A	A
ENSP00000498627	ENSPTRP00000039624	1684	0.465579	A	T	T	T	T	T	T	T	Q	T	T	T
ENSP00000498627	ENSPTRP00000039624	1976	0.546309	A	G	G	G	G	G	-	G	P	P	G	G
ENSP00000498627	ENSPTRP00000039624	3096	0.855958	T	A	A	A	A	L	A	A	L	I	A	A
ENSP00000498627	ENSPTRP00000039624	3241	0.896046	I	T	T	T	T	D	T	T	D	H	T	T
ENSP00000354733	ENSPTRP00000017317	1059	0.774689	A	E	V	E	E	E	L	E	D	L	E	-
ENSP00000339511	ENSPTRP00000037381	29	0.245763	R	M	-	-	M	M	-	-	P	-	-	M
ENSP00000218340	ENSPTRP00000037476	310	0.883191	V	G	G	G	G	G	H	G	-	E	G	G
ENSP00000253255	ENSPTRP00000025004	236	0.104703	Q	K	K	S	A	P	S	K	S	N	P	R
ENSP00000253255	ENSPTRP00000025004	295	0.130878	N	S	S	I	P	M	I	S	Q	L	L	I
ENSP00000253255	ENSPTRP00000025004	387	0.171695	G	R	R	N	T	T	N	R	D	R	T	P
ENSP00000253255	ENSPTRP00000025004	701	0.311003	K	Q	Q	Q	L	S	Q	Q	H	M	S	L
ENSP00000253255	ENSPTRP00000025004	1037	0.460071	F	V	V	P	V	P	P	V	S	L	P	D
ENSP00000353010	ENSPTRP00000040178	287	0.138047	R	G	G	G	G	G	G	G	A	G	G	I
ENSP00000353010	ENSPTRP00000040178	669	0.321789	H	Q	Q	Q	Q	Q	Q	Q	V	Q	Q	C
ENSP00000353010	ENSPTRP00000040178	1530	0.735931	N	K	K	K	V	K	K	K	P	K	K	E
ENSP00000333666	ENSPTRP00000052204	125	0.694444	V	I	I	I	I	I	I	I	I	I	I	I
ENSP00000265036	ENSPTRP00000028947	94	0.177358	E	Q	Q	Q	Q	Q	Q	Q	Q	Q	Q	Q
ENSP00000265036	ENSPTRP00000028947	121	0.228302	N	Y	Y	Y	Y	Y	Y	Y	Y	Y	Y	Y
ENSP00000265036	ENSPTRP00000028947	134	0.25283	L	P	P	P	P	P	P	P	P	P	P	P
ENSP00000328307	ENSPTRP00000047455	432	0.668731	A	V	M	V	V	E	-	K	-	-	-	-
ENSP00000328307	ENSPTRP00000047455	447	0.69195	M	T	T	T	T	P	-	G	-	-	-	-
ENSP00000328307	ENSPTRP00000047455	450	0.696594	V	I	I	I	I	F	-	H	-	-	-	-
ENSP00000328307	ENSPTRP00000047455	458	0.708978	H	Y	Y	Y	Y	R	-	D	-	-	-	-
ENSP00000328307	ENSPTRP00000047455	468	0.724458	W	R	R	R	R	S	-	D	-	-	-	-
ENSP00000328307	ENSPTRP00000047455	475	0.735294	N	D	D	D	D	P	-	T	-	-	-	-
ENSP00000328307	ENSPTRP00000047455	478	0.739938	S	P	P	P	P	R	-	K	-	-	-	-
ENSP00000251900	ENSPTRP00000045710	227	0.323823	A	V	V	V	P	V	V	V	V	V	V	V
ENSP00000328677	ENSPTRP00000084502	121	0.28673	L	P	P	P	P	P	-	-	P	-	-	-
ENSP00000234389	ENSPTRP00000049173	296	0.283525	I	T	P	T	T	T	T	T	A	A	A	-
ENSP00000234389	ENSPTRP00000049173	499	0.477969	L	I	T	I	I	I	I	I	I	Y	I	-
ENSP00000234389	ENSPTRP00000049173	727	0.69636	R	H	P	H	H	H	H	H	L	P	H	-
ENSP00000338004	ENSPTRP00000041830	77	0.452941	K	E	E	E	E	W	E	E	E	E	E	E
ENSP00000261416	ENSPTRP00000087394	124	0.222621	V	L	L	L	L	L	L	L	L	L	L	L
ENSP00000339484	ENSPTRP00000091112	137	0.188187	S	N	N	N	N	N	N	N	N	N	N	N
ENSP00000339484	ENSPTRP00000091112	146	0.200549	Q	R	R	R	R	R	R	R	R	R	R	R
ENSP00000339484	ENSPTRP00000091112	308	0.423077	Y	S	S	S	S	S	S	S	P	P	P	S
ENSP00000339484	ENSPTRP00000091112	379	0.520604	G	E	E	E	E	E	K	E	E	E	K	E
ENSP00000339484	ENSPTRP00000091112	424	0.582418	L	P	P	P	P	P	P	P	K	K	K	P
ENSP00000368516	ENSPTRP00000093566	214	0.22479	R	K	H	K	S	K	L	K	S	K	K	K
ENSP00000291574	ENSPTRP00000024040	803	0.637302	R	K	K	K	K	K	L	K	K	K	K	A
ENSP00000355179	ENSPTRP00000023455	412	0.637771	T	A	A	A	A	A	G	A	A	A	A	A
ENSP00000355179	ENSPTRP00000023455	434	0.671827	I	R	R	R	R	R	H	R	R	R	R	R
ENSP00000355179	ENSPTRP00000023455	455	0.704334	A	G	G	G	G	G	M	G	G	G	G	G
ENSP00000355179	ENSPTRP00000023455	466	0.721362	T	S	S	S	S	S	K	S	S	S	S	S
ENSP00000355179	ENSPTRP00000023455	470	0.727554	L	P	F	F	F	F	N	F	F	F	F	F
ENSP00000355179	ENSPTRP00000023455	475	0.735294	Q	L	C	C	C	C	P	C	C	C	C	C
ENSP00000355179	ENSPTRP00000023455	477	0.73839	R	D	F	F	F	F	C	F	F	F	F	F
ENSP00000355179	ENSPTRP00000023455	481	0.744582	D	T	S	S	S	S	G	S	S	S	S	S
ENSP00000355179	ENSPTRP00000023455	483	0.747678	L	R	A	A	A	A	S	A	A	A	A	A
ENSP00000355179	ENSPTRP00000023455	484	0.749226	E	K	T	T	T	T	K	T	T	T	T	T
ENSP00000355179	ENSPTRP00000023455	488	0.755418	L	V	H	H	H	H	R	H	H	H	H	H
ENSP00000355179	ENSPTRP00000023455	498	0.770898	P	S	E	E	E	E	H	E	E	E	E	E
ENSP00000355179	ENSPTRP00000023455	507	0.78483	A	K	C	C	C	C	Y	C	C	C	C	C
ENSP00000355179	ENSPTRP00000023455	512	0.79257	V	I	A	A	A	A	K	A	A	A	A	A
ENSP00000355179	ENSPTRP00000023455	514	0.795666	S	E	R	R	R	R	A	R	R	R	R	R
ENSP00000355179	ENSPTRP00000023455	519	0.803406	K	T	I	I	I	I	E	I	T	I	I	I
ENSP00000355179	ENSPTRP00000023455	526	0.814241	D	N	F	F	F	F	R	F	F	F	F	F
ENSP00000355179	ENSPTRP00000023455	527	0.815789	F	Y	K	K	K	K	P	K	R	K	K	K
ENSP00000355179	ENSPTRP00000023455	534	0.826625	R	Q	D	D	D	D	S	D	D	D	D	D
ENSP00000355179	ENSPTRP00000023455	537	0.831269	S	N	Q	Q	Q	Q	T	Q	Q	Q	Q	Q
ENSP00000355179	ENSPTRP00000023455	542	0.839009	V	M	S	S	S	S	N	S	S	S	S	S
ENSP00000355179	ENSPTRP00000023455	543	0.840557	D	K	K	K	K	K	L	K	K	K	K	K
ENSP00000355179	ENSPTRP00000023455	547	0.846749	R	G	K	K	K	K	M	K	K	K	K	K
ENSP00000355179	ENSPTRP00000023455	556	0.860681	A	K	E	E	E	E	K	E	E	E	E	E
ENSP00000355179	ENSPTRP00000023455	557	0.862229	P	D	A	A	A	A	T	A	-	-	-	A
ENSP00000355179	ENSPTRP00000023455	560	0.866873	K	R	R	R	R	R	L	R	P	P	P	R
ENSP00000355179	ENSPTRP00000023455	569	0.880805	Q	R	-	-	-	-	-	-	-	-	-	-
ENSP00000355179	ENSPTRP00000023455	570	0.882353	H	Q	-	-	-	-	-	-	S	S	S	-
ENSP00000355179	ENSPTRP00000023455	574	0.888545	I	L	R	R	R	R	S	R	V	V	V	R
ENSP00000355179	ENSPTRP00000023455	575	0.890093	V	D	Q	Q	Q	Q	S	Q	A	A	A	Q
ENSP00000355179	ENSPTRP00000023455	578	0.894737	R	K	K	K	K	K	V	K	D	D	D	K
ENSP00000267584	ENSPTRP00000011428	209	0.288674	A	T	T	T	T	T	T	T	H	T	-	T
ENSP00000334934	ENSPTRP00000006343	39	0.125402	V	L	L	L	L	L	-	L	L	-	-	-
ENSP00000334934	ENSPTRP00000006343	50	0.160772	L	R	R	R	R	R	-	R	C	-	-	-
ENSP00000334934	ENSPTRP00000006343	172	0.553055	S	N	N	N	N	N	-	N	G	-	-	-
ENSP00000334934	ENSPTRP00000006343	201	0.646302	M	V	V	V	V	V	-	V	V	-	-	-
ENSP00000334934	ENSPTRP00000006343	233	0.749196	Q	R	R	R	R	S	-	S	G	-	-	-
ENSP00000495965	ENSPTRP00000004014	302	0.186766	T	M	M	M	M	-	Q	M	-	M	M	M
ENSP00000495965	ENSPTRP00000004014	319	0.197279	R	H	H	H	H	-	A	H	H	H	H	H
ENSP00000495965	ENSPTRP00000004014	348	0.215213	I	V	V	V	V	-	L	V	V	V	V	V
ENSP00000495965	ENSPTRP00000004014	369	0.2282	V	I	I	I	I	-	I	I	I	I	I	I
ENSP00000495965	ENSPTRP00000004014	773	0.478046	W	R	R	R	R	-	D	R	R	R	R	R
ENSP00000495965	ENSPTRP00000004014	956	0.591218	S	N	N	N	N	-	P	N	N	N	N	N
ENSP00000495965	ENSPTRP00000004014	1107	0.684601	D	N	N	N	N	-	I	N	N	N	N	N
ENSP00000495965	ENSPTRP00000004014	1313	0.811998	R	S	S	S	S	-	T	S	V	V	S	S
ENSP00000495965	ENSPTRP00000004014	1424	0.880643	G	D	D	D	D	-	A	D	K	K	D	D
ENSP00000349658	ENSPTRP00000024836	272	0.535433	T	A	-	A	A	A	A	A	R	A	A	A
ENSP00000497343	ENSPTRP00000011544	490	0.45539	A	P	P	P	P	P	P	G	P	R	P	P
ENSP00000497343	ENSPTRP00000011544	850	0.789963	N	S	P	P	P	P	P	P	V	P	D	P
ENSP00000217086	ENSPTRP00000075943	125	0.118596	T	A	A	A	A	A	A	A	P	P	P	A
ENSP00000217086	ENSPTRP00000075943	132	0.125237	C	G	G	G	G	G	G	G	G	G	S	G
ENSP00000217086	ENSPTRP00000075943	528	0.500949	Y	H	H	H	H	H	H	H	N	H	Q	H
ENSP00000443824	ENSPTRP00000024465	721	0.769477	A	P	S	P	P	C	P	C	L	P	P	C
ENSP00000230640	ENSPTRP00000028912	119	0.114094	E	D	D	D	D	D	D	-	D	D	D	D
ENSP00000321447	ENSPTRP00000006221	50	0.16129	R	S	S	-	S	S	-	-	S	-	-	-
ENSP00000349945	ENSPTRP00000050781	67	0.212698	A	V	V	-	-	-	-	-	-	-	-	-
ENSP00000349945	ENSPTRP00000050781	102	0.32381	C	F	F	-	-	-	-	-	-	-	-	-
ENSP00000349945	ENSPTRP00000050781	212	0.673016	T	I	I	-	-	-	-	-	-	-	-	-
ENSP00000349945	ENSPTRP00000050781	258	0.819048	I	V	V	-	-	-	-	-	-	-	-	-
ENSP00000367664	ENSPTRP00000055196	37	0.117089	V	M	-	-	M	-	-	M	M	M	M	M
ENSP00000367664	ENSPTRP00000055196	46	0.14557	D	T	-	-	T	-	-	T	T	T	T	T
ENSP00000367664	ENSPTRP00000055196	82	0.259494	G	D	-	-	D	-	-	D	D	-	D	D
ENSP00000367664	ENSPTRP00000055196	94	0.297468	G	A	-	-	A	-	-	A	A	T	A	A
ENSP00000367664	ENSPTRP00000055196	118	0.373418	C	Y	-	-	Y	-	-	Y	Y	Y	Y	Y
ENSP00000367664	ENSPTRP00000055196	140	0.443038	F	I	-	-	I	-	-	I	T	I	I	I
ENSP00000367664	ENSPTRP00000055196	147	0.46519	M	V	-	-	V	-	-	V	W	W	V	V
ENSP00000367664	ENSPTRP00000055196	175	0.553797	S	V	-	-	F	-	-	F	F	F	F	F
ENSP00000367664	ENSPTRP00000055196	179	0.566456	H	Y	-	-	M	-	-	M	M	I	M	M
ENSP00000367664	ENSPTRP00000055196	200	0.632911	S	G	-	-	N	-	-	N	N	N	N	N
ENSP00000367664	ENSPTRP00000055196	203	0.642405	I	M	-	-	A	-	-	A	A	T	A	A
ENSP00000367664	ENSPTRP00000055196	209	0.661392	N	T	-	-	F	-	-	F	F	F	F	F
ENSP00000367664	ENSPTRP00000055196	229	0.724684	K	G	-	-	E	-	-	E	E	E	E	E
ENSP00000367664	ENSPTRP00000055196	264	0.835443	T	I	-	-	P	-	-	P	P	P	P	P
ENSP00000367664	ENSPTRP00000055196	277	0.876582	H	P	-	-	T	-	-	T	T	T	T	T
ENSP00000367664	ENSPTRP00000055196	278	0.879747	M	I	-	-	P	-	-	P	P	P	P	P
ENSP00000385722	ENSPTRP00000074736	1539	0.702419	D	E	M	E	S	E	S	E	L	E	E	G
ENSP00000385722	ENSPTRP00000074736	1770	0.80785	C	R	S	R	L	R	L	R	F	L	H	L
ENSP00000263246	ENSPTRP00000024917	378	0.776181	D	E	E	I	E	E	E	-	S	E	E	E
ENSP00000362547	ENSPTRP00000023146	347	0.318349	I	V	V	V	V	V	V	V	V	V	E	V
ENSP00000261326	ENSPTRP00000016965	763	0.858268	E	D	D	Q	D	-	N	N	Q	N	S	N
ENSP00000163416	ENSPTRP00000090829	141	0.192623	R	G	K	K	K	K	K	K	I	I	I	K
ENSP00000163416	ENSPTRP00000090829	185	0.252732	S	N	N	N	N	N	N	N	A	A	A	N
ENSP00000368667	ENSPTRP00000047475	264	0.417722	V	E	-	E	E	E	-	E	-	-	-	E
ENSP00000261556	ENSPTRP00000010820	175	0.247175	V	I	I	I	I	T	I	I	I	I	I	I
ENSP00000261556	ENSPTRP00000010820	313	0.44209	T	R	R	R	R	R	R	R	R	R	R	R
ENSP00000368304	ENSPTRP00000037313	95	0.272989	I	R	R	R	R	R	-	R	E	-	R	R
ENSP00000368304	ENSPTRP00000037313	297	0.853448	D	N	N	N	N	N	-	N	K	-	I	N
ENSP00000218436	ENSPTRP00000037704	576	0.438356	H	R	R	R	R	G	C	R	-	-	R	R
ENSP00000218436	ENSPTRP00000037704	615	0.468037	Q	E	E	E	E	H	E	E	-	-	E	E
ENSP00000218436	ENSPTRP00000037704	822	0.625571	L	P	P	P	P	H	P	P	-	-	P	P
ENSP00000218436	ENSPTRP00000037704	1178	0.896499	Q	R	R	R	R	T	R	R	-	-	D	R
ENSP00000484928	ENSPTRP00000023559	139	0.151581	V	I	I	T	I	-	I	I	R	K	I	I
ENSP00000363522	ENSPTRP00000004226	64	0.194529	T	I	I	-	-	I	-	I	L	-	-	-
ENSP00000363522	ENSPTRP00000004226	102	0.31003	S	G	G	-	-	G	-	G	L	-	-	-
ENSP00000363522	ENSPTRP00000004226	109	0.331307	S	T	A	-	-	T	-	I	E	-	-	-
ENSP00000363522	ENSPTRP00000004226	214	0.650456	G	S	S	-	-	S	-	S	V	-	-	-
ENSP00000363522	ENSPTRP00000004226	240	0.729483	V	I	I	-	-	I	-	I	F	-	-	-
ENSP00000365687	ENSPTRP00000083121	89	0.270517	L	P	P	P	-	P	X	P	P	-	P	P
ENSP00000265077	ENSPTRP00000029197	481	0.141596	K	T	T	T	T	T	T	T	V	V	T	T
ENSP00000265077	ENSPTRP00000029197	526	0.154843	I	T	T	T	T	T	T	T	S	S	T	T
ENSP00000265077	ENSPTRP00000029197	593	0.174566	H	Q	Q	Q	Q	Q	Q	Q	T	T	Q	Q
ENSP00000265077	ENSPTRP00000029197	1479	0.435384	V	I	I	I	I	L	I	I	S	E	L	I
ENSP00000265077	ENSPTRP00000029197	1738	0.511628	F	V	V	V	V	V	V	V	E	T	S	V
ENSP00000265077	ENSPTRP00000029197	1856	0.546364	V	L	L	L	L	L	L	L	E	Q	L	L
ENSP00000265077	ENSPTRP00000029197	1866	0.549308	V	A	A	A	A	A	A	A	H	E	K	A
ENSP00000265077	ENSPTRP00000029197	1894	0.557551	V	E	E	E	E	E	E	E	T	H	D	E
ENSP00000265077	ENSPTRP00000029197	2363	0.695614	V	L	L	L	L	L	L	L	A	S	H	L
ENSP00000265077	ENSPTRP00000029197	2669	0.785693	H	N	N	N	N	N	N	F	S	G	D	F
ENSP00000265077	ENSPTRP00000029197	3047	0.896968	N	S	S	T	S	S	S	V	D	T	I	V
ENSP00000369332	ENSPTRP00000037200	905	0.877789	D	E	E	E	E	-	E	E	-	V	E	E
ENSP00000277570	ENSPTRP00000065935	205	0.470183	M	L	L	L	L	R	L	L	T	P	A	L
ENSP00000277570	ENSPTRP00000065935	217	0.497706	F	S	S	S	S	P	S	S	L	K	A	S
ENSP00000331044	ENSPTRP00000004005	77	0.299611	N	K	K	K	K	K	K	K	K	K	K	K
ENSP00000331044	ENSPTRP00000004005	113	0.439689	I	V	V	V	V	V	V	V	V	V	V	V
ENSP00000263401	ENSPTRP00000071936	39	0.19598	L	S	S	S	S	S	S	S	S	S	S	S
ENSP00000476815	ENSPTRP00000004422	167	0.501502	S	T	T	T	T	T	T	-	E	T	T	T
ENSP00000281419	ENSPTRP00000084046	874	0.867925	I	S	S	S	S	S	S	S	P	S	S	S
ENSP00000311750	ENSPTRP00000027214	514	0.526639	I	T	L	L	L	L	L	L	L	L	L	L
ENSP00000315136	ENSPTRP00000017463	77	0.133681	G	D	D	D	D	D	A	D	D	E	D	D
ENSP00000500935	ENSPTRP00000093750	301	0.840782	E	D	S	T	D	T	V	S	T	D	D	D
ENSP00000351682	ENSPTRP00000062084	361	0.71063	T	A	W	A	G	A	A	A	A	A	A	E
ENSP00000351682	ENSPTRP00000062084	423	0.832677	D	N	S	N	I	N	N	P	N	S	N	M
ENSP00000457511	ENSPTRP00000078626	41	0.594203	H	N	N	N	-	N	N	N	-	N	W	N
ENSP00000457511	ENSPTRP00000078626	54	0.782609	S	A	A	A	-	A	A	A	-	A	R	A
ENSP00000303686	ENSPTRP00000020053	115	0.279805	H	R	Q	R	-	R	R	R	R	R	R	R
ENSP00000215917	ENSPTRP00000024441	131	0.385294	I	T	T	T	T	T	T	T	N	T	T	T
ENSP00000367922	ENSPTRP00000047453	707	0.221769	G	S	S	S	S	-	S	-	-	-	-	-
ENSP00000367922	ENSPTRP00000047453	740	0.23212	M	I	I	I	I	-	I	-	-	-	-	-
ENSP00000367922	ENSPTRP00000047453	803	0.251882	L	P	P	P	P	-	P	-	-	-	-	-
ENSP00000367922	ENSPTRP00000047453	841	0.263802	V	M	M	M	M	-	M	-	-	-	-	-
ENSP00000367922	ENSPTRP00000047453	1295	0.406211	H	C	C	C	C	-	C	-	-	-	-	-
ENSP00000367922	ENSPTRP00000047453	1461	0.458281	P	S	S	S	S	-	S	-	-	-	-	-
ENSP00000367922	ENSPTRP00000047453	1506	0.472396	E	K	K	K	K	-	K	-	-	-	-	-
ENSP00000367922	ENSPTRP00000047453	1842	0.577792	V	M	M	M	M	-	M	-	-	-	-	-
ENSP00000367922	ENSPTRP00000047453	2050	0.643036	S	C	C	C	C	-	C	-	-	-	-	-
ENSP00000367922	ENSPTRP00000047453	2141	0.671581	T	S	S	S	S	-	S	-	-	-	-	-
ENSP00000367922	ENSPTRP00000047453	2289	0.718005	S	P	P	P	P	-	-	-	-	-	-	-
ENSP00000367922	ENSPTRP00000047453	2677	0.839711	V	A	A	A	A	A	A	-	E	-	-	-
ENSP00000367922	ENSPTRP00000047453	2791	0.875471	M	I	I	I	I	I	I	-	I	-	-	-
ENSP00000216629	ENSPTRP00000052508	231	0.652542	T	R	G	G	R	R	G	-	R	G	-	G
ENSP00000233242	ENSPTRP00000052150	580	0.127082	I	L	K	L	L	L	L	L	T	L	L	L
ENSP00000233242	ENSPTRP00000052150	788	0.172656	S	R	L	R	R	R	R	R	F	R	R	R
ENSP00000233242	ENSPTRP00000052150	921	0.201797	K	Q	L	Q	Q	Q	Q	Q	A	Q	Q	Q
ENSP00000233242	ENSPTRP00000052150	1662	0.364154	C	Y	T	Y	Y	Y	Y	Y	L	Y	Y	Y
ENSP00000233242	ENSPTRP00000052150	2577	0.564636	M	V	W	V	V	V	V	V	E	V	V	V
ENSP00000233242	ENSPTRP00000052150	2691	0.589614	I	V	P	V	V	V	V	V	P	V	S	V
ENSP00000233242	ENSPTRP00000052150	3007	0.658852	M	T	T	T	T	T	T	T	A	T	T	T
ENSP00000233242	ENSPTRP00000052150	3284	0.719544	S	T	M	T	T	T	T	T	P	T	T	T
ENSP00000233242	ENSPTRP00000052150	3595	0.787686	Q	E	L	E	E	E	E	E	L	W	E	E
ENSP00000233242	ENSPTRP00000052150	3615	0.792068	D	H	H	H	H	H	H	H	L	P	Y	H
ENSP00000233242	ENSPTRP00000052150	3931	0.861306	L	A	E	V	A	V	V	V	D	V	V	V
ENSP00000233242	ENSPTRP00000052150	4080	0.893953	V	A	K	A	A	A	A	A	K	T	A	A
ENSP00000233242	ENSPTRP00000052150	4100	0.898335	V	A	T	A	A	A	A	A	T	Q	A	A
ENSP00000329738	ENSPTRP00000044543	295	0.59596	D	H	H	H	H	H	H	H	-	Y	-	H
ENSP00000301532	ENSPTRP00000006273	233	0.739683	F	S	S	-	S	-	-	T	T	-	T	T
ENSP00000342448	ENSPTRP00000006272	116	0.37299	S	A	A	-	A	-	-	A	A	-	A	A
ENSP00000342448	ENSPTRP00000006272	127	0.40836	I	S	S	-	S	-	-	S	S	-	S	S
ENSP00000367841	ENSPTRP00000092006	63	0.538462	K	T	H	-	T	-	-	-	-	G	L	-
ENSP00000367841	ENSPTRP00000092006	87	0.74359	D	N	-	-	N	-	-	-	-	S	H	-
ENSP00000497249	ENSPTRP00000024446	52	0.205534	A	G	G	G	G	P	G	P	G	G	G	P
ENSP00000368461	ENSPTRP00000048189	324	0.679245	V	I	I	I	I	I	I	L	T	T	T	L
ENSP00000463151	ENSPTRP00000004259	398	0.31891	W	G	G	G	G	G	G	G	L	L	V	G
ENSP00000463151	ENSPTRP00000004259	899	0.720353	M	L	L	L	L	L	L	L	-	L	R	L
ENSP00000463151	ENSPTRP00000004259	926	0.741987	I	T	T	T	T	T	T	T	-	T	R	T
ENSP00000338812	ENSPTRP00000075759	28	0.100358	V	L	L	L	L	L	L	L	L	L	L	L
ENSP00000280020	ENSPTRP00000016970	282	0.487889	T	I	V	L	V	D	V	V	-	V	V	V
ENSP00000280020	ENSPTRP00000016970	355	0.614187	I	N	Q	S	Q	A	Q	Q	-	R	Q	Q
ENSP00000280020	ENSPTRP00000016970	436	0.754325	N	Y	P	L	P	P	S	T	-	K	S	T
ENSP00000300961	ENSPTRP00000017390	149	0.448795	P	A	V	V	A	A	D	C	T	D	R	A
ENSP00000300961	ENSPTRP00000017390	210	0.63253	N	K	E	L	K	A	A	L	T	K	E	A
ENSP00000300961	ENSPTRP00000017390	279	0.840361	Q	R	P	S	R	L	A	K	-	P	E	L
ENSP00000367309	ENSPTRP00000037441	375	0.71977	L	P	P	P	P	P	P	P	Q	Q	P	G
ENSP00000370023	ENSPTRP00000020159	322	0.421466	C	S	S	S	S	S	S	S	D	S	S	S
ENSP00000264784	ENSPTRP00000087761	407	0.752311	H	R	R	R	R	D	R	F	R	L	L	L
ENSP00000477392	ENSPTRP00000075605	101	0.155624	K	R	-	R	-	-	R	R	-	F	R	F
ENSP00000427329	ENSPTRP00000088914	162	0.519231	P	Q	Q	Q	Q	Q	-	Q	-	-	Q	Q
ENSP00000427329	ENSPTRP00000088914	175	0.560897	Y	F	F	F	F	F	-	F	-	-	F	F
ENSP00000330320	ENSPTRP00000037474	539	0.742424	V	L	L	L	R	N	W	R	M	L	W	L
ENSP00000330320	ENSPTRP00000037474	555	0.764463	Q	N	E	E	W	H	N	W	E	E	N	Y
ENSP00000330320	ENSPTRP00000037474	558	0.768595	R	Q	W	W	F	Q	H	F	N	W	H	-
ENSP00000404837	ENSPTRP00000083796	217	0.385435	W	R	R	G	R	R	T	R	I	R	R	R
ENSP00000381225	ENSPTRP00000024013	418	0.757246	G	S	S	S	S	S	S	K	S	S	A	A
ENSP00000410157	ENSPTRP00000006071	775	0.755361	R	K	K	K	K	K	F	K	I	K	K	K
ENSP00000410157	ENSPTRP00000006071	809	0.788499	T	A	A	A	A	A	Q	A	A	A	A	A
ENSP00000282908	ENSPTRP00000053729	293	0.706024	K	E	E	E	E	E	-	E	E	E	E	V
ENSP00000282908	ENSPTRP00000053729	353	0.850602	H	Q	Q	Q	Q	Q	Q	Q	Q	Q	Q	G
ENSP00000282908	ENSPTRP00000053729	360	0.86747	E	K	K	K	K	K	K	K	K	K	K	T
ENSP00000477515	ENSPTRP00000077739	749	0.588836	I	V	K	V	A	R	W	S	V	M	N	S
ENSP00000422421	ENSPTRP00000028980	111	0.411111	K	M	M	M	M	M	M	M	I	I	G	M
ENSP00000300146	ENSPTRP00000064457	374	0.485084	S	N	N	R	N	N	N	L	N	N	N	F
ENSP00000385570	ENSPTRP00000032342	287	0.592975	N	T	T	T	T	T	T	T	T	A	H	T
ENSP00000385570	ENSPTRP00000032342	332	0.68595	G	S	I	I	I	S	I	I	S	S	D	I
ENSP00000369785	ENSPTRP00000037151	251	0.862543	I	V	V	V	V	V	V	V	V	S	G	V
ENSP00000414750	ENSPTRP00000070013	419	0.412402	S	G	G	G	-	G	-	G	G	G	G	G
ENSP00000414750	ENSPTRP00000070013	709	0.697835	Q	P	P	P	-	P	-	P	P	P	P	P
ENSP00000353114	ENSPTRP00000052436	664	0.114562	T	K	-	-	-	-	-	K	-	-	K	-
ENSP00000353114	ENSPTRP00000052436	741	0.127847	V	M	-	-	-	-	-	M	-	-	D	-
ENSP00000353114	ENSPTRP00000052436	807	0.139234	R	G	-	-	-	-	-	E	-	-	V	-
ENSP00000353114	ENSPTRP00000052436	823	0.141994	D	E	-	-	-	-	-	E	-	-	L	-
ENSP00000353114	ENSPTRP00000052436	826	0.142512	V	L	-	-	-	-	-	L	-	-	D	-
ENSP00000353114	ENSPTRP00000052436	831	0.143375	S	R	-	-	-	-	-	K	-	-	N	-
ENSP00000353114	ENSPTRP00000052436	901	0.155452	L	I	-	-	-	-	-	A	A	-	V	-
ENSP00000353114	ENSPTRP00000052436	1003	0.17305	F	L	-	-	-	-	-	T	-	-	M	-
ENSP00000353114	ENSPTRP00000052436	1039	0.179262	G	E	-	-	-	-	-	V	-	-	P	-
ENSP00000353114	ENSPTRP00000052436	1040	0.179434	D	E	-	-	-	-	-	S	-	-	K	-
ENSP00000353114	ENSPTRP00000052436	1070	0.18461	H	Y	-	-	-	-	-	D	E	-	A	-
ENSP00000353114	ENSPTRP00000052436	1086	0.187371	M	V	-	-	-	-	-	G	-	-	E	-
ENSP00000353114	ENSPTRP00000052436	1253	0.216184	S	R	-	-	-	-	-	L	M	-	G	-
ENSP00000353114	ENSPTRP00000052436	1595	0.27519	Q	E	-	-	-	-	-	K	K	-	V	-
ENSP00000353114	ENSPTRP00000052436	1650	0.284679	A	D	-	-	-	-	-	D	-	-	K	-
ENSP00000353114	ENSPTRP00000052436	1875	0.323499	L	S	-	-	-	-	-	A	-	-	A	-
ENSP00000353114	ENSPTRP00000052436	1909	0.329365	V	A	-	-	-	-	-	K	-	-	A	-
ENSP00000353114	ENSPTRP00000052436	1910	0.329538	D	Q	-	-	-	-	-	V	-	-	G	-
ENSP00000353114	ENSPTRP00000052436	1926	0.332298	T	M	-	-	-	-	-	L	-	-	G	-
ENSP00000353114	ENSPTRP00000052436	1943	0.335231	T	M	-	-	-	-	-	P	-	-	K	-
ENSP00000353114	ENSPTRP00000052436	1982	0.34196	T	S	-	-	-	-	-	P	-	-	D	-
ENSP00000353114	ENSPTRP00000052436	2035	0.351104	D	E	-	-	-	-	-	E	-	-	E	-
ENSP00000353114	ENSPTRP00000052436	2041	0.352139	P	S	-	-	-	-	-	V	-	-	S	-
ENSP00000353114	ENSPTRP00000052436	2292	0.395445	G	K	-	-	-	-	-	E	-	-	V	-
ENSP00000353114	ENSPTRP00000052436	2346	0.404762	L	P	-	-	-	-	-	P	-	-	M	-
ENSP00000353114	ENSPTRP00000052436	2384	0.411318	V	A	-	-	-	-	-	E	-	-	T	-
ENSP00000353114	ENSPTRP00000052436	2432	0.4196	G	D	-	-	-	-	-	D	-	-	M	-
ENSP00000353114	ENSPTRP00000052436	2435	0.420117	T	V	-	-	-	-	-	V	-	-	V	-
ENSP00000353114	ENSPTRP00000052436	2439	0.420807	A	V	-	-	-	-	-	S	-	-	S	-
ENSP00000353114	ENSPTRP00000052436	2454	0.423395	E	Q	-	-	-	-	-	A	-	-	P	-
ENSP00000353114	ENSPTRP00000052436	2462	0.424776	G	S	-	-	-	-	-	L	-	-	K	-
ENSP00000353114	ENSPTRP00000052436	2464	0.425121	W	H	-	-	-	-	-	D	-	-	E	-
ENSP00000353114	ENSPTRP00000052436	2467	0.425638	G	R	-	-	-	-	-	V	-	-	A	-
ENSP00000353114	ENSPTRP00000052436	2470	0.426156	S	T	-	-	-	-	-	K	-	-	M	-
ENSP00000353114	ENSPTRP00000052436	2573	0.443927	S	G	-	-	-	-	-	K	-	-	A	-
ENSP00000353114	ENSPTRP00000052436	2603	0.449103	T	M	-	-	-	-	-	P	-	-	F	-
ENSP00000353114	ENSPTRP00000052436	2611	0.450483	L	Q	-	-	-	-	-	A	-	-	K	-
ENSP00000353114	ENSPTRP00000052436	2621	0.452208	P	L	-	-	-	-	-	M	-	-	K	-
ENSP00000353114	ENSPTRP00000052436	2642	0.455832	T	P	-	-	-	-	-	P	-	-	S	-
ENSP00000353114	ENSPTRP00000052436	2704	0.466529	Q	D	-	-	-	-	-	D	-	-	A	-
ENSP00000353114	ENSPTRP00000052436	2722	0.469634	P	S	-	-	-	-	-	L	V	-	D	-
ENSP00000353114	ENSPTRP00000052436	2820	0.486542	M	I	-	-	-	-	-	G	-	-	L	-
ENSP00000353114	ENSPTRP00000052436	2972	0.512767	T	P	-	-	-	-	-	P	-	-	F	-
ENSP00000353114	ENSPTRP00000052436	3069	0.529503	F	L	-	-	-	-	-	G	-	-	L	-
ENSP00000353114	ENSPTRP00000052436	3073	0.530193	K	I	-	-	-	-	-	D	-	-	D	-
ENSP00000353114	ENSPTRP00000052436	3714	0.640787	G	E	-	-	-	-	-	K	M	-	D	-
ENSP00000353114	ENSPTRP00000052436	3740	0.645273	Q	E	-	-	-	-	-	D	-	-	L	-
ENSP00000353114	ENSPTRP00000052436	3741	0.645445	V	I	-	-	-	-	-	L	-	-	P	-
ENSP00000353114	ENSPTRP00000052436	3974	0.685645	K	R	-	-	-	-	-	P	-	-	P	-
ENSP00000353114	ENSPTRP00000052436	3981	0.686853	S	T	-	-	-	-	-	T	P	-	Q	-
ENSP00000353114	ENSPTRP00000052436	4121	0.711008	L	V	-	-	-	-	-	D	-	-	M	-
ENSP00000353114	ENSPTRP00000052436	4292	0.740511	T	P	-	-	-	-	-	P	G	-	E	-
ENSP00000353114	ENSPTRP00000052436	4367	0.753451	P	Q	-	-	-	-	-	G	V	-	A	-
ENSP00000353114	ENSPTRP00000052436	4388	0.757074	S	R	-	-	-	-	-	K	-	-	L	-
ENSP00000353114	ENSPTRP00000052436	4463	0.770014	F	L	-	-	-	-	-	S	-	-	D	-
ENSP00000353114	ENSPTRP00000052436	4741	0.817978	C	S	-	-	-	-	-	P	-	-	P	-
ENSP00000353114	ENSPTRP00000052436	4764	0.821946	F	L	-	-	-	-	-	K	-	-	K	-
ENSP00000353114	ENSPTRP00000052436	4803	0.828675	A	V	-	-	-	-	-	S	-	-	M	-
ENSP00000353114	ENSPTRP00000052436	4901	0.845583	R	G	-	-	-	-	-	V	-	-	Q	-
ENSP00000353114	ENSPTRP00000052436	4914	0.847826	P	L	-	-	-	-	-	G	-	-	G	-
ENSP00000353114	ENSPTRP00000052436	4917	0.848344	C	S	-	-	-	-	-	G	-	-	L	-
ENSP00000353114	ENSPTRP00000052436	5093	0.878709	H	R	-	-	-	-	-	E	-	-	M	-
ENSP00000353114	ENSPTRP00000052436	5143	0.887336	V	A	-	-	-	-	-	P	-	-	Q	-
ENSP00000353114	ENSPTRP00000052436	5205	0.898033	R	K	-	-	-	-	-	E	-	-	A	-
ENSP00000464145	ENSPTRP00000041878	56	0.11691	L	P	P	P	P	P	P	P	S	H	D	P
ENSP00000282096	ENSPTRP00000061206	647	0.581312	S	N	N	N	N	N	N	N	E	E	F	N
ENSP00000303550	ENSPTRP00000027346	43	0.313869	N	Q	Q	Q	Q	Q	Q	Q	Q	-	F	Q
ENSP00000363851	ENSPTRP00000037768	207	0.694631	N	S	E	E	S	S	E	E	S	S	K	E
ENSP00000363851	ENSPTRP00000037768	240	0.805369	T	A	E	E	A	S	E	E	A	A	P	E
ENSP00000374387	ENSPTRP00000065194	160	0.211082	L	M	M	M	R	-	M	G	M	-	R	Q
ENSP00000374387	ENSPTRP00000065194	537	0.708443	W	Q	R	R	F	R	P	A	G	R	S	F
ENSP00000265371	ENSPTRP00000004113	481	0.520563	I	V	V	V	V	V	V	V	N	V	P	V
ENSP00000362401	ENSPTRP00000037934	54	0.159763	K	E	E	E	E	E	E	E	T	-	E	E
ENSP00000278865	ENSPTRP00000062472	78	0.362791	F	V	L	L	V	L	L	E	L	-	-	L
ENSP00000278865	ENSPTRP00000062472	143	0.665116	I	L	L	L	L	L	L	S	L	L	L	L
ENSP00000278865	ENSPTRP00000062472	154	0.716279	H	Q	Q	Q	Q	Q	Q	V	Y	Q	Q	Q
ENSP00000269142	ENSPTRP00000062534	606	0.702202	V	G	G	K	R	G	K	G	N	K	G	K
ENSP00000402033	ENSPTRP00000028755	1205	0.424296	L	P	P	-	P	P	P	P	S	H	P	P
ENSP00000402033	ENSPTRP00000028755	1494	0.526056	Y	H	H	H	H	H	H	H	R	P	H	H
ENSP00000402033	ENSPTRP00000028755	1815	0.639085	R	K	K	K	K	K	K	K	F	P	Q	K
ENSP00000402033	ENSPTRP00000028755	1992	0.701408	V	L	L	L	L	P	L	P	I	L	L	P
ENSP00000402033	ENSPTRP00000028755	2123	0.747535	N	S	S	Q	S	Q	-	Q	A	Q	Q	Q
ENSP00000402033	ENSPTRP00000028755	2177	0.766549	A	P	P	S	P	Q	-	Q	M	S	Q	Q
ENSP00000402033	ENSPTRP00000028755	2195	0.772887	R	L	L	M	L	D	-	D	D	K	D	D
ENSP00000367263	ENSPTRP00000027629	593	0.100662	R	K	P	-	P	K	-	M	V	P	-	-
ENSP00000367263	ENSPTRP00000027629	659	0.111866	I	T	S	-	S	-	-	R	G	S	-	-
ENSP00000367263	ENSPTRP00000027629	665	0.112884	N	S	V	-	V	-	-	V	G	I	-	-
ENSP00000367263	ENSPTRP00000027629	892	0.151417	A	G	K	-	X	-	-	K	P	K	-	-
ENSP00000367263	ENSPTRP00000027629	1104	0.187405	R	K	I	-	L	-	-	K	D	I	-	-
ENSP00000367263	ENSPTRP00000027629	1529	0.259548	E	D	P	-	P	G	-	P	-	-	-	-
ENSP00000367263	ENSPTRP00000027629	1804	0.30623	P	L	V	-	-	-	-	M	-	V	-	-
ENSP00000367263	ENSPTRP00000027629	1877	0.318622	V	L	S	-	-	-	-	D	-	E	-	-
ENSP00000367263	ENSPTRP00000027629	2221	0.377016	R	K	I	-	S	D	-	-	D	-	-	-
ENSP00000367263	ENSPTRP00000027629	2340	0.397216	E	D	G	-	G	-	-	P	-	P	-	-
ENSP00000367263	ENSPTRP00000027629	2503	0.424885	A	G	Q	-	F	-	-	V	-	G	-	-
ENSP00000367263	ENSPTRP00000027629	2798	0.474962	S	T	V	-	-	D	-	K	-	D	-	-
ENSP00000367263	ENSPTRP00000027629	3242	0.550331	A	P	L	-	L	D	-	M	-	V	-	-
ENSP00000367263	ENSPTRP00000027629	3426	0.581565	S	G	K	-	E	L	-	K	-	L	-	-
ENSP00000367263	ENSPTRP00000027629	3485	0.59158	S	P	V	-	K	K	-	P	-	P	-	-
ENSP00000367263	ENSPTRP00000027629	3685	0.62553	M	T	K	-	K	K	-	V	-	P	-	-
ENSP00000367263	ENSPTRP00000027629	4486	0.761501	S	G	E	-	P	P	-	L	-	L	-	-
ENSP00000367263	ENSPTRP00000027629	4516	0.766593	S	T	K	-	M	V	-	P	-	M	-	-
ENSP00000367263	ENSPTRP00000027629	4631	0.786114	D	G	R	-	L	V	-	E	-	-	R	-
ENSP00000367263	ENSPTRP00000027629	4669	0.792565	G	C	E	-	S	F	-	M	-	-	-	-
ENSP00000367263	ENSPTRP00000027629	4671	0.792904	D	E	P	-	P	G	-	E	-	-	-	-
ENSP00000367263	ENSPTRP00000027629	4674	0.793414	V	M	D	-	E	P	-	I	-	-	-	-
ENSP00000367263	ENSPTRP00000027629	4802	0.815142	V	M	D	-	D	P	-	K	-	K	-	-
ENSP00000367263	ENSPTRP00000027629	4820	0.818197	I	V	D	-	D	V	-	L	-	E	-	-
ENSP00000311859	ENSPTRP00000042390	378	0.363112	D	N	N	N	N	N	N	V	N	I	-	N
ENSP00000311859	ENSPTRP00000042390	916	0.879923	P	Q	A	Q	A	D	E	E	Q	M	-	Q
ENSP00000223129	ENSPTRP00000032339	108	0.885246	D	E	E	E	E	E	E	E	H	E	E	E
ENSP00000370896	ENSPTRP00000016851	726	0.372308	K	E	E	E	L	E	E	E	L	L	L	E
ENSP00000370896	ENSPTRP00000016851	961	0.492821	V	A	A	A	A	A	A	A	C	C	P	A
ENSP00000384700	ENSPTRP00000093018	448	0.702194	D	E	-	-	-	-	-	-	E	-	-	-
ENSP00000353002	ENSPTRP00000083429	251	0.450628	T	A	S	S	A	S	S	S	V	C	S	S
ENSP00000334952	ENSPTRP00000027465	824	0.623298	I	V	V	V	R	V	V	V	F	V	V	V
ENSP00000334952	ENSPTRP00000027465	1035	0.782905	S	C	C	C	F	C	C	C	L	C	C	C
ENSP00000257189	ENSPTRP00000049431	558	0.558	P	A	A	A	A	A	A	A	V	I	A	A
ENSP00000257189	ENSPTRP00000049431	580	0.58	R	G	G	G	G	G	G	G	P	P	D	G
ENSP00000257189	ENSPTRP00000049431	869	0.869	E	Q	Q	Q	Q	Q	Q	Q	K	T	Q	Q
ENSP00000497927	ENSPTRP00000081072	59	0.398649	D	E	E	E	E	E	E	P	A	E	A	E
ENSP00000276616	ENSPTRP00000034882	212	0.549223	K	N	N	N	N	N	N	N	G	G	N	N
ENSP00000371927	ENSPTRP00000027402	288	0.791209	V	A	A	A	A	A	A	A	-	-	A	A
ENSP00000296585	ENSPTRP00000082648	518	0.43824	S	N	N	N	N	N	N	N	N	N	N	N
ENSP00000497815	ENSPTRP00000079158	211	0.261139	V	I	I	I	I	I	I	I	I	I	I	G
ENSP00000497815	ENSPTRP00000079158	228	0.282178	S	T	T	T	T	T	T	T	M	M	T	L
ENSP00000497815	ENSPTRP00000079158	234	0.289604	D	E	E	E	E	E	E	E	E	E	E	F
ENSP00000371408	ENSPTRP00000027508	116	0.368254	T	A	A	A	A	A	A	R	P	S	S	A
ENSP00000478561	ENSPTRP00000020335	119	0.21875	A	S	S	-	-	S	S	S	P	P	F	F
ENSP00000478561	ENSPTRP00000020335	309	0.568015	H	D	D	-	D	D	G	D	G	R	A	A
ENSP00000478561	ENSPTRP00000020335	310	0.569853	G	D	D	-	D	D	D	D	A	D	T	A
ENSP00000478561	ENSPTRP00000020335	432	0.794118	L	V	V	A	V	V	V	V	G	V	V	V
ENSP00000297598	ENSPTRP00000055923	61	0.113383	N	S	P	S	P	P	P	S	P	E	G	I
ENSP00000298283	ENSPTRP00000010698	49	0.227907	G	C	-	C	C	C	C	C	C	-	C	C
ENSP00000367154	ENSPTRP00000003935	54	0.194245	M	T	T	T	T	T	T	T	T	T	T	T
ENSP00000434199	ENSPTRP00000005978	196	0.225806	I	V	V	V	V	V	V	V	V	V	V	V
ENSP00000434199	ENSPTRP00000005978	756	0.870968	S	P	P	P	P	P	P	P	A	G	P	P
ENSP00000434199	ENSPTRP00000005978	771	0.888249	A	V	V	V	V	V	I	V	I	V	I	V
ENSP00000457278	ENSPTRP00000085821	433	0.79304	L	Q	Q	Q	Q	K	-	Q	V	Q	F	S
ENSP00000457278	ENSPTRP00000085821	434	0.794872	R	L	L	L	L	T	-	L	W	F	Q	V
ENSP00000457278	ENSPTRP00000085821	435	0.796703	M	Y	Y	Y	Y	I	-	Y	S	Q	L	L
ENSP00000457278	ENSPTRP00000085821	438	0.802198	P	Y	Y	Y	Y	F	-	Y	F	F	V	M
ENSP00000457278	ENSPTRP00000085821	445	0.815018	P	R	I	I	I	G	-	I	F	S	I	S
ENSP00000457278	ENSPTRP00000085821	447	0.818681	P	H	F	F	F	G	-	F	V	-	Y	R
ENSP00000457278	ENSPTRP00000085821	455	0.833333	P	E	L	L	L	Q	-	L	G	W	G	S
ENSP00000457278	ENSPTRP00000085821	459	0.840659	G	A	Q	Q	Q	V	-	Q	D	D	C	V
ENSP00000457278	ENSPTRP00000085821	460	0.842491	M	Q	R	R	R	Y	-	R	G	G	Q	F
ENSP00000457278	ENSPTRP00000085821	462	0.846154	A	L	H	H	H	L	-	H	-	W	G	S
ENSP00000457278	ENSPTRP00000085821	465	0.851648	A	P	R	Q	R	S	-	P	-	R	Q	Y
ENSP00000457278	ENSPTRP00000085821	469	0.858974	G	L	A	-	-	F	-	A	-	Q	L	V
ENSP00000457278	ENSPTRP00000085821	472	0.864469	R	V	L	A	A	A	-	L	-	P	D	V
ENSP00000457278	ENSPTRP00000085821	479	0.877289	G	S	K	T	A	H	-	K	-	S	E	V
ENSP00000457278	ENSPTRP00000085821	480	0.879121	T	L	A	E	A	C	-	A	-	P	K	D
ENSP00000457278	ENSPTRP00000085821	484	0.886447	R	Q	L	A	A	H	-	L	-	K	A	N
ENSP00000457278	ENSPTRP00000085821	485	0.888278	G	S	S	-	A	H	-	-	-	A	L	S
ENSP00000457278	ENSPTRP00000085821	489	0.895604	G	L	K	-	-	P	-	D	W	P	D	Y
ENSP00000457278	ENSPTRP00000085821	491	0.899267	R	P	L	-	-	-	-	G	H	L	D	G
ENSP00000364277	ENSPTRP00000037694	231	0.240125	V	A	A	A	A	A	A	A	A	A	A	A
ENSP00000364277	ENSPTRP00000037694	242	0.251559	V	A	A	A	A	A	A	A	A	A	A	A
ENSP00000342838	ENSPTRP00000063257	913	0.665937	I	V	G	L	C	G	G	G	R	V	L	L
ENSP00000027335	ENSPTRP00000083786	544	0.653061	K	T	T	T	E	T	M	T	A	T	T	T
ENSP00000383894	ENSPTRP00000020087	433	0.889117	T	I	I	I	I	I	S	V	A	A	H	I
ENSP00000217407	ENSPTRP00000023154	265	0.549793	A	P	P	P	P	P	P	P	V	P	P	P
ENSP00000364526	ENSPTRP00000032963	1103	0.811029	I	T	T	T	T	T	P	T	L	R	G	T
ENSP00000347665	ENSPTRP00000053920	218	0.143421	I	V	S	A	A	-	A	V	S	-	A	-
ENSP00000297508	ENSPTRP00000088665	228	0.251934	K	R	R	R	R	R	R	R	H	R	P	R
ENSP00000297508	ENSPTRP00000088665	442	0.488398	V	A	A	A	A	S	A	S	A	P	S	S
ENSP00000297508	ENSPTRP00000088665	507	0.560221	V	A	A	A	A	P	A	P	Q	S	Q	P
ENSP00000297508	ENSPTRP00000088665	560	0.618785	M	K	T	A	K	A	T	A	R	E	S	A
ENSP00000297508	ENSPTRP00000088665	574	0.634254	T	A	A	A	A	R	A	G	S	-	S	R
ENSP00000297508	ENSPTRP00000088665	676	0.746961	C	S	S	S	S	D	S	D	S	L	P	D
ENSP00000391964	ENSPTRP00000057304	961	0.738663	Q	K	K	K	K	K	K	K	K	K	K	K
ENSP00000391964	ENSPTRP00000057304	1063	0.817064	G	S	Q	Q	Q	Q	Q	Q	Q	Q	Q	Q
ENSP00000362768	ENSPTRP00000023126	240	0.224509	T	R	R	R	R	-	R	R	K	R	R	G
ENSP00000385610	ENSPTRP00000017049	86	0.130303	E	G	-	G	-	G	-	G	-	R	G	-
ENSP00000385610	ENSPTRP00000017049	171	0.259091	R	S	-	S	S	G	-	G	-	P	G	-
ENSP00000159111	ENSPTRP00000079918	497	0.453054	M	T	P	P	P	P	P	P	-	P	P	P
ENSP00000159111	ENSPTRP00000079918	713	0.649954	P	S	R	R	R	R	S	R	-	A	A	R
ENSP00000159111	ENSPTRP00000079918	973	0.886964	Q	R	V	V	V	V	Y	V	-	R	C	V
ENSP00000298925	ENSPTRP00000005988	176	0.209774	Q	R	R	R	R	R	R	R	R	R	R	R
ENSP00000298925	ENSPTRP00000005988	253	0.301549	H	R	R	R	R	R	R	R	R	R	R	R
ENSP00000276127	ENSPTRP00000041822	258	0.854305	T	R	R	-	R	R	R	-	-	F	-	-
ENSP00000362685	ENSPTRP00000082283	310	0.880682	F	V	N	N	D	N	N	N	N	N	N	D
ENSP00000362685	ENSPTRP00000082283	311	0.883523	F	L	T	T	P	T	T	T	T	T	T	P
ENSP00000362685	ENSPTRP00000082283	313	0.889205	A	S	R	R	C	R	R	R	R	R	R	C
ENSP00000362685	ENSPTRP00000082283	314	0.892045	Y	R	C	C	S	C	C	C	C	C	C	S
ENSP00000362685	ENSPTRP00000082283	315	0.894886	G	S	W	W	F	W	W	W	W	W	W	F
ENSP00000411848	ENSPTRP00000075641	257	0.447735	Q	R	R	R	R	-	R	R	-	R	R	R
ENSP00000263736	ENSPTRP00000020409	189	0.189759	Y	C	T	C	C	C	C	C	H	C	C	C
ENSP00000263736	ENSPTRP00000020409	203	0.203815	S	N	N	H	N	N	N	N	N	N	N	N
ENSP00000244040	ENSPTRP00000092289	173	0.887179	L	P	P	I	P	P	T	R	P	P	V	P
ENSP00000410743	ENSPTRP00000085034	203	0.607784	T	A	A	A	A	A	A	A	-	A	S	A
ENSP00000362748	ENSPTRP00000004424	801	0.374825	K	N	N	N	N	N	N	N	H	N	N	N
ENSP00000362748	ENSPTRP00000004424	1804	0.844174	N	K	K	K	K	K	K	K	P	G	K	K
ENSP00000426134	ENSPTRP00000086189	225	0.534442	S	G	G	G	G	G	V	G	E	G	A	G
ENSP00000222674	ENSPTRP00000032467	31	0.15736	V	M	M	M	M	M	M	M	-	M	M	L
ENSP00000307078	ENSPTRP00000046464	727	0.754149	A	E	E	E	E	E	E	E	E	E	E	E
ENSP00000441229	ENSPTRP00000068720	600	0.233645	L	P	P	P	P	Q	A	P	A	A	P	P
ENSP00000441229	ENSPTRP00000068720	1589	0.618769	C	R	R	T	R	D	E	R	E	E	R	R
ENSP00000441229	ENSPTRP00000068720	1755	0.683411	H	R	R	L	R	R	K	R	K	K	R	R
ENSP00000441229	ENSPTRP00000068720	2183	0.850078	H	R	R	V	R	D	T	R	Q	-	R	R
ENSP00000441229	ENSPTRP00000068720	2210	0.860592	V	G	G	E	G	G	D	G	F	D	G	G
ENSP00000386043	ENSPTRP00000046479	905	0.525552	R	K	K	K	P	G	K	Y	K	K	I	Y
ENSP00000385787	ENSPTRP00000034977	722	0.70439	Y	H	H	H	H	H	H	H	E	R	G	H
ENSP00000363124	ENSPTRP00000023083	373	0.368213	A	T	T	T	T	T	T	T	P	P	V	T
ENSP00000315614	ENSPTRP00000034972	199	0.530667	I	T	T	T	T	T	T	-	T	T	T	T
ENSP00000257248	ENSPTRP00000006377	240	0.574163	S	P	P	P	P	P	P	P	Q	P	P	-
ENSP00000432859	ENSPTRP00000077686	15	0.104167	L	M	M	M	-	M	M	G	-	V	M	-
ENSP00000432859	ENSPTRP00000077686	18	0.125	P	I	I	I	-	I	-	Q	-	A	I	-
ENSP00000432859	ENSPTRP00000077686	35	0.243056	R	L	L	L	-	L	-	L	A	L	L	-
ENSP00000432859	ENSPTRP00000077686	48	0.333333	T	P	P	P	-	P	-	P	S	S	P	-
ENSP00000432859	ENSPTRP00000077686	102	0.708333	E	P	T	T	-	N	T	N	-	-	T	-
ENSP00000432859	ENSPTRP00000077686	103	0.715278	G	A	I	I	-	D	I	D	-	-	Y	-
ENSP00000432859	ENSPTRP00000077686	104	0.722222	C	L	P	L	-	T	P	T	-	-	P	-
ENSP00000432859	ENSPTRP00000077686	106	0.736111	A	P	K	K	-	-	K	-	-	-	K	-
ENSP00000432859	ENSPTRP00000077686	107	0.743056	R	L	K	K	-	-	K	-	-	-	K	-
ENSP00000432859	ENSPTRP00000077686	108	0.75	A	H	R	R	-	-	R	-	-	-	R	-
ENSP00000432859	ENSPTRP00000077686	109	0.756944	W	L	A	A	-	-	A	-	-	-	A	-
ENSP00000432859	ENSPTRP00000077686	111	0.770833	C	F	R	R	-	-	R	-	-	-	R	-
ENSP00000432859	ENSPTRP00000077686	112	0.777778	P	S	A	A	-	-	A	-	-	-	A	-
ENSP00000432859	ENSPTRP00000077686	113	0.784722	T	V	H	C	-	I	H	I	-	H	H	-
ENSP00000432859	ENSPTRP00000077686	116	0.805556	G	K	R	R	-	K	R	K	-	P	-	-
ENSP00000432859	ENSPTRP00000077686	117	0.8125	T	L	D	D	-	K	D	K	-	S	R	-
ENSP00000432859	ENSPTRP00000077686	118	0.819444	E	Q	G	G	-	-	G	R	-	D	D	-
ENSP00000432859	ENSPTRP00000077686	119	0.826389	G	A	P	P	-	-	P	A	-	A	R	-
ENSP00000432859	ENSPTRP00000077686	121	0.840278	S	C	L	L	-	-	L	R	Q	L	A	-
ENSP00000432859	ENSPTRP00000077686	123	0.854167	M	I	P	P	-	-	P	N	S	K	G	-
ENSP00000432859	ENSPTRP00000077686	125	0.868056	A	G	H	H	-	-	H	N	D	R	L	-
ENSP00000432859	ENSPTRP00000077686	129	0.895833	M	A	S	S	-	P	S	R	L	L	F	-
ENSP00000260129	ENSPTRP00000034697	220	0.257611	G	D	H	D	H	H	H	H	K	K	H	H
ENSP00000260129	ENSPTRP00000034697	332	0.388759	T	K	E	K	E	E	E	E	E	E	E	E
ENSP00000260129	ENSPTRP00000034697	477	0.558548	L	H	V	H	V	V	V	V	K	N	N	V
ENSP00000278855	ENSPTRP00000006381	38	0.238994	V	I	I	L	I	L	L	-	-	Y	S	A
ENSP00000355370	ENSPTRP00000006354	56	0.278607	M	V	V	-	V	V	V	-	V	V	V	-
ENSP00000355370	ENSPTRP00000006354	178	0.885572	F	V	V	-	V	V	V	-	V	V	V	-
ENSP00000262961	ENSPTRP00000073615	364	0.387234	L	P	P	P	R	P	P	P	V	K	-	P
ENSP00000227918	ENSPTRP00000006474	13	0.138298	S	P	P	P	P	-	P	-	-	-	P	P
ENSP00000227918	ENSPTRP00000006474	14	0.148936	Q	L	L	L	L	-	L	-	-	-	L	L
ENSP00000382684	ENSPTRP00000055057	64	0.369942	A	G	S	G	G	G	G	G	G	-	G	G
ENSP00000341243	ENSPTRP00000023259	134	0.258687	T	A	A	A	A	A	-	A	S	A	A	A
ENSP00000328671	ENSPTRP00000024006	331	0.801453	T	A	A	A	A	A	A	A	E	S	A	A
ENSP00000250572	ENSPTRP00000017658	263	0.319951	G	E	E	E	E	L	D	K	F	Q	Q	K
ENSP00000250572	ENSPTRP00000017658	578	0.703163	I	V	V	T	V	E	Y	V	S	A	T	V
ENSP00000274276	ENSPTRP00000028824	358	0.365306	I	M	M	M	M	M	M	M	P	E	R	M
ENSP00000361811	ENSPTRP00000023263	93	0.319588	T	A	A	A	A	A	A	A	V	V	V	A
ENSP00000371583	ENSPTRP00000046352	24	0.106195	T	P	Y	Y	Y	-	Y	Y	-	S	Y	L
ENSP00000371583	ENSPTRP00000046352	25	0.110619	G	C	A	A	A	-	A	A	-	L	A	K
ENSP00000371583	ENSPTRP00000046352	30	0.132743	D	N	K	K	K	-	K	K	-	T	K	L
ENSP00000494186	ENSPTRP00000032459	174	0.350101	M	T	T	T	T	T	T	T	V	V	T	T
ENSP00000494186	ENSPTRP00000032459	399	0.802817	S	N	N	N	N	N	N	N	D	D	N	N
ENSP00000354445	ENSPTRP00000046342	94	0.344322	A	S	Q	Q	Q	-	-	-	-	-	-	-
ENSP00000485319	ENSPTRP00000050812	68	0.217949	S	F	-	-	F	-	-	F	F	F	F	F
ENSP00000346196	ENSPTRP00000088731	368	0.776371	Q	E	E	S	E	E	E	E	E	G	E	E
ENSP00000346196	ENSPTRP00000088731	398	0.839662	L	P	P	N	P	S	P	S	C	D	P	S
ENSP00000362481	ENSPTRP00000037904	34	0.109677	L	P	P	P	P	P	-	P	P	A	P	P
ENSP00000255087	ENSPTRP00000006861	149	0.292731	S	A	A	A	A	A	A	A	G	G	A	A
ENSP00000319053	ENSPTRP00000017417	215	0.393773	Q	K	K	K	K	K	K	K	-	F	E	K
ENSP00000319053	ENSPTRP00000017417	222	0.406593	I	T	T	T	T	A	T	A	-	K	A	A
ENSP00000290332	ENSPTRP00000071147	225	0.327511	R	P	-	-	-	-	-	-	-	S	L	-
ENSP00000290332	ENSPTRP00000071147	339	0.49345	V	G	G	-	G	-	G	G	E	L	E	G
ENSP00000255608	ENSPTRP00000084140	64	0.121673	G	X	-	P	-	-	-	-	-	A	A	-
ENSP00000255608	ENSPTRP00000084140	67	0.127376	T	X	-	P	-	-	-	-	-	S	G	-
ENSP00000255608	ENSPTRP00000084140	68	0.129278	D	X	-	G	-	-	-	-	-	R	P	-
ENSP00000255608	ENSPTRP00000084140	69	0.131179	A	X	-	T	-	-	-	-	-	R	G	-
ENSP00000312663	ENSPTRP00000027539	384	0.8	A	T	T	I	T	T	T	T	D	T	T	T
ENSP00000298139	ENSPTRP00000091996	409	0.285415	S	A	A	A	A	A	A	A	Q	Q	A	A
ENSP00000298139	ENSPTRP00000091996	529	0.369156	W	L	N	K	L	L	L	L	D	E	L	L
ENSP00000298139	ENSPTRP00000091996	801	0.558967	S	N	L	T	N	F	F	F	G	G	F	F
ENSP00000298139	ENSPTRP00000091996	1029	0.718074	V	E	A	D	E	L	L	L	E	E	L	L
ENSP00000298139	ENSPTRP00000091996	1099	0.766923	S	T	K	C	T	L	L	L	P	N	E	L
ENSP00000298139	ENSPTRP00000091996	1142	0.79693	Q	E	M	S	E	S	S	S	E	E	A	S
ENSP00000397339	ENSPTRP00000043715	131	0.391045	L	P	S	S	S	P	S	P	P	P	S	P
ENSP00000264820	ENSPTRP00000017236	189	0.530899	T	G	A	A	A	A	A	I	A	A	V	-
ENSP00000264820	ENSPTRP00000017236	190	0.533708	T	W	V	V	V	V	V	N	V	V	P	-
ENSP00000264820	ENSPTRP00000017236	191	0.536517	P	A	S	S	S	S	S	W	S	S	E	-
ENSP00000264820	ENSPTRP00000017236	194	0.544944	P	T	V	V	V	V	V	L	V	V	R	-
ENSP00000264820	ENSPTRP00000017236	195	0.547753	I	V	E	E	E	E	E	R	E	E	R	-
ENSP00000264820	ENSPTRP00000017236	196	0.550562	P	S	E	E	E	E	E	D	E	E	V	-
ENSP00000264820	ENSPTRP00000017236	215	0.603933	K	S	P	P	P	P	P	L	P	P	T	-
ENSP00000264820	ENSPTRP00000017236	217	0.609551	R	Y	W	W	W	W	W	F	W	W	P	-
ENSP00000264820	ENSPTRP00000017236	218	0.61236	D	F	P	P	P	P	P	C	P	P	V	-
ENSP00000264820	ENSPTRP00000017236	219	0.615169	N	S	I	I	I	I	I	L	I	I	W	-
ENSP00000264820	ENSPTRP00000017236	230	0.646067	Q	R	S	S	S	S	S	F	S	S	A	-
ENSP00000264820	ENSPTRP00000017236	289	0.811798	C	V	K	K	K	K	K	A	K	K	M	-
ENSP00000264820	ENSPTRP00000017236	290	0.814607	V	L	P	P	P	P	P	A	S	P	P	-
ENSP00000264820	ENSPTRP00000017236	292	0.820225	D	C	P	P	P	P	P	K	P	P	P	-
ENSP00000264820	ENSPTRP00000017236	296	0.831461	R	G	D	D	D	D	D	N	D	D	V	-
ENSP00000264820	ENSPTRP00000017236	298	0.837079	E	S	N	N	N	N	N	W	N	N	D	-
ENSP00000264820	ENSPTRP00000017236	299	0.839888	V	A	R	R	R	R	R	S	R	R	Y	-
ENSP00000264820	ENSPTRP00000017236	303	0.851124	T	R	L	L	L	L	L	S	L	L	L	-
ENSP00000264820	ENSPTRP00000017236	304	0.853933	K	S	A	A	A	A	A	E	A	A	H	-
ENSP00000264820	ENSPTRP00000017236	305	0.856742	K	Q	R	R	R	R	R	V	L	A	L	-
ENSP00000264820	ENSPTRP00000017236	307	0.86236	V	T	K	K	K	K	K	Q	K	K	M	-
ENSP00000264820	ENSPTRP00000017236	310	0.870787	P	S	S	S	S	S	S	R	S	S	T	-
ENSP00000264820	ENSPTRP00000017236	313	0.879213	I	A	C	C	C	C	C	Q	C	C	D	-
ENSP00000264820	ENSPTRP00000017236	315	0.884831	L	W	P	P	P	P	P	A	P	P	C	-
ENSP00000264820	ENSPTRP00000017236	316	0.88764	A	V	D	D	D	D	D	V	D	D	V	-
ENSP00000264820	ENSPTRP00000017236	317	0.890449	K	H	R	R	R	R	R	P	R	R	P	-
ENSP00000264820	ENSPTRP00000017236	319	0.896067	K	F	P	P	P	P	P	S	P	P	R	-
ENSP00000264820	ENSPTRP00000017236	320	0.898876	V	S	R	R	R	R	R	R	R	R	D	-
ENSP00000346127	ENSPTRP00000069387	79	0.32377	P	Q	Q	Q	Q	Q	Q	Q	Q	Q	Q	S
ENSP00000370395	ENSPTRP00000044589	64	0.209836	S	N	N	N	N	N	N	N	N	N	N	N
ENSP00000362372	ENSPTRP00000090129	671	0.372158	L	F	F	F	F	F	F	F	F	F	F	F
ENSP00000362372	ENSPTRP00000090129	1273	0.706045	I	M	M	M	M	M	A	M	M	E	M	Y
ENSP00000362372	ENSPTRP00000090129	1488	0.825291	H	Y	Y	Y	Y	Y	Q	Y	Y	S	Y	G
ENSP00000318912	ENSPTRP00000034874	94	0.357414	V	F	F	-	F	F	F	F	F	F	-	F
ENSP00000318912	ENSPTRP00000034874	182	0.692015	L	P	P	-	P	P	P	P	P	P	-	P
ENSP00000350386	ENSPTRP00000037969	440	0.672783	P	S	S	S	S	S	Y	S	-	S	S	S
ENSP00000350386	ENSPTRP00000037969	529	0.808869	V	I	I	I	I	I	L	I	-	I	I	I
ENSP00000414786	ENSPTRP00000034911	145	0.380577	H	Q	Q	Q	Q	-	Q	Q	Q	Q	Q	A
ENSP00000216487	ENSPTRP00000092646	299	0.303245	V	L	L	L	L	L	L	L	D	P	L	P
ENSP00000216487	ENSPTRP00000092646	339	0.343813	M	T	T	T	T	T	T	T	L	P	T	H
ENSP00000216487	ENSPTRP00000092646	371	0.376268	V	A	A	A	A	A	A	A	P	P	A	E
ENSP00000216487	ENSPTRP00000092646	444	0.450304	H	D	D	N	D	D	D	D	Y	Q	D	T
ENSP00000216487	ENSPTRP00000092646	701	0.710953	Q	E	E	E	E	E	E	E	L	L	D	V
ENSP00000415774	ENSPTRP00000060520	112	0.191126	E	Q	Q	-	-	Q	-	-	-	C	-	-
ENSP00000415774	ENSPTRP00000060520	145	0.24744	V	A	A	-	-	T	-	-	-	L	-	-
ENSP00000415774	ENSPTRP00000060520	214	0.365188	E	K	K	-	-	K	-	-	-	-	-	-
ENSP00000309749	ENSPTRP00000090414	64	0.171123	H	Y	Y	Y	-	Q	-	-	Q	-	-	-
ENSP00000309749	ENSPTRP00000090414	138	0.368984	S	R	R	R	-	L	-	-	M	-	-	-
ENSP00000407087	ENSPTRP00000085358	305	0.794271	P	A	A	A	A	A	A	A	A	A	L	A
ENSP00000385057	ENSPTRP00000024786	104	0.27013	M	V	V	W	I	S	V	S	C	-	R	S
ENSP00000385057	ENSPTRP00000024786	301	0.781818	K	N	N	P	F	S	N	S	S	F	L	S
ENSP00000480240	ENSPTRP00000050620	164	0.722467	V	A	A	A	A	A	G	A	A	A	A	A
ENSP00000384708	ENSPTRP00000020457	312	0.448276	S	A	A	A	A	A	A	A	V	V	R	A
ENSP00000384708	ENSPTRP00000020457	615	0.883621	H	Y	Y	Y	Y	Y	Y	Y	Y	Y	F	Y
ENSP00000265707	ENSPTRP00000061602	84	0.113514	V	E	E	E	E	E	-	E	E	-	E	E
ENSP00000500094	ENSPTRP00000088843	93	0.143297	L	G	-	-	-	-	-	-	-	-	-	-
ENSP00000500094	ENSPTRP00000088843	94	0.144838	K	C	-	-	-	-	-	-	-	-	-	-
ENSP00000500094	ENSPTRP00000088843	95	0.146379	E	A	-	-	-	-	-	-	-	-	-	-
ENSP00000500094	ENSPTRP00000088843	96	0.14792	Y	L	-	-	-	-	-	-	-	-	-	-
ENSP00000500094	ENSPTRP00000088843	97	0.149461	E	L	-	-	-	-	-	-	-	-	-	-
ENSP00000500094	ENSPTRP00000088843	100	0.154083	V	W	-	-	-	-	-	-	-	-	-	-
ENSP00000500094	ENSPTRP00000088843	101	0.155624	E	A	-	-	-	-	-	-	-	-	-	-
ENSP00000500094	ENSPTRP00000088843	102	0.157165	Q	G	-	-	-	-	-	-	-	-	-	-
ENSP00000500094	ENSPTRP00000088843	103	0.158706	L	P	-	-	-	-	-	-	-	-	-	-
ENSP00000500094	ENSPTRP00000088843	104	0.160247	K	W	-	-	-	-	-	-	-	-	-	-
ENSP00000500094	ENSPTRP00000088843	105	0.161787	S	H	-	-	-	-	-	-	-	-	-	-
ENSP00000500094	ENSPTRP00000088843	106	0.163328	E	G	-	-	-	-	-	-	-	-	-	-
ENSP00000500094	ENSPTRP00000088843	107	0.164869	Q	P	-	-	-	-	-	-	-	-	-	-
ENSP00000500094	ENSPTRP00000088843	108	0.16641	I	V	-	-	-	-	-	-	-	-	-	-
ENSP00000500094	ENSPTRP00000088843	110	0.169492	A	G	-	-	-	-	-	-	-	-	-	-
ENSP00000500094	ENSPTRP00000088843	111	0.171032	Q	V	-	-	-	-	-	-	-	-	-	-
ENSP00000500094	ENSPTRP00000088843	112	0.172573	A	G	-	-	-	-	-	-	-	-	-	-
ENSP00000500094	ENSPTRP00000088843	117	0.180277	K	S	-	-	-	-	-	-	-	-	-	-
ENSP00000500094	ENSPTRP00000088843	119	0.183359	L	V	-	-	-	-	-	-	-	-	-	-
ENSP00000500094	ENSPTRP00000088843	120	0.1849	S	W	-	-	-	-	-	-	-	-	-	-
ENSP00000500094	ENSPTRP00000088843	121	0.186441	E	V	-	-	-	-	-	-	-	-	-	-
ENSP00000500094	ENSPTRP00000088843	123	0.189522	T	V	-	-	-	-	-	-	-	-	-	-
ENSP00000500094	ENSPTRP00000088843	144	0.22188	Q	V	-	-	-	-	-	-	-	-	-	-
ENSP00000500094	ENSPTRP00000088843	146	0.224961	K	H	-	-	-	-	-	-	-	-	-	-
ENSP00000500094	ENSPTRP00000088843	147	0.226502	Q	C	-	-	-	-	-	-	-	-	-	-
ENSP00000500094	ENSPTRP00000088843	148	0.228043	Q	M	-	-	-	-	-	-	-	-	-	-
ENSP00000500094	ENSPTRP00000088843	149	0.229584	Q	V	-	-	-	-	-	-	-	-	-	-
ENSP00000500094	ENSPTRP00000088843	165	0.254237	K	S	-	-	-	-	-	-	-	-	-	-
ENSP00000500094	ENSPTRP00000088843	166	0.255778	Q	C	-	-	-	-	-	-	-	-	-	-
ENSP00000500094	ENSPTRP00000088843	167	0.257319	E	P	-	-	-	-	-	-	-	-	-	-
ENSP00000500094	ENSPTRP00000088843	169	0.260401	M	S	-	-	-	-	-	-	-	-	-	-
ENSP00000500094	ENSPTRP00000088843	171	0.263482	R	A	-	-	-	-	-	-	-	-	-	-
ENSP00000500094	ENSPTRP00000088843	191	0.294299	T	A	A	-	-	-	-	-	-	-	-	-
ENSP00000500094	ENSPTRP00000088843	216	0.33282	S	A	A	-	-	-	-	-	-	-	-	-
ENSP00000500094	ENSPTRP00000088843	272	0.419106	G	S	-	-	-	-	-	-	-	-	-	-
ENSP00000499791	ENSPTRP00000061185	188	0.198522	R	C	E	C	C	C	C	C	N	E	G	D
ENSP00000426975	ENSPTRP00000077930	147	0.124682	Q	K	K	K	W	-	K	K	K	K	V	K
ENSP00000382710	ENSPTRP00000024171	234	0.740506	I	V	V	V	V	V	V	L	C	V	V	V
ENSP00000217133	ENSPTRP00000023535	305	0.674779	L	P	P	P	P	P	P	P	C	P	P	P
ENSP00000285667	ENSPTRP00000039469	109	0.230932	A	P	-	P	P	P	P	P	P	P	P	P
ENSP00000329915	ENSPTRP00000078547	39	0.134948	L	Q	D	D	Q	Q	R	Q	R	R	Q	Q
ENSP00000352601	ENSPTRP00000078350	194	0.271709	V	L	L	L	C	P	L	N	N	H	N	C
ENSP00000355119	ENSPTRP00000037983	211	0.871901	H	Y	-	Y	-	P	-	P	-	-	-	-
ENSP00000382694	ENSPTRP00000075617	100	0.507614	P	H	Q	Q	Q	K	T	Q	Q	Q	Q	Q
ENSP00000382694	ENSPTRP00000075617	111	0.563452	F	L	R	R	R	T	S	R	R	R	R	R
ENSP00000382694	ENSPTRP00000075617	138	0.700508	D	N	K	K	K	R	P	K	K	K	K	K
ENSP00000382694	ENSPTRP00000075617	157	0.796954	D	N	I	I	I	K	Q	I	I	I	I	I
ENSP00000382694	ENSPTRP00000075617	164	0.832487	N	K	D	D	D	V	K	D	D	D	D	D
ENSP00000382694	ENSPTRP00000075617	166	0.84264	L	P	Q	Q	Q	V	A	Q	Q	Q	Q	Q
ENSP00000363465	ENSPTRP00000052229	42	0.206897	Q	W	R	W	W	-	R	R	-	P	R	R
ENSP00000352956	ENSPTRP00000040345	68	0.154545	N	S	S	S	S	H	S	H	-	R	S	H
ENSP00000352956	ENSPTRP00000040345	94	0.213636	P	R	R	R	R	S	R	S	R	S	R	S
ENSP00000352956	ENSPTRP00000040345	98	0.222727	C	R	R	R	R	Q	R	Q	R	D	H	Q
ENSP00000330753	ENSPTRP00000023944	1459	0.628608	P	Q	Q	Q	K	Q	Q	Q	I	K	Q	Q
ENSP00000330753	ENSPTRP00000023944	1516	0.653167	K	R	R	R	R	R	-	R	R	M	R	R
ENSP00000330753	ENSPTRP00000023944	1887	0.813012	A	T	T	T	S	T	T	T	F	M	D	T
ENSP00000361064	ENSPTRP00000004739	96	0.196721	V	A	A	A	A	A	A	-	P	A	A	A
ENSP00000477967	ENSPTRP00000059754	189	0.409091	Y	C	L	L	L	L	M	L	L	L	L	L
ENSP00000362457	ENSPTRP00000074152	291	0.555344	G	A	A	A	A	A	A	A	-	-	A	A
ENSP00000470801	ENSPTRP00000070135	571	0.888025	V	I	I	I	I	I	I	I	-	-	I	I
ENSP00000256447	ENSPTRP00000029007	317	0.478852	M	I	I	I	I	I	I	K	I	I	I	Q
ENSP00000389803	ENSPTRP00000000093	1070	0.755116	R	G	G	G	A	-	D	G	G	G	G	G
ENSP00000480556	ENSPTRP00000085258	55	0.114823	S	C	-	-	C	-	C	-	-	K	-	-
ENSP00000480556	ENSPTRP00000085258	118	0.246347	I	M	V	-	M	-	V	-	-	H	-	-
ENSP00000480556	ENSPTRP00000085258	140	0.292276	K	S	S	-	S	-	S	-	-	T	-	-
ENSP00000338967	ENSPTRP00000037111	698	0.715897	R	K	K	K	K	Y	K	K	K	K	K	K
ENSP00000351094	ENSPTRP00000004825	741	0.36164	I	V	R	R	R	R	R	R	R	R	R	R
ENSP00000416015	ENSPTRP00000086627	944	0.471293	G	E	E	E	E	D	E	E	R	E	E	E
ENSP00000273857	ENSPTRP00000027587	193	0.185043	T	S	C	S	S	S	S	D	S	S	S	S
ENSP00000273857	ENSPTRP00000027587	721	0.691275	I	M	E	M	M	M	M	C	W	T	T	M
ENSP00000273857	ENSPTRP00000027587	776	0.744008	E	Q	C	Q	Q	Q	Q	A	Q	Q	Q	Q
ENSP00000495987	ENSPTRP00000032381	193	0.231415	I	L	E	E	E	E	E	E	E	E	E	E
ENSP00000495987	ENSPTRP00000032381	366	0.438849	V	A	S	S	S	S	S	S	Q	S	S	S
ENSP00000495987	ENSPTRP00000032381	432	0.517986	S	N	T	T	T	T	T	T	R	T	T	T
ENSP00000495987	ENSPTRP00000032381	539	0.646283	R	K	D	D	D	D	D	D	S	N	D	D
ENSP00000495987	ENSPTRP00000032381	603	0.723022	H	Q	Q	Q	Q	Q	Q	Q	Q	Q	Q	Q
ENSP00000495987	ENSPTRP00000032381	648	0.776978	N	S	M	M	M	M	M	M	M	M	M	M
ENSP00000331849	ENSPTRP00000017464	120	0.863309	R	L	L	L	L	L	L	L	L	N	L	L
ENSP00000500806	ENSPTRP00000017442	48	0.158416	D	G	G	G	G	G	S	S	S	S	G	S
ENSP00000500806	ENSPTRP00000017442	73	0.240924	M	V	V	V	V	V	-	V	V	V	V	V
ENSP00000500806	ENSPTRP00000017442	233	0.768977	T	A	S	A	A	A	A	A	S	A	A	A
ENSP00000378504	ENSPTRP00000089674	70	0.131579	T	A	A	A	A	A	A	Y	A	P	A	A
ENSP00000471277	ENSPTRP00000077186	130	0.322581	N	H	H	H	H	K	H	H	H	S	H	H
ENSP00000346582	ENSPTRP00000048124	14	0.102941	C	D	-	D	N	D	-	-	-	-	D	D
ENSP00000346582	ENSPTRP00000048124	15	0.110294	G	E	-	D	R	D	-	-	-	-	D	D
ENSP00000346582	ENSPTRP00000048124	18	0.132353	G	S	-	S	P	S	-	-	-	-	S	S
ENSP00000346582	ENSPTRP00000048124	19	0.139706	G	P	-	N	A	N	-	-	-	-	N	N
ENSP00000346582	ENSPTRP00000048124	23	0.169118	G	K	-	E	R	E	-	-	-	-	E	E
ENSP00000346582	ENSPTRP00000048124	24	0.176471	G	R	-	P	R	P	-	-	-	-	P	P
ENSP00000346582	ENSPTRP00000048124	27	0.198529	S	K	-	Q	K	Q	-	-	-	-	Q	Q
ENSP00000368547	ENSPTRP00000039930	74	0.194226	T	A	-	E	A	E	X	P	A	A	D	P
ENSP00000320968	ENSPTRP00000007205	165	0.181918	G	S	Q	H	Q	T	Q	N	Q	T	L	D
ENSP00000386604	ENSPTRP00000032466	108	0.182741	V	I	I	I	I	I	-	I	M	I	I	I
ENSP00000386604	ENSPTRP00000032466	309	0.522843	R	G	G	G	G	G	-	G	G	G	G	G
ENSP00000386604	ENSPTRP00000032466	378	0.639594	V	M	M	M	M	M	-	M	I	M	M	M
ENSP00000386604	ENSPTRP00000032466	480	0.812183	D	N	N	N	N	N	-	N	N	N	N	N
ENSP00000363642	ENSPTRP00000070735	361	0.281372	V	G	-	G	G	G	G	G	L	G	-	-
ENSP00000363642	ENSPTRP00000070735	709	0.552611	L	R	-	T	R	T	T	T	V	E	-	T
ENSP00000363642	ENSPTRP00000070735	1154	0.899454	I	V	-	P	V	P	P	K	K	K	-	-
ENSP00000316681	ENSPTRP00000064472	435	0.167179	K	E	E	Q	E	S	S	S	S	S	I	Q
ENSP00000316681	ENSPTRP00000064472	756	0.290546	G	R	R	N	R	K	F	F	T	L	Y	N
ENSP00000316681	ENSPTRP00000064472	864	0.332052	T	R	R	E	R	K	A	A	Q	L	D	E
ENSP00000316681	ENSPTRP00000064472	879	0.337817	V	L	L	S	L	L	E	E	K	Q	N	S
ENSP00000316681	ENSPTRP00000064472	920	0.353574	I	T	T	Q	T	S	N	N	K	K	V	Q
ENSP00000316681	ENSPTRP00000064472	1411	0.542275	N	T	T	E	T	H	L	L	S	A	L	Q
ENSP00000316681	ENSPTRP00000064472	1700	0.653344	S	P	P	L	P	F	Q	L	T	L	T	T
ENSP00000316681	ENSPTRP00000064472	1872	0.719447	E	Q	Q	S	Q	T	Y	K	L	G	A	S
ENSP00000362071	ENSPTRP00000062417	501	0.718795	V	A	A	A	-	A	A	A	A	A	A	A
ENSP00000361160	ENSPTRP00000079580	729	0.695611	D	E	E	E	E	E	K	E	E	E	E	E
ENSP00000260649	ENSPTRP00000020401	313	0.456268	L	F	F	F	F	F	F	F	F	F	F	F
ENSP00000260649	ENSPTRP00000020401	414	0.603499	S	T	T	T	T	T	T	T	T	T	T	T
ENSP00000260649	ENSPTRP00000020401	524	0.763848	N	H	H	H	H	H	H	Y	H	H	H	H
ENSP00000260649	ENSPTRP00000020401	617	0.899417	K	T	T	T	T	T	T	T	N	R	R	T
ENSP00000380072	ENSPTRP00000023202	216	0.319055	N	S	Q	Q	Q	Q	A	Q	Q	E	Y	Q
ENSP00000380072	ENSPTRP00000023202	338	0.499261	S	A	D	D	D	D	E	D	G	R	C	D
ENSP00000380072	ENSPTRP00000023202	539	0.79616	I	V	P	P	P	P	T	P	P	E	N	P
ENSP00000294600	ENSPTRP00000070712	353	0.537291	T	A	V	D	A	D	D	D	K	G	A	A
ENSP00000294600	ENSPTRP00000070712	524	0.797565	C	R	R	D	R	D	D	D	E	E	K	Q
ENSP00000294484	ENSPTRP00000000284	639	0.458722	T	S	S	S	S	K	G	S	K	S	S	S
ENSP00000318770	ENSPTRP00000007062	160	0.588235	R	Q	Q	Q	Q	Q	Q	Q	Q	Q	Q	Q
ENSP00000362863	ENSPTRP00000055741	212	0.828125	N	D	D	D	Y	D	D	A	D	D	D	D
ENSP00000468507	ENSPTRP00000092904	316	0.365318	L	V	D	D	D	D	D	D	N	V	D	V
ENSP00000468507	ENSPTRP00000092904	720	0.83237	V	A	G	G	G	Q	G	G	R	P	G	A
ENSP00000468507	ENSPTRP00000092904	754	0.871676	A	E	Q	Q	Q	E	Q	Q	R	G	Q	E
ENSP00000468507	ENSPTRP00000092904	771	0.891329	P	Q	A	A	A	A	A	T	E	T	A	Q
ENSP00000361015	ENSPTRP00000090748	139	0.439873	D	N	N	N	N	N	N	N	-	N	N	N
ENSP00000361015	ENSPTRP00000090748	165	0.522152	E	Q	Q	Q	Q	Q	Q	Q	-	Q	Q	Q
ENSP00000361015	ENSPTRP00000090748	266	0.841772	V	I	I	I	I	-	I	I	-	I	I	-
ENSP00000367668	ENSPTRP00000081262	306	0.392308	V	A	A	A	A	A	C	A	A	-	S	A
ENSP00000350630	ENSPTRP00000080215	468	0.46063	M	I	G	I	I	-	I	I	I	D	I	D
ENSP00000410228	ENSPTRP00000023947	118	0.842857	D	G	S	S	S	S	S	-	G	S	-	-
ENSP00000410228	ENSPTRP00000023947	119	0.85	D	V	L	L	L	L	L	-	V	L	-	-
ENSP00000410228	ENSPTRP00000023947	121	0.864286	L	I	W	W	W	W	W	-	I	W	-	-
ENSP00000371388	ENSPTRP00000075062	37	0.268116	R	C	G	C	C	-	G	C	C	C	C	C
ENSP00000434830	ENSPTRP00000038084	1023	0.646241	T	R	R	R	R	R	R	H	S	-	R	R
ENSP00000277746	ENSPTRP00000055273	234	0.8125	A	S	S	S	E	S	S	S	P	H	-	S
ENSP00000361278	ENSPTRP00000092215	113	0.634831	G	D	D	D	D	D	D	D	E	E	E	D
ENSP00000361278	ENSPTRP00000092215	129	0.724719	I	T	T	T	T	T	T	T	T	A	T	T
ENSP00000353538	ENSPTRP00000034871	285	0.275895	N	S	S	S	S	P	S	S	V	I	I	S
ENSP00000360372	ENSPTRP00000065502	60	0.1222	I	V	V	V	V	-	V	-	S	-	V	-
ENSP00000348775	ENSPTRP00000063404	579	0.825963	S	C	C	C	C	-	E	C	G	G	C	C
ENSP00000365210	ENSPTRP00000065772	383	0.274355	V	L	L	L	L	E	L	E	R	-	Q	E
ENSP00000414390	ENSPTRP00000007245	88	0.328358	I	T	T	T	T	T	T	T	T	T	T	-
ENSP00000305373	ENSPTRP00000069937	527	0.884228	C	R	P	P	L	P	P	-	-	-	-	-
ENSP00000350576	ENSPTRP00000017939	88	0.126801	T	I	I	I	I	I	I	H	I	V	I	H
ENSP00000260229	ENSPTRP00000007256	436	0.848249	F	Y	Y	Y	Y	Y	Y	Y	Y	Y	Y	Y
ENSP00000263035	ENSPTRP00000063557	443	0.481522	Y	F	F	F	F	P	F	A	D	P	Q	A
ENSP00000263035	ENSPTRP00000063557	563	0.611957	M	V	V	V	-	E	V	D	R	E	E	D
ENSP00000263035	ENSPTRP00000063557	567	0.616304	I	T	T	T	-	D	T	F	V	E	T	F
ENSP00000490336	ENSPTRP00000074294	114	0.561576	D	E	E	E	E	-	-	C	S	-	-	C
ENSP00000490336	ENSPTRP00000074294	175	0.862069	G	A	A	A	A	-	-	R	-	-	-	R
ENSP00000331556	ENSPTRP00000037948	81	0.124233	F	L	L	L	L	S	L	L	I	L	L	L
ENSP00000272321	ENSPTRP00000044370	194	0.259705	E	D	D	D	D	D	D	D	D	D	D	D
ENSP00000276173	ENSPTRP00000047318	39	0.256579	C	H	R	P	H	-	P	P	P	P	P	P
ENSP00000501119	ENSPTRP00000090891	135	0.22314	R	G	S	S	G	S	S	S	S	S	I	S
ENSP00000501119	ENSPTRP00000090891	382	0.631405	I	V	V	L	V	V	V	V	V	V	L	T
ENSP00000339692	ENSPTRP00000004216	255	0.791925	I	M	M	M	M	M	M	M	P	L	M	M
ENSP00000296632	ENSPTRP00000078962	64	0.31068	Y	N	N	N	N	N	-	N	E	N	N	N
ENSP00000299088	ENSPTRP00000088218	193	0.358071	A	G	G	G	G	G	G	G	E	E	E	G
ENSP00000348523	ENSPTRP00000076032	147	0.349169	E	G	Q	Q	Q	Q	F	A	Q	Q	R	A
ENSP00000348523	ENSPTRP00000076032	151	0.35867	D	G	K	K	K	K	T	S	K	K	S	S
ENSP00000330161	ENSPTRP00000086971	281	0.337335	L	M	Q	M	M	-	M	-	-	P	P	M
ENSP00000330161	ENSPTRP00000086971	644	0.773109	S	T	A	G	G	G	P	G	G	L	G	G
ENSP00000217043	ENSPTRP00000023219	143	0.562992	W	R	R	R	R	R	-	R	Q	Q	-	R
ENSP00000405222	ENSPTRP00000037311	84	0.139767	M	V	V	V	V	-	V	-	-	-	L	V
ENSP00000405222	ENSPTRP00000037311	119	0.198003	M	V	P	E	P	-	Q	-	-	E	G	E
ENSP00000405222	ENSPTRP00000037311	335	0.557404	V	I	K	Y	K	-	D	-	-	R	I	S
ENSP00000405222	ENSPTRP00000037311	506	0.84193	R	K	H	Q	H	-	Q	-	-	D	L	P
ENSP00000405222	ENSPTRP00000037311	509	0.846922	T	A	I	Q	I	-	K	-	-	A	S	A
ENSP00000339389	ENSPTRP00000067829	244	0.844291	I	V	V	V	V	V	-	V	D	-	V	-
ENSP00000339826	ENSPTRP00000004898	226	0.280397	V	L	L	L	L	L	L	L	L	L	L	L
ENSP00000344747	ENSPTRP00000047715	111	0.2	S	N	-	V	-	T	T	T	Q	T	T	T
ENSP00000381475	ENSPTRP00000092604	71	0.106129	L	R	P	T	P	T	T	M	T	S	T	K
ENSP00000381475	ENSPTRP00000092604	73	0.109118	R	L	A	A	A	A	A	T	A	T	A	V
ENSP00000381475	ENSPTRP00000092604	74	0.110613	R	K	A	Q	A	Q	Q	A	Q	E	Q	D
ENSP00000381475	ENSPTRP00000092604	77	0.115097	V	A	P	S	P	S	S	D	S	R	S	L
ENSP00000381475	ENSPTRP00000092604	78	0.116592	N	H	H	S	H	S	S	L	S	F	S	T
ENSP00000381475	ENSPTRP00000092604	79	0.118087	I	G	P	L	P	L	L	L	L	S	L	E
ENSP00000381475	ENSPTRP00000092604	80	0.119581	E	A	G	P	G	P	P	N	P	S	P	A
ENSP00000381475	ENSPTRP00000092604	83	0.124066	D	A	Y	A	Y	A	A	L	A	R	A	F
ENSP00000381475	ENSPTRP00000092604	84	0.125561	L	Y	W	A	W	A	A	K	A	R	A	S
ENSP00000381475	ENSPTRP00000092604	86	0.12855	Y	W	Q	N	Q	N	N	V	N	A	N	L
ENSP00000381475	ENSPTRP00000092604	87	0.130045	S	G	M	I	M	I	I	D	I	V	I	P
ENSP00000381475	ENSPTRP00000092604	88	0.13154	V	F	A	E	A	E	E	N	E	N	E	R
ENSP00000381475	ENSPTRP00000092604	91	0.136024	G	D	P	D	P	D	D	T	D	F	D	A
ENSP00000381475	ENSPTRP00000092604	96	0.143498	K	E	A	V	A	V	V	F	V	Y	V	F
ENSP00000381475	ENSPTRP00000092604	97	0.144993	K	E	W	P	W	P	P	S	P	S	P	R
ENSP00000381475	ENSPTRP00000092604	288	0.430493	Q	K	R	A	R	A	A	L	A	I	A	C
ENSP00000262738	ENSPTRP00000059124	610	0.202322	T	A	A	A	R	L	R	-	Q	Y	E	H
ENSP00000262738	ENSPTRP00000059124	1450	0.480929	Q	R	R	R	Y	Y	Y	R	F	C	E	E
ENSP00000262738	ENSPTRP00000059124	1818	0.602985	V	I	I	I	A	A	M	I	A	-	Q	I
ENSP00000359364	ENSPTRP00000092558	259	0.4625	G	A	A	A	A	A	-	A	A	A	P	A
ENSP00000336606	ENSPTRP00000034934	219	0.240395	H	R	S	R	R	R	R	R	P	S	S	R
ENSP00000345213	ENSPTRP00000082638	219	0.779359	R	G	V	V	V	A	V	L	G	E	A	A
ENSP00000492752	ENSPTRP00000066844	138	0.693467	V	A	-	A	-	E	-	T	-	-	-	T
ENSP00000492752	ENSPTRP00000066844	167	0.839196	M	T	-	T	-	G	-	T	-	-	-	T
ENSP00000411096	ENSPTRP00000032770	608	0.120182	D	N	N	N	N	N	N	-	T	P	S	-
ENSP00000411096	ENSPTRP00000032770	823	0.16268	I	M	M	M	M	F	F	L	N	L	M	L
ENSP00000411096	ENSPTRP00000032770	839	0.165843	A	V	V	V	V	W	W	V	L	E	L	V
ENSP00000411096	ENSPTRP00000032770	1200	0.237201	L	F	F	F	F	I	I	F	S	Q	F	F
ENSP00000411096	ENSPTRP00000032770	1356	0.268037	C	F	F	F	F	E	E	F	Q	V	F	F
ENSP00000411096	ENSPTRP00000032770	1717	0.339395	A	V	V	V	V	F	F	V	L	E	I	V
ENSP00000411096	ENSPTRP00000032770	2034	0.402056	V	L	L	L	L	N	N	L	L	N	L	L
ENSP00000411096	ENSPTRP00000032770	2061	0.407393	K	E	E	E	E	W	P	E	E	L	E	E
ENSP00000411096	ENSPTRP00000032770	2096	0.414311	K	N	N	N	N	L	Q	N	S	N	N	N
ENSP00000411096	ENSPTRP00000032770	2275	0.449694	F	L	L	L	L	S	L	L	L	K	L	L
ENSP00000411096	ENSPTRP00000032770	2321	0.458786	I	K	-	K	K	L	M	K	L	Q	K	K
ENSP00000411096	ENSPTRP00000032770	2490	0.492192	H	R	R	R	R	E	S	R	I	R	R	R
ENSP00000411096	ENSPTRP00000032770	2652	0.524214	M	V	V	V	V	E	D	V	S	-	V	V
ENSP00000411096	ENSPTRP00000032770	2740	0.541609	C	G	G	G	G	V	I	G	G	G	S	G
ENSP00000411096	ENSPTRP00000032770	2760	0.545562	V	L	L	L	L	S	N	L	K	-	L	L
ENSP00000411096	ENSPTRP00000032770	2891	0.571457	G	R	R	R	K	Y	L	R	L	L	R	R
ENSP00000411096	ENSPTRP00000032770	2913	0.575805	I	M	M	M	M	V	E	M	L	L	M	M
ENSP00000411096	ENSPTRP00000032770	3439	0.679779	L	V	V	V	V	Q	A	V	S	V	V	V
ENSP00000411096	ENSPTRP00000032770	3809	0.752916	F	S	S	S	S	Q	Y	S	S	G	P	S
ENSP00000411096	ENSPTRP00000032770	4201	0.830401	V	L	L	L	L	R	G	L	D	G	L	L
ENSP00000359446	ENSPTRP00000079439	242	0.527233	S	N	N	N	N	N	N	N	N	N	N	T
ENSP00000429237	ENSPTRP00000020371	65	0.677083	E	K	K	K	K	K	K	K	K	L	K	K
ENSP00000429237	ENSPTRP00000020371	66	0.6875	T	A	F	F	F	F	F	F	F	Q	F	F
ENSP00000429237	ENSPTRP00000020371	69	0.71875	Q	K	K	P	K	K	K	K	K	F	K	K
ENSP00000429237	ENSPTRP00000020371	70	0.729167	T	R	A	I	A	A	A	A	G	Q	A	A
ENSP00000429237	ENSPTRP00000020371	71	0.739583	I	G	D	S	D	D	D	D	D	K	D	D
ENSP00000429237	ENSPTRP00000020371	73	0.760417	F	P	V	C	V	V	V	V	V	D	V	V
ENSP00000429237	ENSPTRP00000020371	74	0.770833	L	D	P	F	P	P	P	P	P	G	P	P
ENSP00000429237	ENSPTRP00000020371	75	0.78125	W	Q	V	C	V	I	V	I	V	V	I	I
ENSP00000429237	ENSPTRP00000020371	78	0.8125	E	Y	K	R	K	K	K	K	K	H	K	K
ENSP00000429237	ENSPTRP00000020371	79	0.822917	T	R	R	H	R	R	R	R	R	L	R	R
ENSP00000429237	ENSPTRP00000020371	80	0.833333	P	T	G	R	G	G	G	G	G	K	G	G
ENSP00000429237	ENSPTRP00000020371	81	0.84375	V	T	L	S	L	L	L	L	L	R	L	L
ENSP00000429237	ENSPTRP00000020371	83	0.864583	G	A	D	A	D	D	D	D	D	L	D	D
ENSP00000429237	ENSPTRP00000020371	84	0.875	I	L	Q	L	Q	Q	Q	Q	Q	P	Q	Q
ENSP00000429237	ENSPTRP00000020371	85	0.885417	L	T	M	Q	M	M	M	M	M	D	M	M
ENSP00000429237	ENSPTRP00000020371	86	0.895833	D	V	L	V	L	L	L	L	L	Q	L	L
ENSP00000426043	ENSPTRP00000089007	65	0.198777	F	L	L	L	L	L	L	L	L	L	L	L
ENSP00000359340	ENSPTRP00000023643	67	0.320574	L	V	V	V	V	V	V	V	V	-	-	V
ENSP00000359689	ENSPTRP00000061789	176	0.526946	N	S	T	T	T	T	V	A	S	T	C	T
ENSP00000365075	ENSPTRP00000081359	174	0.644444	K	Q	Q	Q	Q	Q	Q	Q	Q	Q	Q	Q
ENSP00000365411	ENSPTRP00000004018	103	0.154423	I	N	N	N	N	N	N	Q	N	N	-	N
ENSP00000365411	ENSPTRP00000004018	593	0.889055	I	T	T	T	-	-	T	D	-	A	P	N
ENSP00000319883	ENSPTRP00000064107	427	0.518204	M	V	V	V	V	V	-	E	L	-	-	L
ENSP00000319883	ENSPTRP00000064107	613	0.743932	T	A	A	H	A	H	-	M	Y	-	-	C
ENSP00000430500	ENSPTRP00000023644	63	0.174033	V	A	T	T	T	T	T	T	T	T	R	T
ENSP00000430500	ENSPTRP00000023644	92	0.254144	M	T	D	D	D	D	D	D	D	D	S	D
ENSP00000430500	ENSPTRP00000023644	96	0.265193	V	A	C	C	C	G	C	G	C	C	P	G
ENSP00000430500	ENSPTRP00000023644	271	0.748619	L	P	E	E	E	E	E	E	E	E	D	P
ENSP00000489869	ENSPTRP00000073620	131	0.166033	S	I	I	I	I	-	I	T	-	-	T	T
ENSP00000489869	ENSPTRP00000073620	339	0.429658	L	Q	N	Q	Q	-	G	Q	-	-	Q	Q
ENSP00000489869	ENSPTRP00000073620	650	0.823828	E	Q	L	Q	Q	-	K	Q	-	-	Q	H
ENSP00000489869	ENSPTRP00000073620	655	0.830165	K	R	L	R	R	-	G	R	-	-	R	R
ENSP00000408288	ENSPTRP00000058294	100	0.357143	V	A	-	A	A	A	-	A	A	A	A	-
ENSP00000408288	ENSPTRP00000058294	159	0.567857	T	A	-	A	Q	A	-	A	A	A	A	-
ENSP00000339067	ENSPTRP00000004802	181	0.698842	S	P	P	P	P	R	-	A	A	-	-	Y
ENSP00000344819	ENSPTRP00000063244	137	0.611607	V	A	A	P	A	-	W	-	-	-	-	A
ENSP00000425631	ENSPTRP00000062408	174	0.118529	A	V	N	V	V	I	V	I	-	-	I	I
ENSP00000425631	ENSPTRP00000062408	385	0.262262	Q	R	A	R	R	-	R	L	-	-	L	L
ENSP00000255189	ENSPTRP00000029147	209	0.241061	C	Y	Y	Y	Y	Y	Y	Y	Y	Y	Y	Y
ENSP00000411013	ENSPTRP00000023992	391	0.859341	T	K	K	K	K	K	K	L	I	K	K	L
ENSP00000383938	ENSPTRP00000056512	349	0.866005	T	A	A	A	A	P	A	L	E	P	A	A
ENSP00000264447	ENSPTRP00000020674	681	0.344113	T	S	S	S	S	S	S	K	S	S	L	S
ENSP00000264447	ENSPTRP00000020674	1151	0.581607	A	P	P	P	P	P	P	K	P	P	E	P
ENSP00000264447	ENSPTRP00000020674	1213	0.612936	G	E	E	E	E	E	E	P	E	E	K	E
ENSP00000264447	ENSPTRP00000020674	1231	0.622031	A	V	I	I	V	I	I	N	I	V	V	I
ENSP00000394770	ENSPTRP00000041363	648	0.159214	T	A	A	A	A	A	A	A	P	P	V	A
ENSP00000394770	ENSPTRP00000041363	705	0.173219	L	Q	Q	Q	Q	Q	E	Q	A	T	Q	Q
ENSP00000394770	ENSPTRP00000041363	723	0.177641	L	S	S	S	S	S	S	S	T	I	P	S
ENSP00000394770	ENSPTRP00000041363	1246	0.306143	M	V	V	V	V	Q	V	Q	V	P	F	V
ENSP00000394770	ENSPTRP00000041363	1530	0.375921	P	S	S	S	S	E	S	E	V	L	K	S
ENSP00000394770	ENSPTRP00000041363	1689	0.414988	C	Y	Y	Y	Y	G	Y	G	P	E	S	Y
ENSP00000394770	ENSPTRP00000041363	1843	0.452826	S	F	F	F	F	V	F	V	P	H	K	F
ENSP00000394770	ENSPTRP00000041363	1972	0.484521	T	V	V	V	V	P	V	P	R	L	E	V
ENSP00000394770	ENSPTRP00000041363	2154	0.529238	N	K	K	K	K	T	K	T	E	A	S	K
ENSP00000478104	ENSPTRP00000046036	606	0.138072	G	D	D	D	D	D	D	D	H	N	D	D
ENSP00000478104	ENSPTRP00000046036	940	0.214172	L	M	M	M	M	M	M	M	M	M	M	M
ENSP00000478104	ENSPTRP00000046036	1186	0.270221	R	G	G	G	G	G	G	G	L	G	G	G
ENSP00000478104	ENSPTRP00000046036	1316	0.299841	G	S	S	S	S	S	S	S	D	S	S	S
ENSP00000478104	ENSPTRP00000046036	1928	0.43928	C	S	S	S	S	S	S	S	S	S	S	S
ENSP00000478104	ENSPTRP00000046036	2156	0.491228	V	I	I	I	I	I	I	I	D	I	C	I
ENSP00000478104	ENSPTRP00000046036	2829	0.644566	D	E	C	E	E	E	E	E	A	E	K	E
ENSP00000354660	ENSPTRP00000047234	46	0.122995	L	F	T	T	F	T	-	T	-	S	Y	T
ENSP00000354660	ENSPTRP00000047234	63	0.168449	L	I	I	I	I	I	-	I	C	-	D	I
ENSP00000354660	ENSPTRP00000047234	66	0.176471	P	V	G	G	V	G	-	G	-	-	E	G
ENSP00000354660	ENSPTRP00000047234	78	0.208556	N	S	P	P	S	P	-	P	-	I	R	P
ENSP00000354660	ENSPTRP00000047234	100	0.26738	L	Q	P	P	Q	P	-	P	-	S	E	P
ENSP00000354660	ENSPTRP00000047234	129	0.34492	G	D	Q	T	D	Q	-	Q	A	N	M	Q
ENSP00000354660	ENSPTRP00000047234	166	0.44385	E	Q	A	P	Q	A	-	A	D	K	W	A
ENSP00000354660	ENSPTRP00000047234	311	0.831551	K	R	I	H	R	I	-	I	A	L	L	I
ENSP00000379593	ENSPTRP00000077419	62	0.130252	S	N	P	P	T	C	P	P	T	D	P	P
ENSP00000379593	ENSPTRP00000077419	95	0.19958	N	S	S	S	K	H	S	S	K	Q	S	S
ENSP00000291535	ENSPTRP00000023994	162	0.259615	S	N	N	N	N	N	N	N	N	L	C	Q
ENSP00000312442	ENSPTRP00000044448	642	0.816794	H	P	P	P	P	P	P	P	P	P	L	-
ENSP00000385461	ENSPTRP00000047258	247	0.608374	L	P	P	P	-	P	-	P	-	-	-	P
ENSP00000384582	ENSPTRP00000029219	981	0.155541	G	A	A	A	A	E	A	A	V	A	A	A
ENSP00000384582	ENSPTRP00000029219	1282	0.203266	Q	R	R	R	R	I	R	R	R	R	R	R
ENSP00000384582	ENSPTRP00000029219	1717	0.272237	K	E	E	E	E	L	E	E	E	E	E	E
ENSP00000384582	ENSPTRP00000029219	1789	0.283653	F	S	S	S	S	E	S	S	S	S	S	S
ENSP00000384582	ENSPTRP00000029219	2347	0.372126	D	N	N	N	N	R	N	N	N	N	N	N
ENSP00000384582	ENSPTRP00000029219	2357	0.373712	M	T	T	T	T	D	T	K	T	T	T	K
ENSP00000384582	ENSPTRP00000029219	2928	0.464246	G	E	E	E	E	E	E	E	E	E	E	E
ENSP00000384582	ENSPTRP00000029219	3182	0.504519	V	A	A	A	A	L	A	A	A	A	E	A
ENSP00000384582	ENSPTRP00000029219	3499	0.55478	V	L	L	L	L	M	L	L	L	L	L	L
ENSP00000384582	ENSPTRP00000029219	3600	0.570794	E	D	D	D	D	P	D	D	G	G	D	D
ENSP00000384582	ENSPTRP00000029219	3709	0.588077	L	S	S	S	S	I	S	S	I	I	S	S
ENSP00000384582	ENSPTRP00000029219	4528	0.717932	A	P	P	P	P	I	P	P	S	S	P	P
ENSP00000384582	ENSPTRP00000029219	4634	0.734739	E	K	K	K	K	S	K	K	I	I	K	K
ENSP00000384582	ENSPTRP00000029219	5229	0.829079	I	V	V	V	V	G	V	V	V	V	V	V
ENSP00000384582	ENSPTRP00000029219	5385	0.853813	V	D	D	D	D	S	D	D	G	G	D	D
ENSP00000359534	ENSPTRP00000068505	43	0.302817	N	K	K	K	K	K	-	K	-	-	S	K
ENSP00000359534	ENSPTRP00000068505	71	0.5	E	D	D	D	D	D	-	D	-	-	L	D
ENSP00000359534	ENSPTRP00000068505	105	0.739437	C	S	S	S	S	S	-	S	-	-	L	S
ENSP00000376753	ENSPTRP00000018074	40	0.11976	S	A	A	A	A	A	-	A	A	A	A	A
ENSP00000379228	ENSPTRP00000090659	410	0.255134	I	M	M	M	M	M	M	M	-	L	G	G
ENSP00000359285	ENSPTRP00000088336	431	0.686306	P	A	Q	A	A	-	A	A	A	L	A	T
ENSP00000373394	ENSPTRP00000034805	195	0.328836	I	L	L	Y	L	L	L	Y	L	Y	Y	Q
ENSP00000251871	ENSPTRP00000071124	322	0.493865	V	I	I	I	I	I	I	L	I	I	K	I
ENSP00000349699	ENSPTRP00000038089	247	0.354376	M	I	-	I	-	I	-	I	I	I	-	I
ENSP00000381383	ENSPTRP00000023997	246	0.460674	N	K	K	K	K	K	K	K	K	K	K	K
ENSP00000265748	ENSPTRP00000032604	533	0.473778	K	Q	L	L	L	L	S	L	L	L	S	L
ENSP00000265748	ENSPTRP00000032604	768	0.682667	G	E	T	T	T	A	I	A	A	A	I	A
ENSP00000359116	ENSPTRP00000023667	39	0.122257	K	R	R	E	R	R	-	R	G	E	R	-
ENSP00000371607	ENSPTRP00000065715	631	0.883754	R	K	K	K	K	K	K	K	K	K	-	K
ENSP00000355195	ENSPTRP00000041419	131	0.410658	S	C	C	C	C	C	C	C	A	A	C	C
ENSP00000355195	ENSPTRP00000041419	160	0.501567	D	G	G	G	G	G	G	G	L	L	G	G
ENSP00000355195	ENSPTRP00000041419	284	0.890282	V	A	A	A	A	A	A	A	Q	R	A	A
ENSP00000287538	ENSPTRP00000066439	117	0.25	E	D	D	D	D	D	-	D	D	D	K	D
ENSP00000262659	ENSPTRP00000022923	357	0.822581	I	T	T	S	T	S	C	S	Q	S	S	S
ENSP00000361663	ENSPTRP00000038081	539	0.784571	S	P	P	P	P	P	P	P	P	P	P	P
ENSP00000361663	ENSPTRP00000038081	614	0.893741	I	M	M	M	M	M	M	M	M	M	M	M
ENSP00000291539	ENSPTRP00000024002	139	0.234007	Y	C	C	C	C	-	C	C	-	-	-	C
ENSP00000386566	ENSPTRP00000092081	66	0.190202	P	S	L	-	S	G	R	-	S	A	-	-
ENSP00000386566	ENSPTRP00000092081	119	0.342939	D	N	S	N	N	Q	Q	N	-	-	Q	-
ENSP00000386566	ENSPTRP00000092081	247	0.711816	K	Q	D	Q	Q	E	H	P	G	S	T	Q
ENSP00000478677	ENSPTRP00000079125	504	0.658824	G	D	C	C	I	P	C	E	C	V	C	C
ENSP00000478677	ENSPTRP00000079125	650	0.849673	P	S	S	S	K	Q	S	T	S	T	S	L
ENSP00000488314	ENSPTRP00000047232	113	0.733766	N	S	S	L	L	-	L	-	L	-	-	-
ENSP00000354775	ENSPTRP00000070991	152	0.214386	S	N	N	N	N	N	N	N	N	N	G	N
ENSP00000448998	ENSPTRP00000048945	287	0.546667	F	L	-	L	L	L	L	-	-	-	D	-
ENSP00000448998	ENSPTRP00000048945	421	0.801905	L	V	-	V	V	M	V	-	-	-	A	-
ENSP00000448998	ENSPTRP00000048945	423	0.805714	D	N	-	N	N	N	T	-	-	-	L	-
ENSP00000046087	ENSPTRP00000032776	247	0.701705	R	P	P	P	P	P	P	P	P	P	P	P
ENSP00000339801	ENSPTRP00000085587	360	0.653358	I	M	-	M	M	M	M	M	A	M	M	-
ENSP00000255304	ENSPTRP00000068780	134	0.122598	G	E	E	E	E	E	E	E	E	E	E	E
ENSP00000255304	ENSPTRP00000068780	345	0.315645	T	P	P	P	P	E	P	P	E	P	P	P
ENSP00000255304	ENSPTRP00000068780	868	0.794145	Y	H	S	S	S	S	S	S	S	D	H	S
ENSP00000363529	ENSPTRP00000023046	170	0.227273	H	R	R	R	R	R	R	R	R	R	R	R
ENSP00000354991	ENSPTRP00000017080	229	0.105481	R	G	G	G	-	Y	G	Y	D	V	G	Y
ENSP00000354991	ENSPTRP00000017080	532	0.245048	R	Q	Q	Q	-	S	Q	N	S	Q	Q	K
ENSP00000354991	ENSPTRP00000017080	594	0.273607	S	N	N	N	-	A	N	A	W	N	N	W
ENSP00000354991	ENSPTRP00000017080	657	0.302626	V	I	I	I	-	H	Q	H	Q	I	T	L
ENSP00000478763	ENSPTRP00000052461	302	0.59332	V	L	L	L	L	-	-	-	P	P	-	-
ENSP00000366628	ENSPTRP00000052884	212	0.630952	Q	E	E	E	E	E	E	E	E	E	G	E
ENSP00000366628	ENSPTRP00000052884	217	0.645833	L	P	P	P	P	P	P	P	P	P	P	P
ENSP00000364798	ENSPTRP00000000552	374	0.301613	S	F	F	F	F	F	F	F	F	E	F	F
ENSP00000364798	ENSPTRP00000000552	572	0.46129	H	R	R	R	R	R	R	R	C	E	R	R
ENSP00000333490	ENSPTRP00000009772	21	0.12069	A	V	V	V	-	V	V	V	-	-	-	V
ENSP00000333490	ENSPTRP00000009772	56	0.321839	A	P	P	P	-	P	P	P	-	-	-	P
ENSP00000404463	ENSPTRP00000081967	243	0.71261	Y	C	G	G	G	G	G	G	N	G	R	G
ENSP00000257430	ENSPTRP00000029327	429	0.150844	P	Q	Q	Q	Q	Q	Q	A	A	E	L	A
ENSP00000257430	ENSPTRP00000029327	1330	0.467651	P	T	T	T	T	G	T	S	S	T	T	V
ENSP00000257430	ENSPTRP00000029327	2060	0.724332	N	H	D	D	D	E	D	L	L	L	R	P
ENSP00000257430	ENSPTRP00000029327	2063	0.725387	H	Y	K	K	K	S	K	L	D	D	S	Q
ENSP00000263383	ENSPTRP00000018112	177	0.279621	V	A	A	T	A	A	A	N	A	A	A	A
ENSP00000465273	ENSPTRP00000071511	150	0.757576	E	D	S	S	S	A	S	S	S	A	A	S
ENSP00000465273	ENSPTRP00000071511	162	0.818182	L	S	N	N	N	-	N	N	N	-	-	N
ENSP00000465273	ENSPTRP00000071511	163	0.823232	T	K	Y	Y	Y	-	Y	Y	Y	-	-	Y
ENSP00000465273	ENSPTRP00000071511	165	0.833333	P	R	S	S	S	Q	S	S	S	Q	Q	S
ENSP00000465273	ENSPTRP00000071511	166	0.838384	L	F	I	I	I	S	I	I	I	S	S	I
ENSP00000465273	ENSPTRP00000071511	167	0.843434	A	S	D	D	D	K	D	D	D	K	K	D
ENSP00000465273	ENSPTRP00000071511	169	0.853535	D	I	P	P	P	R	P	P	P	R	R	P
ENSP00000465273	ENSPTRP00000071511	171	0.863636	G	E	S	S	S	S	S	S	S	S	S	S
ENSP00000465273	ENSPTRP00000071511	172	0.868687	S	F	F	F	F	T	F	F	F	T	T	F
ENSP00000465273	ENSPTRP00000071511	174	0.878788	F	Y	P	P	P	E	P	P	P	E	E	P
ENSP00000465273	ENSPTRP00000071511	175	0.883838	S	I	A	A	A	E	A	A	A	E	E	A
ENSP00000465273	ENSPTRP00000071511	178	0.89899	S	L	Y	Y	Y	Y	Y	Y	Y	Y	Y	Y
ENSP00000367398	ENSPTRP00000092929	489	0.342677	V	G	G	G	G	G	T	G	A	P	A	P
ENSP00000367398	ENSPTRP00000092929	621	0.435179	S	N	N	V	N	N	Q	N	E	Q	E	P
ENSP00000013222	ENSPTRP00000032541	156	0.590909	L	P	P	K	P	P	P	K	P	-	K	K
ENSP00000013222	ENSPTRP00000032541	202	0.765152	P	S	S	Y	S	S	S	Y	S	-	Y	Y
ENSP00000218316	ENSPTRP00000078605	536	0.867314	N	H	T	E	T	T	A	T	Y	L	Y	T
ENSP00000064780	ENSPTRP00000068468	83	0.192575	M	T	T	T	T	T	T	R	T	T	T	T
ENSP00000359947	ENSPTRP00000038359	133	0.100151	A	P	I	I	I	I	I	S	-	I	P	I
ENSP00000359947	ENSPTRP00000038359	1132	0.85241	T	A	Y	E	E	-	E	N	A	G	A	Y
ENSP00000267615	ENSPTRP00000061744	151	0.363855	T	A	A	F	A	A	A	A	A	A	R	R
ENSP00000267615	ENSPTRP00000061744	335	0.807229	L	P	P	N	P	P	P	E	P	V	A	T
ENSP00000423354	ENSPTRP00000029403	791	0.693252	S	A	A	A	A	A	A	A	A	P	A	G
ENSP00000354966	ENSPTRP00000046019	482	0.828179	H	R	R	R	R	M	R	M	R	R	R	R
ENSP00000302222	ENSPTRP00000093342	218	0.477024	T	I	I	I	I	G	I	I	E	V	I	I
ENSP00000302222	ENSPTRP00000093342	307	0.671772	S	T	T	T	T	L	T	T	F	T	T	T
ENSP00000361273	ENSPTRP00000067176	56	0.314607	H	Q	K	K	Q	Q	K	K	Q	Q	T	Q
ENSP00000272342	ENSPTRP00000020600	496	0.535059	N	D	D	I	D	I	K	I	K	D	Q	I
ENSP00000272342	ENSPTRP00000020600	513	0.553398	N	K	K	L	K	L	T	L	I	D	T	L
ENSP00000272342	ENSPTRP00000020600	516	0.556634	E	H	V	S	V	S	K	S	K	T	T	S
ENSP00000272342	ENSPTRP00000020600	559	0.60302	K	E	S	L	S	L	N	L	S	G	N	L
ENSP00000272342	ENSPTRP00000020600	603	0.650485	D	G	A	W	A	W	T	W	E	L	T	W
ENSP00000272342	ENSPTRP00000020600	797	0.859763	N	K	T	L	T	L	K	L	A	A	K	L
ENSP00000272342	ENSPTRP00000020600	799	0.86192	P	L	Q	T	Q	T	S	T	M	Y	L	T
ENSP00000272342	ENSPTRP00000020600	809	0.872708	Q	H	A	D	A	D	T	D	H	S	V	D
ENSP00000401690	ENSPTRP00000084613	136	0.450331	D	E	E	E	E	E	E	E	E	E	E	E
ENSP00000401690	ENSPTRP00000084613	271	0.897351	Q	S	M	M	M	G	M	M	M	M	M	M
ENSP00000258770	ENSPTRP00000032737	209	0.330696	T	M	M	M	M	M	M	M	L	L	L	M
ENSP00000378733	ENSPTRP00000074047	17	0.160377	K	E	E	D	D	E	E	E	D	D	E	D
ENSP00000298894	ENSPTRP00000063430	121	0.34375	S	T	T	T	T	T	T	T	T	T	T	T
ENSP00000388431	ENSPTRP00000052517	102	0.621951	V	L	L	L	L	L	L	L	S	L	H	R
ENSP00000303398	ENSPTRP00000035134	266	0.293923	L	P	P	P	P	P	P	P	P	P	S	P
ENSP00000303398	ENSPTRP00000035134	709	0.783425	V	A	A	A	A	A	A	A	P	P	A	A
ENSP00000303398	ENSPTRP00000035134	713	0.787845	D	E	E	E	E	E	E	E	S	S	E	E
ENSP00000335004	ENSPTRP00000075602	362	0.792123	T	P	G	Q	G	G	R	G	-	-	G	G
ENSP00000384835	ENSPTRP00000067666	150	0.314465	E	K	K	K	V	-	V	V	D	R	L	V
ENSP00000384835	ENSPTRP00000067666	152	0.318658	L	S	V	V	P	-	P	P	Y	F	P	P
ENSP00000384835	ENSPTRP00000067666	153	0.320755	S	Y	N	N	K	-	K	K	R	R	K	K
ENSP00000384835	ENSPTRP00000067666	154	0.322851	C	I	D	D	N	-	N	N	T	E	N	N
ENSP00000384835	ENSPTRP00000067666	155	0.324948	P	A	N	N	S	-	S	S	Y	-	S	S
ENSP00000384835	ENSPTRP00000067666	157	0.32914	R	F	W	W	I	-	I	I	K	-	I	I
ENSP00000384835	ENSPTRP00000067666	158	0.331237	I	V	F	F	A	-	A	A	K	-	A	A
ENSP00000384835	ENSPTRP00000067666	159	0.333333	W	F	G	G	Y	-	Y	Y	H	-	Y	Y
ENSP00000384835	ENSPTRP00000067666	161	0.337526	N	D	D	D	E	-	E	E	R	-	E	E
ENSP00000294507	ENSPTRP00000000787	215	0.81749	L	F	F	F	F	F	F	T	R	F	F	C
ENSP00000372964	ENSPTRP00000049491	150	0.205479	Q	E	E	E	E	E	E	E	-	K	T	-
ENSP00000372964	ENSPTRP00000049491	154	0.210959	H	N	N	N	N	N	N	N	-	N	N	-
ENSP00000372964	ENSPTRP00000049491	164	0.224658	D	N	N	N	N	N	N	N	N	N	N	-
ENSP00000372964	ENSPTRP00000049491	388	0.531507	G	S	S	S	S	S	S	S	L	N	S	S
ENSP00000398310	ENSPTRP00000079507	385	0.562044	S	T	R	R	R	M	W	L	M	D	P	I
ENSP00000238688	ENSPTRP00000086876	90	0.833333	H	K	S	S	S	Q	Q	Q	-	S	S	S
ENSP00000238688	ENSPTRP00000086876	91	0.842593	T	G	L	L	L	V	V	V	-	S	L	L
ENSP00000238688	ENSPTRP00000086876	92	0.851852	R	E	F	F	F	Q	H	Q	-	F	F	F
ENSP00000363396	ENSPTRP00000052651	276	0.851852	A	D	V	V	V	V	V	V	T	R	V	V
ENSP00000488302	ENSPTRP00000086486	412	0.711572	D	G	L	G	R	-	-	R	R	S	R	R
ENSP00000362945	ENSPTRP00000064303	100	0.142248	D	H	Q	Q	Q	-	Q	V	-	Q	Q	Q
ENSP00000362945	ENSPTRP00000064303	175	0.248933	L	V	K	K	K	K	K	R	-	K	K	K
ENSP00000362945	ENSPTRP00000064303	237	0.337127	A	T	P	P	P	P	P	P	-	T	T	P
ENSP00000500529	ENSPTRP00000082476	269	0.33625	I	V	E	E	V	V	E	E	N	E	K	P
ENSP00000238561	ENSPTRP00000011191	241	0.459924	R	K	K	K	K	K	K	V	E	K	K	K
ENSP00000238561	ENSPTRP00000011191	337	0.64313	M	V	V	V	V	V	V	H	L	V	V	V
ENSP00000354609	ENSPTRP00000081491	119	0.166667	L	V	V	V	V	V	-	V	V	V	V	V
ENSP00000354609	ENSPTRP00000081491	196	0.27451	K	R	R	R	R	R	R	R	R	R	R	R
ENSP00000494094	ENSPTRP00000027486	311	0.450725	I	M	V	M	M	M	M	Q	Q	M	M	Q
ENSP00000386133	ENSPTRP00000060919	55	0.185185	L	P	-	P	P	Q	P	-	-	-	-	-
ENSP00000386133	ENSPTRP00000060919	66	0.222222	F	V	-	V	V	V	V	-	-	-	-	-
ENSP00000386133	ENSPTRP00000060919	96	0.323232	G	A	-	A	A	A	A	-	-	-	-	-
ENSP00000386133	ENSPTRP00000060919	170	0.572391	L	S	-	P	P	P	P	-	-	-	-	-
ENSP00000362993	ENSPTRP00000074988	578	0.592821	D	N	N	N	N	N	N	L	N	N	L	L
ENSP00000362993	ENSPTRP00000074988	809	0.829744	G	S	S	S	S	S	S	Q	S	S	Q	Q
ENSP00000341145	ENSPTRP00000022905	206	0.262755	F	V	V	V	V	V	V	V	I	V	V	V
ENSP00000341145	ENSPTRP00000022905	416	0.530612	A	P	P	P	P	P	P	P	P	P	P	P
ENSP00000341145	ENSPTRP00000022905	486	0.619898	T	S	S	S	S	S	S	S	S	S	S	S
ENSP00000359380	ENSPTRP00000005002	38	0.105556	M	T	T	G	T	T	T	V	T	-	T	V
ENSP00000316127	ENSPTRP00000079140	361	0.895782	S	N	N	E	T	R	E	R	T	E	E	R
ENSP00000265403	ENSPTRP00000072985	414	0.782609	V	L	L	-	-	-	L	-	-	-	-	-
ENSP00000359668	ENSPTRP00000038447	149	0.57529	P	A	A	A	A	M	A	A	A	-	H	A
ENSP00000353393	ENSPTRP00000042755	801	0.340561	I	V	V	V	V	P	V	V	K	K	V	V
ENSP00000353393	ENSPTRP00000042755	1109	0.471514	Q	E	E	E	E	D	E	E	P	P	E	E
ENSP00000353393	ENSPTRP00000042755	1219	0.518282	K	R	R	R	R	I	R	R	E	E	R	R
ENSP00000353393	ENSPTRP00000042755	1503	0.639031	D	G	G	P	G	K	P	G	L	P	G	G
ENSP00000353393	ENSPTRP00000042755	1547	0.657738	G	E	E	Q	E	L	Q	E	F	I	E	E
ENSP00000353393	ENSPTRP00000042755	1563	0.664541	V	I	I	K	I	G	K	I	F	R	I	I
ENSP00000353393	ENSPTRP00000042755	1795	0.76318	R	K	K	F	K	T	F	K	V	M	K	K
ENSP00000433253	ENSPTRP00000067014	55	0.6875	V	I	I	I	I	I	I	P	-	I	G	P
ENSP00000433253	ENSPTRP00000067014	57	0.7125	S	Q	Q	Q	Q	Q	Q	K	-	Q	-	K
ENSP00000433253	ENSPTRP00000067014	68	0.85	D	Q	Q	Q	Q	Q	Q	L	-	Q	-	L
ENSP00000433253	ENSPTRP00000067014	69	0.8625	P	S	S	S	S	S	S	K	-	S	-	K
ENSP00000433253	ENSPTRP00000067014	70	0.875	L	I	I	I	I	I	I	T	-	I	-	T
ENSP00000433253	ENSPTRP00000067014	71	0.8875	Q	R	R	R	R	R	R	V	-	R	-	V
ENSP00000365145	ENSPTRP00000022912	117	0.353474	Q	R	R	R	R	R	-	R	R	-	R	R
ENSP00000360216	ENSPTRP00000004885	93	0.182353	V	I	I	I	I	I	I	I	I	K	I	I
ENSP00000359489	ENSPTRP00000064370	640	0.487805	T	I	I	I	I	I	I	I	M	I	I	I
ENSP00000359489	ENSPTRP00000064370	817	0.622713	S	N	N	N	N	N	N	N	H	N	N	N
ENSP00000480941	ENSPTRP00000056423	53	0.688312	N	D	D	D	D	D	D	-	D	D	D	D
ENSP00000480941	ENSPTRP00000056423	54	0.701299	F	C	C	C	C	C	C	-	C	C	C	C
ENSP00000326340	ENSPTRP00000006946	115	0.185484	G	S	-	S	S	S	S	P	K	K	S	S
ENSP00000484706	ENSPTRP00000078254	90	0.144	H	Q	A	A	A	Q	A	R	E	A	A	R
ENSP00000484706	ENSPTRP00000078254	122	0.1952	R	G	S	S	S	K	S	M	L	D	K	M
ENSP00000484706	ENSPTRP00000078254	187	0.2992	M	T	F	F	F	N	F	P	Q	K	S	P
ENSP00000484706	ENSPTRP00000078254	275	0.44	P	S	L	L	L	E	L	G	K	A	N	G
ENSP00000484706	ENSPTRP00000078254	406	0.6496	T	A	M	K	M	G	K	Q	Q	G	E	Q
ENSP00000484706	ENSPTRP00000078254	448	0.7168	R	H	S	S	S	K	S	S	S	K	E	S
ENSP00000484706	ENSPTRP00000078254	506	0.8096	D	A	H	I	H	S	I	E	E	R	A	E
ENSP00000503719	ENSPTRP00000024231	42	0.154412	I	V	-	-	-	V	V	A	F	V	V	F
ENSP00000485869	ENSPTRP00000070043	277	0.338631	R	K	K	D	L	K	K	E	S	I	S	S
ENSP00000485869	ENSPTRP00000070043	360	0.440098	Q	E	E	K	W	E	E	N	G	G	G	G
ENSP00000485869	ENSPTRP00000070043	556	0.679707	Q	E	E	K	C	E	E	T	G	H	G	G
ENSP00000485869	ENSPTRP00000070043	623	0.761614	A	T	T	T	T	T	T	Y	K	C	K	K
ENSP00000419687	ENSPTRP00000020699	224	0.459959	D	G	A	A	A	A	P	A	A	A	A	A
ENSP00000419687	ENSPTRP00000020699	235	0.482546	V	A	A	A	P	A	G	A	T	T	A	A
ENSP00000393417	ENSPTRP00000060440	59	0.242798	E	Q	Q	Q	Q	Q	-	Q	D	-	Q	Q
ENSP00000363400	ENSPTRP00000000654	72	0.183206	C	W	W	W	W	L	W	Y	W	F	W	W
ENSP00000298295	ENSPTRP00000050679	145	0.680751	M	R	R	R	R	R	-	R	-	-	K	R
ENSP00000298295	ENSPTRP00000050679	183	0.859155	S	P	P	P	P	P	-	P	-	-	A	P
ENSP00000384008	ENSPTRP00000056599	161	0.261364	T	P	Q	Q	Q	P	P	Q	P	R	P	Q
ENSP00000384008	ENSPTRP00000056599	311	0.50487	T	P	A	A	A	P	P	A	P	V	P	A
ENSP00000384008	ENSPTRP00000056599	348	0.564935	E	D	S	S	S	D	D	S	D	T	D	S
ENSP00000384008	ENSPTRP00000056599	514	0.834416	H	P	E	E	E	P	P	E	S	G	-	E
ENSP00000429977	ENSPTRP00000072796	704	0.750533	H	R	R	S	R	R	R	R	C	C	R	R
ENSP00000025301	ENSPTRP00000009917	581	0.305468	Y	C	C	C	C	C	A	C	S	T	L	C
ENSP00000025301	ENSPTRP00000009917	1052	0.553102	S	N	N	N	N	N	L	N	A	H	N	N
ENSP00000025301	ENSPTRP00000009917	1349	0.709253	L	I	I	I	I	I	G	I	T	Y	H	I
ENSP00000269214	ENSPTRP00000016852	221	0.262782	T	I	I	I	-	V	I	V	S	S	C	V
ENSP00000269214	ENSPTRP00000016852	531	0.631391	A	V	V	V	V	V	V	V	L	P	T	V
ENSP00000233735	ENSPTRP00000081031	147	0.88024	Q	R	R	W	R	R	R	R	-	-	F	R
ENSP00000226355	ENSPTRP00000027766	183	0.305	V	A	A	A	A	A	A	A	-	A	A	A
ENSP00000226355	ENSPTRP00000027766	202	0.336667	L	F	F	F	F	F	F	F	-	C	F	F
ENSP00000332034	ENSPTRP00000092657	654	0.692063	A	T	T	S	T	T	T	S	T	T	S	S
ENSP00000332034	ENSPTRP00000092657	699	0.739683	S	P	P	P	P	P	P	A	A	P	A	A
ENSP00000359695	ENSPTRP00000074345	383	0.454869	P	A	V	E	V	E	E	E	-	D	V	E
ENSP00000359695	ENSPTRP00000074345	468	0.555819	N	D	D	A	D	T	D	T	M	D	-	A
ENSP00000359695	ENSPTRP00000074345	522	0.619952	T	I	P	S	P	G	P	G	P	S	Q	S
ENSP00000359695	ENSPTRP00000074345	551	0.654394	G	S	V	P	V	Q	V	P	F	K	L	P
ENSP00000359695	ENSPTRP00000074345	624	0.741093	N	K	E	T	E	R	E	R	E	R	S	A
ENSP00000359695	ENSPTRP00000074345	739	0.877672	F	C	D	I	D	R	D	R	T	A	I	N
ENSP00000479256	ENSPTRP00000063898	179	0.220443	G	S	S	S	S	-	S	S	S	-	S	S
ENSP00000479256	ENSPTRP00000063898	240	0.295567	N	S	S	S	S	-	S	S	S	-	S	S
ENSP00000479256	ENSPTRP00000063898	513	0.631773	K	E	E	E	E	-	E	E	H	-	E	E
ENSP00000420477	ENSPTRP00000032735	190	0.121561	A	G	G	G	G	G	G	G	H	P	P	S
ENSP00000420477	ENSPTRP00000032735	445	0.284709	V	L	L	P	L	L	-	L	P	T	S	L
ENSP00000420477	ENSPTRP00000032735	511	0.326935	T	A	A	E	A	A	-	A	E	G	G	A
ENSP00000420477	ENSPTRP00000032735	787	0.503519	S	P	P	-	-	-	P	P	-	-	Q	-
ENSP00000420477	ENSPTRP00000032735	827	0.529111	S	P	P	-	-	-	P	P	-	-	P	-
ENSP00000420477	ENSPTRP00000032735	867	0.554702	S	P	P	P	-	-	P	P	-	-	T	-
ENSP00000420477	ENSPTRP00000032735	907	0.580294	S	P	P	P	-	-	P	P	T	A	E	-
ENSP00000420477	ENSPTRP00000032735	1101	0.704415	R	G	G	V	G	G	G	S	P	P	P	G
ENSP00000420477	ENSPTRP00000032735	1162	0.743442	S	R	R	H	R	R	R	P	E	G	G	R
ENSP00000420477	ENSPTRP00000032735	1221	0.78119	V	T	A	S	A	P	A	Q	G	G	P	S
ENSP00000420477	ENSPTRP00000032735	1277	0.817019	V	A	A	R	A	C	A	G	P	P	E	Q
ENSP00000273936	ENSPTRP00000027729	189	0.477273	S	N	N	N	N	N	-	N	N	-	-	N
ENSP00000370355	ENSPTRP00000076885	523	0.365734	Q	E	E	E	E	E	E	L	E	E	E	E
ENSP00000370355	ENSPTRP00000076885	826	0.577622	N	D	D	D	D	H	D	E	S	V	A	H
ENSP00000370355	ENSPTRP00000076885	1266	0.885315	V	A	R	T	T	-	T	A	A	P	P	L
ENSP00000261486	ENSPTRP00000029321	383	0.557496	I	T	T	T	T	T	T	T	T	T	T	T
ENSP00000499011	ENSPTRP00000022517	36	0.136364	F	Y	Y	Y	Y	Y	Y	Q	Y	Y	Y	Q
ENSP00000499011	ENSPTRP00000022517	192	0.727273	V	A	A	A	A	A	A	H	A	A	A	H
ENSP00000499011	ENSPTRP00000022517	203	0.768939	P	H	H	H	H	H	H	D	C	C	R	D
ENSP00000362814	ENSPTRP00000069726	298	0.64086	I	V	V	V	V	V	V	-	S	N	V	V
ENSP00000360060	ENSPTRP00000081213	99	0.353571	L	S	S	-	-	S	-	S	S	-	S	S
ENSP00000298738	ENSPTRP00000009953	452	0.648494	H	R	R	E	R	V	K	Q	S	-	V	V
ENSP00000298738	ENSPTRP00000009953	528	0.757532	R	W	W	Y	W	I	E	L	E	-	G	G
ENSP00000296043	ENSPTRP00000085360	524	0.262394	G	S	S	S	S	S	S	S	P	S	P	S
ENSP00000296043	ENSPTRP00000085360	684	0.342514	T	A	A	A	A	V	A	A	G	G	E	A
ENSP00000296043	ENSPTRP00000085360	1386	0.694041	M	T	T	T	T	P	T	P	C	P	T	P
ENSP00000296043	ENSPTRP00000085360	1526	0.764146	L	P	P	P	P	S	P	S	P	P	P	S
ENSP00000296043	ENSPTRP00000085360	1571	0.78668	F	S	S	S	S	E	S	E	D	G	E	E
ENSP00000296043	ENSPTRP00000085360	1657	0.829745	P	S	S	S	S	L	S	L	L	G	A	L
ENSP00000317144	ENSPTRP00000010075	293	0.386544	M	I	I	I	I	I	I	I	I	I	I	I
ENSP00000360167	ENSPTRP00000038898	75	0.161638	L	M	M	M	M	M	M	M	-	-	-	M
ENSP00000360167	ENSPTRP00000038898	126	0.271552	E	Q	Q	Q	Q	Q	Q	Q	-	-	-	Q
ENSP00000349781	ENSPTRP00000038101	512	0.456735	D	G	G	G	G	G	G	K	G	G	G	G
ENSP00000371233	ENSPTRP00000039936	65	0.221843	E	Q	Q	Q	Q	Q	Q	Q	Q	Q	Q	A
ENSP00000371233	ENSPTRP00000039936	152	0.518771	L	I	I	I	I	I	-	I	I	I	I	A
ENSP00000450873	ENSPTRP00000078725	30	0.230769	S	N	-	-	N	-	-	-	-	-	-	-
ENSP00000359660	ENSPTRP00000004938	106	0.716216	N	D	D	D	D	D	D	D	D	D	D	D
ENSP00000238686	ENSPTRP00000011127	64	0.164103	I	T	T	T	T	T	T	T	M	M	L	T
ENSP00000238686	ENSPTRP00000011127	139	0.35641	F	Y	Y	Y	Y	Y	Y	Y	A	Y	V	Y
ENSP00000367432	ENSPTRP00000080376	336	0.815534	P	T	T	D	T	T	T	T	T	F	Q	T
ENSP00000360031	ENSPTRP00000078616	852	0.656394	K	E	E	H	L	H	E	H	A	E	H	H
ENSP00000360031	ENSPTRP00000078616	1030	0.793529	R	K	K	H	F	H	Y	H	E	Y	H	H
ENSP00000431981	ENSPTRP00000027350	481	0.412168	M	T	H	E	S	E	E	E	K	L	R	E
ENSP00000431981	ENSPTRP00000027350	560	0.479863	M	V	A	K	Q	K	K	K	E	L	N	K
ENSP00000431981	ENSPTRP00000027350	630	0.539846	K	R	I	A	V	A	A	A	Q	Y	E	A
ENSP00000431981	ENSPTRP00000027350	757	0.648672	C	S	E	S	G	L	S	S	L	T	E	S
ENSP00000303145	ENSPTRP00000093565	27	0.122727	R	S	S	S	S	S	S	S	S	S	S	S
ENSP00000362965	ENSPTRP00000000744	46	0.134111	C	S	S	S	S	S	S	S	S	P	S	S
ENSP00000450838	ENSPTRP00000011391	318	0.742991	L	F	F	F	F	H	F	F	F	F	F	H
ENSP00000299882	ENSPTRP00000066415	290	0.633188	L	V	V	V	V	A	V	A	M	V	A	V
ENSP00000371034	ENSPTRP00000022536	26	0.130653	V	A	A	T	A	A	A	T	-	-	A	-
ENSP00000371034	ENSPTRP00000022536	153	0.768844	A	T	T	M	T	T	I	M	-	-	L	-
ENSP00000371034	ENSPTRP00000022536	165	0.829146	H	R	R	L	R	C	R	L	-	-	T	-
ENSP00000418593	ENSPTRP00000073244	106	0.283422	W	R	R	R	R	G	R	G	G	R	Q	G
ENSP00000467740	ENSPTRP00000016804	255	0.277778	M	I	I	L	I	L	L	L	-	-	C	-
ENSP00000467740	ENSPTRP00000016804	374	0.407407	T	R	R	R	R	R	R	K	-	-	R	K
ENSP00000467740	ENSPTRP00000016804	548	0.59695	F	S	S	S	S	S	S	S	-	-	K	S
ENSP00000489752	ENSPTRP00000087734	731	0.551698	N	D	D	P	D	-	-	D	G	D	D	P
ENSP00000489752	ENSPTRP00000087734	775	0.584906	V	G	G	E	G	-	-	G	P	Q	G	E
ENSP00000489752	ENSPTRP00000087734	1151	0.868679	H	L	P	P	L	-	-	L	P	A	L	P
ENSP00000494681	ENSPTRP00000018153	55	0.179739	T	A	R	-	R	R	-	R	R	-	A	A
ENSP00000494681	ENSPTRP00000018153	106	0.346405	L	M	F	-	F	F	-	F	F	-	M	M
ENSP00000494681	ENSPTRP00000018153	133	0.434641	H	R	Y	-	Y	Y	-	Y	Y	-	R	R
ENSP00000494681	ENSPTRP00000018153	151	0.493464	T	M	A	-	A	A	-	A	A	-	M	M
ENSP00000255152	ENSPTRP00000023312	437	0.626973	P	A	A	A	A	A	A	A	A	A	A	A
ENSP00000365007	ENSPTRP00000076765	185	0.236271	I	V	V	V	V	V	V	V	V	V	V	V
ENSP00000365007	ENSPTRP00000076765	335	0.427842	R	K	K	K	K	K	K	K	K	K	K	K
ENSP00000335290	ENSPTRP00000067809	233	0.527149	A	G	D	D	D	D	D	V	D	D	V	V
ENSP00000335290	ENSPTRP00000067809	237	0.536199	L	S	A	A	A	A	A	Y	A	A	Y	Y
ENSP00000335290	ENSPTRP00000067809	265	0.599548	A	E	Y	Y	Y	Y	Y	N	Y	Y	N	N
ENSP00000335290	ENSPTRP00000067809	394	0.891403	H	R	R	R	R	R	-	S	R	R	S	S
ENSP00000354598	ENSPTRP00000073462	252	0.48932	Q	E	L	L	L	-	L	L	L	G	L	L
ENSP00000376795	ENSPTRP00000011398	325	0.766509	N	K	R	R	K	K	E	E	L	L	-	K
ENSP00000362643	ENSPTRP00000083699	352	0.287582	K	R	R	R	R	R	R	R	R	R	R	R
ENSP00000362643	ENSPTRP00000083699	802	0.655229	R	G	G	G	G	G	G	G	D	G	G	G
ENSP00000366454	ENSPTRP00000093706	314	0.469357	A	V	I	I	I	I	I	I	L	I	I	I
ENSP00000366454	ENSPTRP00000093706	353	0.527653	L	I	A	A	A	A	A	A	N	V	A	A
ENSP00000366454	ENSPTRP00000093706	397	0.593423	Y	N	T	T	T	T	T	T	N	T	T	T
ENSP00000380638	ENSPTRP00000034416	786	0.778218	Q	R	R	R	R	R	I	R	R	R	R	R
ENSP00000503592	ENSPTRP00000022531	67	0.515385	V	M	K	-	-	M	K	-	M	M	-	-
ENSP00000503592	ENSPTRP00000022531	68	0.523077	C	S	F	-	-	L	F	-	S	S	-	-
ENSP00000503592	ENSPTRP00000022531	69	0.530769	S	V	D	-	-	E	D	-	V	V	-	-
ENSP00000503592	ENSPTRP00000022531	70	0.538462	L	G	S	-	-	D	S	-	G	G	-	-
ENSP00000503592	ENSPTRP00000022531	71	0.546154	I	Q	S	-	-	G	S	-	Q	Q	-	-
ENSP00000503592	ENSPTRP00000022531	72	0.553846	C	R	R	-	-	K	R	-	R	R	-	-
ENSP00000503592	ENSPTRP00000022531	73	0.561538	F	A	D	-	-	K	D	-	A	A	-	-
ENSP00000503592	ENSPTRP00000022531	74	0.569231	V	K	R	-	-	F	R	G	K	K	-	-
ENSP00000503592	ENSPTRP00000022531	76	0.584615	L	T	K	-	-	S	K	Q	T	T	-	-
ENSP00000503592	ENSPTRP00000022531	79	0.607692	I	P	K	-	-	D	K	L	P	P	-	-
ENSP00000503592	ENSPTRP00000022531	80	0.615385	Y	D	F	-	-	R	F	P	D	D	-	-
ENSP00000503592	ENSPTRP00000022531	81	0.623077	L	Y	M	-	-	N	M	P	Y	Y	-	-
ENSP00000503592	ENSPTRP00000022531	85	0.653846	F	A	Q	-	-	K	Q	E	A	T	-	-
ENSP00000503592	ENSPTRP00000022531	86	0.661538	I	T	E	-	-	F	E	G	T	T	-	-
ENSP00000503592	ENSPTRP00000022531	104	0.8	H	G	A	-	-	M	A	Q	G	G	-	-
ENSP00000503592	ENSPTRP00000022531	105	0.807692	A	I	K	-	-	S	K	D	I	I	-	-
ENSP00000503592	ENSPTRP00000022531	115	0.884615	K	T	G	-	-	S	G	L	T	T	-	-
ENSP00000369396	ENSPTRP00000022600	96	0.107623	T	S	F	E	F	I	A	A	A	A	N	L
ENSP00000446426	ENSPTRP00000049526	55	0.115304	I	T	T	T	T	T	T	T	T	T	T	T
ENSP00000446426	ENSPTRP00000049526	75	0.157233	K	E	E	E	E	E	E	E	G	E	E	E
ENSP00000291592	ENSPTRP00000024064	105	0.406977	S	P	P	P	P	P	-	P	P	-	P	P
ENSP00000303575	ENSPTRP00000045803	95	0.270655	K	N	N	N	N	N	N	N	N	N	N	N
ENSP00000351333	ENSPTRP00000004910	382	0.771717	D	N	N	T	F	N	N	F	N	N	N	N
ENSP00000409542	ENSPTRP00000059972	179	0.444169	E	D	D	D	D	D	-	D	S	K	N	P
ENSP00000397435	ENSPTRP00000009932	882	0.821229	T	I	I	I	I	-	I	N	N	I	N	I
ENSP00000263208	ENSPTRP00000024210	687	0.674853	S	G	L	G	P	G	G	P	P	G	G	G
ENSP00000375479	ENSPTRP00000053925	221	0.863281	T	V	-	-	-	-	Q	-	-	-	-	-
ENSP00000383223	ENSPTRP00000024068	100	0.367647	L	V	-	C	-	-	K	C	C	C	C	C
ENSP00000383223	ENSPTRP00000024068	134	0.492647	V	I	-	A	-	-	S	Q	P	S	-	A
ENSP00000335565	ENSPTRP00000039343	127	0.488462	N	I	I	I	-	V	-	I	-	-	-	I
ENSP00000369438	ENSPTRP00000059986	39	0.154762	T	S	-	L	-	-	P	P	P	-	-	-
ENSP00000369438	ENSPTRP00000059986	55	0.218254	T	V	-	S	-	-	S	S	S	-	-	-
ENSP00000369438	ENSPTRP00000059986	115	0.456349	F	C	-	N	-	-	-	-	C	-	-	-
ENSP00000369438	ENSPTRP00000059986	122	0.484127	S	D	-	P	-	-	-	-	-	-	-	-
ENSP00000369438	ENSPTRP00000059986	124	0.492063	P	S	-	C	-	-	-	-	-	-	-	-
ENSP00000381005	ENSPTRP00000024072	17	0.175258	H	C	-	P	C	P	-	-	-	P	-	P
ENSP00000381005	ENSPTRP00000024072	83	0.85567	A	V	-	V	V	V	-	-	-	S	-	S
ENSP00000375475	ENSPTRP00000053923	26	0.268041	I	V	-	-	V	V	V	V	-	V	-	V
ENSP00000383216	ENSPTRP00000024069	65	0.264228	V	A	A	S	-	-	-	-	-	-	-	-
ENSP00000377699	ENSPTRP00000092276	444	0.144109	G	E	K	A	E	E	E	E	E	E	E	E
ENSP00000377699	ENSPTRP00000092276	466	0.15125	S	A	A	A	A	A	A	A	V	A	A	A
ENSP00000377699	ENSPTRP00000092276	619	0.200909	L	V	V	G	V	M	V	M	M	M	M	M
ENSP00000377699	ENSPTRP00000092276	692	0.224602	Y	H	H	T	H	H	H	H	-	-	H	H
ENSP00000377699	ENSPTRP00000092276	716	0.232392	A	T	T	T	T	T	T	T	T	T	T	T
ENSP00000377699	ENSPTRP00000092276	851	0.276209	R	G	G	L	G	G	G	G	-	K	M	G
ENSP00000377699	ENSPTRP00000092276	1009	0.327491	V	M	M	T	M	M	M	M	L	L	H	M
ENSP00000377699	ENSPTRP00000092276	1196	0.388186	V	D	D	G	D	P	D	D	G	G	G	N
ENSP00000377699	ENSPTRP00000092276	1377	0.446933	C	S	S	F	S	A	S	S	L	L	L	S
ENSP00000377699	ENSPTRP00000092276	2411	0.782538	Q	R	R	T	R	K	E	E	W	T	T	E
ENSP00000377699	ENSPTRP00000092276	2514	0.815969	M	I	I	H	I	C	T	T	D	L	L	T
ENSP00000226460	ENSPTRP00000027730	42	0.311111	C	P	P	P	-	-	P	S	-	-	T	-
ENSP00000226460	ENSPTRP00000027730	79	0.585185	S	T	P	P	-	-	P	P	-	-	P	-
ENSP00000226460	ENSPTRP00000027730	93	0.688889	S	P	H	P	-	-	P	L	-	-	P	-
ENSP00000280481	ENSPTRP00000009878	1761	0.555521	Y	N	-	T	N	N	T	T	N	N	T	T
ENSP00000280481	ENSPTRP00000009878	1810	0.570978	R	G	-	D	G	G	D	D	G	G	D	D
ENSP00000280481	ENSPTRP00000009878	1882	0.593691	P	S	-	E	S	S	E	E	S	S	E	E
ENSP00000280481	ENSPTRP00000009878	2351	0.74164	M	T	-	E	T	T	E	E	T	T	E	E
ENSP00000280481	ENSPTRP00000009878	2622	0.827129	T	N	-	S	N	N	P	S	G	S	S	S
ENSP00000254528	ENSPTRP00000016736	155	0.147059	R	K	K	-	K	K	K	K	P	P	K	K
ENSP00000254528	ENSPTRP00000016736	642	0.609108	R	G	G	-	G	G	G	G	G	G	G	G
ENSP00000254528	ENSPTRP00000016736	807	0.765655	A	T	T	-	T	P	T	P	P	P	P	P
ENSP00000254528	ENSPTRP00000016736	817	0.775142	A	P	P	-	-	P	P	S	E	P	S	S
ENSP00000254528	ENSPTRP00000016736	826	0.783681	L	R	R	-	P	P	Q	A	E	H	V	A
ENSP00000254528	ENSPTRP00000016736	828	0.785579	Q	P	L	-	A	R	L	R	T	G	R	R
ENSP00000254528	ENSPTRP00000016736	846	0.802657	A	M	G	-	M	R	T	R	H	L	P	P
ENSP00000273859	ENSPTRP00000027584	579	0.405746	M	L	L	L	L	L	L	Q	L	-	L	L
ENSP00000471605	ENSPTRP00000018199	63	0.190909	L	P	P	P	P	P	P	P	T	P	P	-
ENSP00000362171	ENSPTRP00000037989	280	0.552268	T	A	E	A	A	E	A	A	S	A	P	E
ENSP00000362171	ENSPTRP00000037989	381	0.751479	A	S	K	Y	S	K	S	Y	K	R	I	K
ENSP00000496983	ENSPTRP00000010081	438	0.415166	P	L	S	S	G	K	S	S	S	S	S	S
ENSP00000496983	ENSPTRP00000010081	575	0.545024	V	I	F	F	E	E	F	F	G	F	F	F
ENSP00000005587	ENSPTRP00000084633	250	0.694444	L	P	P	I	P	P	P	P	P	S	E	P
ENSP00000351209	ENSPTRP00000000400	682	0.698055	I	V	V	V	V	G	V	G	V	G	V	L
ENSP00000450444	ENSPTRP00000011060	107	0.104187	Q	R	R	R	R	-	R	-	-	P	R	-
ENSP00000450444	ENSPTRP00000011060	181	0.176241	L	P	P	P	P	-	P	-	-	S	P	-
ENSP00000450444	ENSPTRP00000011060	915	0.890944	G	E	E	E	E	-	E	-	-	V	-	-
ENSP00000306678	ENSPTRP00000047639	302	0.394256	K	E	E	T	E	-	S	-	-	-	E	-
ENSP00000306678	ENSPTRP00000047639	325	0.424282	S	G	G	V	G	-	A	-	-	-	T	-
ENSP00000306678	ENSPTRP00000047639	347	0.453003	K	E	E	S	E	-	C	-	-	-	E	-
ENSP00000306678	ENSPTRP00000047639	625	0.815927	V	M	M	I	M	-	A	-	-	-	M	-
ENSP00000353608	ENSPTRP00000045442	684	0.762542	T	A	A	A	A	A	A	A	A	A	-	-
ENSP00000353608	ENSPTRP00000045442	756	0.842809	T	A	A	A	A	A	A	A	A	A	-	-
ENSP00000283916	ENSPTRP00000027690	103	0.245823	A	V	V	V	V	V	V	V	H	V	V	V
ENSP00000283916	ENSPTRP00000027690	121	0.288783	Q	R	R	R	R	R	R	R	K	R	R	R
ENSP00000263674	ENSPTRP00000090457	952	0.46124	P	T	R	A	W	R	R	G	T	R	Q	L
ENSP00000263674	ENSPTRP00000090457	973	0.471415	E	G	P	V	P	V	P	M	V	A	P	P
ENSP00000263674	ENSPTRP00000090457	1020	0.494186	P	S	V	E	V	G	V	L	G	G	V	H
ENSP00000329682	ENSPTRP00000024102	274	0.644706	M	T	T	D	T	T	T	D	D	T	G	D
ENSP00000257197	ENSPTRP00000016911	437	0.51962	I	V	V	V	V	V	V	V	L	L	-	V
ENSP00000257197	ENSPTRP00000016911	659	0.783591	M	V	V	V	V	V	V	V	V	E	-	V
ENSP00000366915	ENSPTRP00000061314	223	0.4869	T	P	P	P	P	-	P	-	P	P	P	-
ENSP00000274520	ENSPTRP00000029522	58	0.4	G	A	A	P	A	L	P	P	P	P	P	L
ENSP00000365435	ENSPTRP00000000311	58	0.125541	S	P	P	P	P	P	P	A	Q	P	P	P
ENSP00000240423	ENSPTRP00000089623	212	0.285714	V	A	T	P	T	P	T	P	P	P	P	P
ENSP00000240423	ENSPTRP00000089623	515	0.69407	N	D	D	D	D	D	D	D	V	D	D	-
ENSP00000309189	ENSPTRP00000077096	47	0.104677	S	N	N	N	N	N	N	N	N	N	P	N
ENSP00000309189	ENSPTRP00000077096	190	0.423163	S	R	R	R	R	R	R	R	R	R	E	R
ENSP00000405726	ENSPTRP00000024215	200	0.33389	A	P	P	P	P	-	P	P	-	P	P	P
ENSP00000329638	ENSPTRP00000033148	153	0.113333	I	V	V	V	V	V	P	P	V	P	P	P
ENSP00000329638	ENSPTRP00000033148	222	0.164444	T	S	S	S	S	S	F	F	S	F	F	F
ENSP00000329638	ENSPTRP00000033148	307	0.227407	H	N	N	N	N	N	K	S	N	K	K	K
ENSP00000329638	ENSPTRP00000033148	601	0.445185	K	E	E	E	E	E	N	N	N	N	N	N
ENSP00000329638	ENSPTRP00000033148	634	0.46963	F	T	T	T	T	T	R	R	R	R	R	R
ENSP00000329638	ENSPTRP00000033148	859	0.636296	I	R	R	R	R	R	S	S	S	S	S	S
[truncated: 18,039 more rows]
