# Supplementary material for: Apparent differences between human and chimp proteomes are reduced when considering human population: Human specific variants are enriched in disordered and compositionally biased regions
Source: PLoS One. 2025 Jul 31;20(7):e0328504. doi: 10.1371/journal.pone.0328504 (PMC12312948; doi:10.1371/journal.pone.0328504)
Supplement: S2 File — (XLS) [file pone.0328504.s004.xls]

## Sheet: SupplFile2
ID_hsa	ID_ptr	Position_hsa	Relative_position	hsa	ptr	ggo	pab	ppa	csa	nle	mmu	oga	mmur	cja	pan
ENSP00000354687	ENSPTRP00000061407	248	0.779874	D	N	N	-	N	P	-	-	-	K	-	P
ENSP00000354687	ENSPTRP00000061407	250	0.786164	L	H	H	-	H	H	-	-	-	H	-	H
ENSP00000355046	ENSPTRP00000061406	284	0.818444	T	I	I	I	I	X	-	I	-	M	-	M
ENSP00000354499	ENSPTRP00000061408	415	0.807393	T	A	A	I	A	I	-	I	-	A	-	I
ENSP00000354632	ENSPTRP00000061399	121	0.53304	I	T	T	A	T	T	-	T	-	M	-	T
ENSP00000354982	ENSPTRP00000061404	40	0.153257	M	T	T	T	T	T	-	T	-	T	-	T
ENSP00000354982	ENSPTRP00000061404	62	0.237548	T	M	M	V	M	V	-	V	-	V	-	I
ENSP00000355206	ENSPTRP00000061401	29	0.252174	G	S	S	P	S	S	-	P	-	M	-	S
ENSP00000354961	ENSPTRP00000061398	54	0.117647	P	L	L	L	L	T	-	T	-	L	-	I
ENSP00000354961	ENSPTRP00000061398	86	0.187364	S	N	N	N	N	N	-	N	-	K	-	N
ENSP00000354961	ENSPTRP00000061398	263	0.572985	V	M	A	M	M	M	-	M	-	M	-	M
ENSP00000354961	ENSPTRP00000061398	402	0.875817	V	I	I	I	I	I	-	I	-	I	-	I
ENSP00000479921	ENSPTRP00000022886	72	0.580645	E	D	T	-	D	G	T	I	A	A	-	D
ENSP00000479921	ENSPTRP00000022886	109	0.879032	K	T	S	-	P	A	G	N	L	L	-	-
ENSP00000322408	ENSPTRP00000082881	230	0.149351	H	N	-	-	-	N	-	N	-	-	N	N
ENSP00000322408	ENSPTRP00000082881	383	0.248701	S	T	-	-	-	T	-	T	-	-	E	T
ENSP00000322408	ENSPTRP00000082881	1186	0.77013	V	A	-	-	-	A	-	A	-	-	Q	A
ENSP00000383115	ENSPTRP00000075295	451	0.606999	R	K	K	K	K	K	K	K	K	K	K	K
ENSP00000407723	ENSPTRP00000080428	284	0.898734	I	V	Q	Q	Q	Q	Q	Q	V	Q	Q	D
ENSP00000372547	ENSPTRP00000038745	23	0.112195	E	Q	-	-	-	Q	-	Q	-	-	Q	-
ENSP00000372547	ENSPTRP00000038745	55	0.268293	N	S	-	-	-	S	-	S	-	-	S	-
ENSP00000372525	ENSPTRP00000071475	560	0.698254	R	K	-	-	-	K	-	K	-	K	K	K
ENSP00000465894	ENSPTRP00000072303	64	0.161209	T	A	A	A	A	A	A	A	A	-	A	A
ENSP00000217260	ENSPTRP00000022516	165	0.702128	S	T	T	Q	G	T	T	T	T	T	T	T
ENSP00000335557	ENSPTRP00000022726	225	0.550122	S	Y	Q	Y	Q	Y	Y	I	Y	Y	Y	N
ENSP00000498344	ENSPTRP00000088203	101	0.523316	L	M	-	-	-	-	-	P	-	-	-	-
ENSP00000498344	ENSPTRP00000088203	136	0.704663	Q	L	-	-	-	-	-	P	-	-	-	-
ENSP00000498344	ENSPTRP00000088203	165	0.854922	L	M	-	-	-	-	-	Q	-	-	-	-
ENSP00000380334	ENSPTRP00000073827	254	0.727794	S	D	D	F	K	D	N	F	D	C	D	F
ENSP00000328879	ENSPTRP00000088117	252	0.481836	M	T	-	-	-	-	-	T	H	D	-	-
ENSP00000328879	ENSPTRP00000088117	291	0.556405	V	I	-	-	-	-	-	I	D	S	-	-
ENSP00000371367	ENSPTRP00000022513	112	0.378378	D	N	N	N	-	N	-	N	L	-	Q	F
ENSP00000371835	ENSPTRP00000022490	70	0.625	V	A	A	A	A	-	A	-	-	-	S	-
ENSP00000371835	ENSPTRP00000022490	80	0.714286	I	T	T	T	T	-	T	-	-	-	R	-
ENSP00000465953	ENSPTRP00000016979	643	0.698154	F	L	L	L	L	L	L	L	L	G	L	L
ENSP00000278772	ENSPTRP00000068690	165	0.275	F	Y	Q	L	L	-	L	Y	R	G	-	L
ENSP00000307132	ENSPTRP00000093944	37	0.258741	T	A	A	A	A	A	A	A	-	-	L	-
ENSP00000307132	ENSPTRP00000093944	60	0.41958	N	S	S	S	S	I	S	I	-	-	D	-
ENSP00000366396	ENSPTRP00000022823	709	0.745531	E	D	D	D	D	D	D	D	V	D	D	D
ENSP00000262126	ENSPTRP00000016777	828	0.401357	I	T	T	T	T	T	T	T	T	T	T	T
ENSP00000262126	ENSPTRP00000016777	1458	0.706738	V	I	I	I	I	I	I	I	I	I	I	I
ENSP00000262126	ENSPTRP00000016777	1646	0.797867	S	N	N	N	N	N	N	N	N	N	N	N
ENSP00000395874	ENSPTRP00000022858	85	0.207317	V	I	N	N	N	-	N	Q	N	N	N	N
ENSP00000395874	ENSPTRP00000022858	146	0.356098	G	R	E	E	E	-	E	D	E	E	E	E
ENSP00000395874	ENSPTRP00000022858	181	0.441463	N	K	E	E	E	-	E	Q	E	E	E	E
ENSP00000367104	ENSPTRP00000070704	103	0.154655	E	A	A	A	A	-	A	A	A	-	A	A
ENSP00000285116	ENSPTRP00000080005	159	0.621094	N	D	D	D	D	G	D	G	C	C	G	G
ENSP00000307540	ENSPTRP00000022848	79	0.556338	G	A	A	A	L	A	A	W	-	-	L	A
ENSP00000338371	ENSPTRP00000081774	936	0.542923	D	N	V	V	V	V	V	V	S	V	V	V
ENSP00000281741	ENSPTRP00000072053	592	0.716707	I	V	V	V	V	E	V	E	E	L	E	-
ENSP00000246104	ENSPTRP00000069043	205	0.665584	L	V	V	V	-	V	V	V	V	V	V	V
ENSP00000363929	ENSPTRP00000023016	823	0.39874	I	M	M	M	Q	D	S	S	V	M	S	M
ENSP00000363929	ENSPTRP00000023016	1555	0.753391	L	P	E	P	N	H	N	N	H	P	H	N
ENSP00000428780	ENSPTRP00000060615	195	0.665529	G	A	-	A	A	A	A	A	A	-	-	A
ENSP00000375220	ENSPTRP00000088483	190	0.254692	E	A	-	-	-	K	-	-	A	T	T	-
ENSP00000375220	ENSPTRP00000088483	289	0.387399	A	T	-	-	-	N	-	-	D	P	K	-
ENSP00000284885	ENSPTRP00000023779	728	0.713725	K	V	M	M	V	S	N	M	I	T	N	M
ENSP00000311579	ENSPTRP00000075311	672	0.506024	S	P	P	P	P	P	P	P	P	P	P	P
ENSP00000303424	ENSPTRP00000073951	243	0.675	C	R	R	L	R	R	R	R	-	-	H	-
ENSP00000323050	ENSPTRP00000039280	619	0.68931	D	V	V	V	V	S	V	S	P	S	S	S
ENSP00000266088	ENSPTRP00000024601	312	0.469173	G	A	A	A	A	A	A	A	A	A	K	A
ENSP00000381298	ENSPTRP00000034249	355	0.458656	H	P	-	P	-	P	-	P	F	P	P	P
ENSP00000379533	ENSPTRP00000063423	237	0.175556	H	R	L	R	L	L	L	L	N	R	L	L
ENSP00000379533	ENSPTRP00000063423	252	0.186667	H	R	Q	R	Q	Q	Q	Q	N	K	Q	Q
ENSP00000418693	ENSPTRP00000067665	33	0.103125	M	I	I	I	I	I	I	I	I	I	I	I
ENSP00000306598	ENSPTRP00000090590	313	0.59847	D	G	S	N	F	N	F	M	N	A	P	S
ENSP00000317396	ENSPTRP00000058125	288	0.306709	L	I	H	H	V	H	H	H	H	H	S	H
ENSP00000372199	ENSPTRP00000023842	845	0.371919	L	P	P	P	P	Q	P	E	-	-	P	P
ENSP00000372199	ENSPTRP00000023842	1450	0.638204	M	T	T	T	T	F	N	A	K	K	T	T
ENSP00000276297	ENSPTRP00000034252	441	0.288424	Q	P	P	P	P	-	P	P	I	-	P	-
ENSP00000276297	ENSPTRP00000034252	678	0.443427	S	G	G	G	G	G	G	G	K	G	G	G
ENSP00000276297	ENSPTRP00000034252	1371	0.896664	V	I	I	T	I	-	T	T	S	T	T	T
ENSP00000398619	ENSPTRP00000060969	35	0.339806	S	P	-	-	-	P	-	-	-	-	-	-
ENSP00000398619	ENSPTRP00000060969	55	0.533981	T	P	-	-	-	P	-	-	-	-	-	-
ENSP00000382857	ENSPTRP00000064039	221	0.26853	E	Q	R	R	R	R	R	R	R	R	N	F
ENSP00000216268	ENSPTRP00000025034	811	0.69198	A	P	P	-	-	P	P	P	P	-	P	P
ENSP00000363943	ENSPTRP00000023014	121	0.547511	S	P	P	P	P	P	P	P	P	P	P	P
ENSP00000296564	ENSPTRP00000028674	440	0.194089	S	A	A	A	A	A	A	A	T	T	A	A
ENSP00000296564	ENSPTRP00000028674	626	0.276136	I	V	V	V	V	F	V	F	D	D	G	F
ENSP00000296564	ENSPTRP00000028674	825	0.363917	F	C	C	C	C	S	C	S	P	P	P	S
ENSP00000296564	ENSPTRP00000028674	1680	0.741067	A	V	V	V	V	P	P	P	S	I	T	P
ENSP00000299340	ENSPTRP00000023796	139	0.896774	P	S	S	G	S	G	S	D	-	A	A	D
ENSP00000324920	ENSPTRP00000010875	102	0.173469	G	E	E	E	E	E	E	E	E	E	E	C
ENSP00000366178	ENSPTRP00000022843	71	0.47973	G	V	V	M	V	V	-	V	A	-	-	V
ENSP00000453940	ENSPTRP00000010861	310	0.390428	D	A	A	A	A	A	A	A	-	A	A	A
ENSP00000262109	ENSPTRP00000063986	382	0.86036	L	P	P	R	S	P	M	-	E	G	E	E
ENSP00000297324	ENSPTRP00000034254	164	0.5125	F	L	L	L	-	-	-	-	L	-	-	-
ENSP00000353246	ENSPTRP00000034497	270	0.89701	M	T	T	T	T	-	T	T	N	T	A	A
ENSP00000497642	ENSPTRP00000034315	119	0.25	E	Q	Q	Q	Q	Q	Q	Q	R	H	Q	Q
ENSP00000382165	ENSPTRP00000066636	353	0.402968	E	D	D	D	Y	D	Y	D	D	D	D	W
ENSP00000383392	ENSPTRP00000068832	557	0.664678	N	S	S	S	S	S	S	S	W	S	S	S
ENSP00000354977	ENSPTRP00000023806	1555	0.880023	M	T	L	L	T	T	L	T	L	T	N	S
ENSP00000362422	ENSPTRP00000052160	561	0.825	D	N	N	N	N	N	N	P	N	N	Q	P
ENSP00000362422	ENSPTRP00000052160	563	0.827941	K	Q	Q	Q	Q	Q	Q	N	Q	Q	I	N
ENSP00000362422	ENSPTRP00000052160	596	0.876471	R	K	K	K	K	K	K	V	K	K	E	V
ENSP00000370419	ENSPTRP00000076895	70	0.148936	M	I	I	I	I	I	I	P	L	H	I	P
ENSP00000286479	ENSPTRP00000034297	151	0.5189	C	R	R	R	R	R	R	R	R	-	-	Q
ENSP00000286479	ENSPTRP00000034297	171	0.587629	T	P	P	P	P	P	P	P	P	-	-	Q
ENSP00000265808	ENSPTRP00000053228	136	0.275304	I	N	N	N	N	N	N	N	N	N	N	N
ENSP00000393154	ENSPTRP00000063186	206	0.403131	G	S	S	N	S	S	S	T	N	E	S	S
ENSP00000383333	ENSPTRP00000023905	531	0.564894	P	S	S	Q	S	S	H	Q	Q	V	S	S
ENSP00000383333	ENSPTRP00000023905	612	0.651064	F	L	L	V	L	L	Q	V	Q	V	L	L
ENSP00000269228	ENSPTRP00000080513	458	0.358092	D	N	A	N	N	N	N	P	T	N	H	N
ENSP00000269228	ENSPTRP00000080513	1029	0.804535	H	N	-	N	N	G	N	D	S	S	G	N
ENSP00000264668	ENSPTRP00000028690	247	0.34022	V	L	L	L	L	L	L	L	L	N	A	L
ENSP00000333640	ENSPTRP00000092549	404	0.749536	T	A	A	A	A	A	A	A	A	A	A	E
ENSP00000372612	ENSPTRP00000069944	69	0.231544	V	I	Q	Q	Q	I	G	Q	I	I	I	Q
ENSP00000372612	ENSPTRP00000069944	229	0.768456	C	F	G	G	G	F	G	G	A	L	F	G
ENSP00000261332	ENSPTRP00000016949	210	0.569106	L	V	V	V	V	V	V	V	V	V	V	V
ENSP00000332757	ENSPTRP00000034494	146	0.304167	V	L	L	L	L	L	L	-	L	L	L	L
ENSP00000344424	ENSPTRP00000010996	246	0.809211	A	G	G	G	G	-	G	G	S	G	G	L
ENSP00000465551	ENSPTRP00000077929	220	0.883534	A	I	I	D	Q	Q	I	I	Q	Q	Q	I
ENSP00000465551	ENSPTRP00000077929	221	0.88755	L	T	T	W	W	W	T	T	W	W	W	T
ENSP00000465551	ENSPTRP00000077929	222	0.891566	L	Y	Y	S	F	F	Y	Y	F	F	F	Y
ENSP00000261978	ENSPTRP00000066675	1229	0.674533	V	L	L	L	P	D	A	A	C	D	L	L
ENSP00000261978	ENSPTRP00000066675	1396	0.766191	M	I	I	I	Q	G	G	G	S	A	I	I
ENSP00000261978	ENSPTRP00000066675	1585	0.869923	I	V	V	V	M	H	H	H	D	D	V	V
ENSP00000451128	ENSPTRP00000088567	162	0.285211	S	G	H	H	H	H	-	H	C	-	L	H
ENSP00000451128	ENSPTRP00000088567	412	0.725352	A	P	L	L	L	L	L	L	K	L	R	L
ENSP00000332663	ENSPTRP00000023427	627	0.659306	M	T	V	T	T	L	T	T	L	A	T	T
ENSP00000332663	ENSPTRP00000023427	724	0.761304	Q	L	K	L	L	F	L	L	F	L	L	L
ENSP00000314196	ENSPTRP00000034460	303	0.694954	S	A	A	A	A	A	A	L	T	T	A	A
ENSP00000361952	ENSPTRP00000023236	265	0.800604	P	R	R	-	R	R	E	-	R	R	-	R
ENSP00000437790	ENSPTRP00000023342	607	0.732207	T	A	S	S	G	S	G	G	G	A	A	G
ENSP00000355045	ENSPTRP00000059122	211	0.122603	P	S	S	S	S	S	S	S	S	S	S	S
ENSP00000355045	ENSPTRP00000059122	778	0.452063	E	D	D	Q	D	D	D	D	H	D	D	D
ENSP00000370253	ENSPTRP00000081164	106	0.451064	S	C	C	L	C	C	C	C	G	Y	G	C
ENSP00000370639	ENSPTRP00000090701	54	0.144385	R	G	-	G	G	-	-	E	G	G	G	E
ENSP00000302310	ENSPTRP00000073270	222	0.664671	G	A	A	A	A	-	-	-	-	N	-	-
ENSP00000302310	ENSPTRP00000073270	276	0.826347	K	E	E	E	E	-	-	-	-	G	-	-
ENSP00000363615	ENSPTRP00000023036	481	0.887454	N	K	K	D	D	D	D	D	D	D	D	D
ENSP00000262719	ENSPTRP00000017119	438	0.254948	K	R	X	E	R	-	-	E	G	G	G	V
ENSP00000370981	ENSPTRP00000084224	315	0.527638	N	S	S	S	S	S	S	S	G	-	S	S
ENSP00000328228	ENSPTRP00000034402	140	0.136719	T	S	S	S	S	S	S	S	N	N	L	S
ENSP00000328228	ENSPTRP00000034402	742	0.724609	G	A	A	A	A	A	S	A	A	A	A	A
ENSP00000391778	ENSPTRP00000087880	181	0.780172	P	I	V	V	V	A	-	-	-	-	-	-
ENSP00000462106	ENSPTRP00000072016	41	0.401961	L	P	-	-	-	P	P	-	-	-	-	-
ENSP00000465517	ENSPTRP00000049414	121	0.547511	V	L	L	L	L	L	L	S	L	L	L	L
ENSP00000278319	ENSPTRP00000005789	142	0.274131	L	P	P	P	P	P	P	-	-	S	P	-
ENSP00000278319	ENSPTRP00000005789	323	0.623552	V	Q	Q	Q	Q	I	Q	-	K	K	Q	-
ENSP00000463041	ENSPTRP00000016897	153	0.176674	S	A	-	A	-	A	A	A	-	G	D	A
ENSP00000354770	ENSPTRP00000047162	180	0.792952	K	R	R	Q	R	-	-	E	-	-	D	E
ENSP00000269187	ENSPTRP00000016959	228	0.301587	S	E	E	E	E	T	E	V	A	T	T	V
ENSP00000494528	ENSPTRP00000023152	228	0.471074	S	A	T	T	V	T	T	G	G	A	A	T
ENSP00000427900	ENSPTRP00000039102	1243	0.68035	V	A	A	A	R	A	A	A	P	Q	A	P
ENSP00000400113	ENSPTRP00000048207	306	0.491172	I	V	V	F	V	V	V	V	V	V	V	F
ENSP00000400113	ENSPTRP00000048207	493	0.791332	L	W	W	M	W	W	W	W	Y	W	W	H
ENSP00000354794	ENSPTRP00000056807	631	0.480945	T	A	A	A	P	A	A	A	A	A	L	E
ENSP00000370713	ENSPTRP00000003786	338	0.456757	E	A	A	A	Q	A	-	A	A	V	A	A
ENSP00000278314	ENSPTRP00000005790	226	0.372323	G	E	E	T	M	E	E	E	E	E	L	E
ENSP00000369372	ENSPTRP00000037193	401	0.50125	Y	S	S	S	S	F	M	E	-	-	-	-
ENSP00000244043	ENSPTRP00000085301	146	0.291417	A	T	-	T	H	M	T	T	T	T	C	T
ENSP00000244043	ENSPTRP00000085301	248	0.49501	R	T	-	T	A	S	T	T	T	T	A	T
ENSP00000368813	ENSPTRP00000037265	505	0.782946	V	A	A	P	A	A	-	A	G	E	Q	A
ENSP00000261308	ENSPTRP00000028983	310	0.479134	V	L	L	L	L	L	L	R	L	L	L	L
ENSP00000330875	ENSPTRP00000005997	225	0.6	G	S	-	S	S	S	S	S	-	L	-	S
ENSP00000300747	ENSPTRP00000005680	413	0.849794	I	L	L	L	L	-	L	L	L	-	L	L
ENSP00000297423	ENSPTRP00000067418	373	0.407205	S	N	N	N	N	T	N	T	-	D	T	P
ENSP00000351190	ENSPTRP00000078051	790	0.834213	S	A	A	A	A	A	A	A	R	T	T	A
ENSP00000394757	ENSPTRP00000017196	377	0.323883	S	P	P	P	P	P	A	P	P	P	E	P
ENSP00000394757	ENSPTRP00000017196	630	0.541237	M	L	L	L	L	L	L	L	K	H	D	L
ENSP00000372720	ENSPTRP00000049456	147	0.494949	N	D	-	D	D	D	D	D	S	D	D	D
ENSP00000230882	ENSPTRP00000074273	560	0.876369	L	F	K	F	Q	F	E	E	F	G	N	E
ENSP00000452414	ENSPTRP00000052545	440	0.374468	V	L	-	L	L	L	L	L	S	L	L	L
ENSP00000350967	ENSPTRP00000063445	182	0.220073	N	D	V	V	D	D	W	V	G	R	M	V
ENSP00000378970	ENSPTRP00000040379	139	0.157955	S	A	A	A	G	A	A	V	G	G	G	V
ENSP00000367445	ENSPTRP00000003925	127	0.447183	R	S	S	S	Q	S	S	S	G	-	S	S
ENSP00000380333	ENSPTRP00000073818	741	0.78579	L	F	F	F	Q	F	F	F	F	H	F	F
ENSP00000352051	ENSPTRP00000069935	624	0.672414	M	T	S	S	S	P	D	E	S	S	S	F
ENSP00000352051	ENSPTRP00000069935	766	0.825431	F	V	S	S	S	S	G	C	E	S	S	P
ENSP00000422554	ENSPTRP00000060857	915	0.573668	V	G	G	G	G	G	G	G	-	K	G	G
ENSP00000422554	ENSPTRP00000060857	1153	0.722884	M	T	T	T	T	T	T	T	-	R	T	T
ENSP00000422554	ENSPTRP00000060857	1295	0.811912	T	A	A	A	A	A	E	A	-	Q	D	A
ENSP00000297875	ENSPTRP00000061089	98	0.134063	N	D	D	D	D	D	D	D	D	D	D	D
ENSP00000284987	ENSPTRP00000023799	218	0.234157	A	P	P	P	P	P	P	P	P	P	P	P
ENSP00000284987	ENSPTRP00000023799	222	0.238453	A	P	P	P	P	P	P	P	P	P	P	P
ENSP00000274278	ENSPTRP00000028795	107	0.204198	S	F	F	Q	F	F	-	F	-	-	H	F
ENSP00000274278	ENSPTRP00000028795	188	0.358779	P	H	H	L	H	H	-	H	-	-	F	H
ENSP00000274278	ENSPTRP00000028795	318	0.60687	N	S	S	F	S	S	-	S	-	-	E	S
ENSP00000340465	ENSPTRP00000034606	295	0.451761	L	S	S	S	S	S	S	S	S	A	S	S
ENSP00000421557	ENSPTRP00000054852	197	0.58982	S	L	L	-	L	L	-	L	-	-	L	L
ENSP00000489770	ENSPTRP00000084387	156	0.187275	V	I	I	-	I	-	I	-	-	-	I	-
ENSP00000489770	ENSPTRP00000084387	617	0.740696	P	S	S	-	S	-	S	-	K	-	S	-
ENSP00000369853	ENSPTRP00000023975	385	0.552367	M	I	S	I	I	I	Y	I	P	F	-	I
ENSP00000244050	ENSPTRP00000066270	79	0.298113	L	P	P	P	P	P	P	P	P	P	A	P
ENSP00000265807	ENSPTRP00000034305	113	0.248352	P	L	-	L	L	L	L	L	L	L	L	L
ENSP00000265807	ENSPTRP00000034305	173	0.38022	L	P	P	P	P	P	P	P	P	-	P	P
ENSP00000359910	ENSPTRP00000023571	216	0.86747	S	P	P	P	P	P	V	P	P	P	P	P
ENSP00000452277	ENSPTRP00000006254	35	0.112903	N	T	H	-	T	T	-	T	I	I	T	-
ENSP00000340434	ENSPTRP00000049623	85	0.354167	S	A	-	A	A	A	A	A	A	A	A	A
ENSP00000339390	ENSPTRP00000023552	282	0.338535	V	I	T	I	I	-	-	K	I	N	-	I
ENSP00000339390	ENSPTRP00000023552	606	0.727491	L	H	H	H	H	H	-	E	S	G	-	H
ENSP00000339390	ENSPTRP00000023552	669	0.803121	G	A	A	A	A	A	-	K	T	Y	-	A
ENSP00000339390	ENSPTRP00000023552	732	0.878752	S	G	G	G	G	G	-	R	-	F	-	G
ENSP00000400247	ENSPTRP00000075273	50	0.45045	M	I	I	I	I	I	I	I	I	I	I	I
ENSP00000384594	ENSPTRP00000023845	250	0.634518	L	P	K	K	K	K	K	K	K	K	K	K
ENSP00000333813	ENSPTRP00000025035	185	0.378323	V	A	A	A	A	A	A	A	A	A	A	A
ENSP00000347084	ENSPTRP00000083632	412	0.880342	S	A	A	A	A	A	A	-	A	V	-	E
ENSP00000280200	ENSPTRP00000017164	223	0.661721	Y	H	H	H	H	H	H	H	-	R	R	H
ENSP00000451162	ENSPTRP00000011206	963	0.879452	Q	R	R	R	R	-	R	W	-	R	D	W
ENSP00000334418	ENSPTRP00000006255	148	0.477419	V	M	-	-	M	-	-	-	L	-	M	-
ENSP00000334418	ENSPTRP00000006255	259	0.835484	S	A	-	-	A	-	-	-	C	-	P	-
ENSP00000492233	ENSPTRP00000017111	516	0.553648	L	V	V	V	V	V	V	V	V	V	V	V
ENSP00000267485	ENSPTRP00000010837	80	0.103226	V	G	G	G	G	G	E	D	-	G	D	G
ENSP00000460236	ENSPTRP00000083474	99	0.122525	R	K	K	K	K	K	K	K	-	P	P	P
ENSP00000397039	ENSPTRP00000060372	95	0.678571	T	I	I	K	I	K	K	D	-	K	K	K
ENSP00000344609	ENSPTRP00000023774	206	0.693603	S	N	N	N	N	N	N	N	N	N	V	N
ENSP00000284967	ENSPTRP00000023786	133	0.39233	C	R	R	R	R	R	R	R	R	F	R	R
ENSP00000284967	ENSPTRP00000023786	237	0.699115	V	I	I	I	I	I	I	I	I	K	L	I
ENSP00000429469	ENSPTRP00000052464	224	0.534606	I	T	K	K	K	K	-	K	K	K	K	K
ENSP00000252998	ENSPTRP00000023603	282	0.42406	L	R	R	H	R	H	R	H	K	R	C	H
ENSP00000252998	ENSPTRP00000023603	399	0.6	N	S	S	S	S	S	S	S	E	S	S	S
ENSP00000329697	ENSPTRP00000017230	88	0.283871	I	V	A	M	V	G	V	-	A	T	A	-
ENSP00000290399	ENSPTRP00000090727	423	0.633234	P	L	L	L	L	L	L	L	L	L	L	L
ENSP00000215582	ENSPTRP00000017273	119	0.175	K	E	E	E	E	E	E	E	E	-	E	-
ENSP00000215582	ENSPTRP00000017273	491	0.722059	C	S	S	S	S	S	S	S	K	P	P	-
ENSP00000365437	ENSPTRP00000092080	270	0.460751	L	V	V	V	V	V	V	V	V	V	V	V
ENSP00000391583	ENSPTRP00000024957	192	0.578313	E	Q	Q	Q	Q	Q	-	Q	Q	Q	Q	Q
ENSP00000303490	ENSPTRP00000039149	405	0.633803	T	S	S	S	S	S	S	S	I	L	S	S
ENSP00000263094	ENSPTRP00000063044	227	0.105729	V	A	A	-	A	A	S	A	L	L	T	-
ENSP00000263094	ENSPTRP00000063044	1302	0.606428	Q	E	E	-	E	L	G	L	L	G	L	-
ENSP00000352510	ENSPTRP00000052458	1168	0.827195	E	D	D	D	D	D	D	D	I	S	S	D
ENSP00000306410	ENSPTRP00000050715	216	0.206699	N	D	D	D	D	D	D	D	E	E	D	D
ENSP00000306410	ENSPTRP00000050715	312	0.298565	L	Q	Q	Q	N	Q	Q	Q	Q	H	Q	Q
ENSP00000306410	ENSPTRP00000050715	480	0.45933	S	N	N	N	M	F	N	F	L	F	F	N
ENSP00000282588	ENSPTRP00000028883	497	0.421186	T	I	I	I	I	I	I	I	I	V	I	I
ENSP00000282588	ENSPTRP00000028883	560	0.474576	T	K	K	K	K	K	K	K	K	K	K	K
ENSP00000360552	ENSPTRP00000023459	109	0.105314	H	N	N	N	N	N	N	S	A	A	N	N
ENSP00000339511	ENSPTRP00000037381	29	0.245763	R	M	-	-	M	M	-	-	P	-	-	M
ENSP00000218340	ENSPTRP00000037476	310	0.883191	V	G	G	G	G	G	H	G	-	E	G	G
ENSP00000353010	ENSPTRP00000040178	1530	0.735931	N	K	K	K	V	K	K	K	P	K	K	E
ENSP00000333666	ENSPTRP00000052204	125	0.694444	V	I	I	I	I	I	I	I	I	I	I	I
ENSP00000265036	ENSPTRP00000028947	94	0.177358	E	Q	Q	Q	Q	Q	Q	Q	Q	Q	Q	Q
ENSP00000265036	ENSPTRP00000028947	121	0.228302	N	Y	Y	Y	Y	Y	Y	Y	Y	Y	Y	Y
ENSP00000265036	ENSPTRP00000028947	134	0.25283	L	P	P	P	P	P	P	P	P	P	P	P
ENSP00000328677	ENSPTRP00000084502	121	0.28673	L	P	P	P	P	P	-	-	P	-	-	-
ENSP00000234389	ENSPTRP00000049173	499	0.477969	L	I	T	I	I	I	I	I	I	Y	I	-
ENSP00000338004	ENSPTRP00000041830	77	0.452941	K	E	E	E	E	W	E	E	E	E	E	E
ENSP00000261416	ENSPTRP00000087394	124	0.222621	V	L	L	L	L	L	L	L	L	L	L	L
ENSP00000368516	ENSPTRP00000093566	214	0.22479	R	K	H	K	S	K	L	K	S	K	K	K
ENSP00000291574	ENSPTRP00000024040	803	0.637302	R	K	K	K	K	K	L	K	K	K	K	A
ENSP00000267584	ENSPTRP00000011428	209	0.288674	A	T	T	T	T	T	T	T	H	T	-	T
ENSP00000497343	ENSPTRP00000011544	490	0.45539	A	P	P	P	P	P	P	G	P	R	P	P
ENSP00000497343	ENSPTRP00000011544	850	0.789963	N	S	P	P	P	P	P	P	V	P	D	P
ENSP00000217086	ENSPTRP00000075943	132	0.125237	C	G	G	G	G	G	G	G	G	G	S	G
ENSP00000217086	ENSPTRP00000075943	528	0.500949	Y	H	H	H	H	H	H	H	N	H	Q	H
ENSP00000230640	ENSPTRP00000028912	119	0.114094	E	D	D	D	D	D	D	-	D	D	D	D
ENSP00000321447	ENSPTRP00000006221	50	0.16129	R	S	S	-	S	S	-	-	S	-	-	-
ENSP00000349945	ENSPTRP00000050781	67	0.212698	A	V	V	-	-	-	-	-	-	-	-	-
ENSP00000349945	ENSPTRP00000050781	102	0.32381	C	F	F	-	-	-	-	-	-	-	-	-
ENSP00000362547	ENSPTRP00000023146	347	0.318349	I	V	V	V	V	V	V	V	V	V	E	V
ENSP00000261326	ENSPTRP00000016965	763	0.858268	E	D	D	Q	D	-	N	N	Q	N	S	N
ENSP00000368667	ENSPTRP00000047475	264	0.417722	V	E	-	E	E	E	-	E	-	-	-	E
ENSP00000261556	ENSPTRP00000010820	313	0.44209	T	R	R	R	R	R	R	R	R	R	R	R
ENSP00000368304	ENSPTRP00000037313	95	0.272989	I	R	R	R	R	R	-	R	E	-	R	R
ENSP00000368304	ENSPTRP00000037313	297	0.853448	D	N	N	N	N	N	-	N	K	-	I	N
ENSP00000218436	ENSPTRP00000037704	576	0.438356	H	R	R	R	R	G	C	R	-	-	R	R
ENSP00000218436	ENSPTRP00000037704	615	0.468037	Q	E	E	E	E	H	E	E	-	-	E	E
ENSP00000218436	ENSPTRP00000037704	822	0.625571	L	P	P	P	P	H	P	P	-	-	P	P
ENSP00000218436	ENSPTRP00000037704	1178	0.896499	Q	R	R	R	R	T	R	R	-	-	D	R
ENSP00000263401	ENSPTRP00000071936	39	0.19598	L	S	S	S	S	S	S	S	S	S	S	S
ENSP00000476815	ENSPTRP00000004422	167	0.501502	S	T	T	T	T	T	T	-	E	T	T	T
ENSP00000281419	ENSPTRP00000084046	874	0.867925	I	S	S	S	S	S	S	S	P	S	S	S
ENSP00000311750	ENSPTRP00000027214	514	0.526639	I	T	L	L	L	L	L	L	L	L	L	L
ENSP00000315136	ENSPTRP00000017463	77	0.133681	G	D	D	D	D	D	A	D	D	E	D	D
ENSP00000351682	ENSPTRP00000062084	361	0.71063	T	A	W	A	G	A	A	A	A	A	A	E
ENSP00000457511	ENSPTRP00000078626	41	0.594203	H	N	N	N	-	N	N	N	-	N	W	N
ENSP00000457511	ENSPTRP00000078626	54	0.782609	S	A	A	A	-	A	A	A	-	A	R	A
ENSP00000216629	ENSPTRP00000052508	231	0.652542	T	R	G	G	R	R	G	-	R	G	-	G
ENSP00000329738	ENSPTRP00000044543	295	0.59596	D	H	H	H	H	H	H	H	-	Y	-	H
ENSP00000301532	ENSPTRP00000006273	233	0.739683	F	S	S	-	S	-	-	T	T	-	T	T
ENSP00000342448	ENSPTRP00000006272	116	0.37299	S	A	A	-	A	-	-	A	A	-	A	A
ENSP00000342448	ENSPTRP00000006272	127	0.40836	I	S	S	-	S	-	-	S	S	-	S	S
ENSP00000367841	ENSPTRP00000092006	63	0.538462	K	T	H	-	T	-	-	-	-	G	L	-
ENSP00000367841	ENSPTRP00000092006	87	0.74359	D	N	-	-	N	-	-	-	-	S	H	-
ENSP00000497249	ENSPTRP00000024446	52	0.205534	A	G	G	G	G	P	G	P	G	G	G	P
ENSP00000463151	ENSPTRP00000004259	398	0.31891	W	G	G	G	G	G	G	G	L	L	V	G
ENSP00000463151	ENSPTRP00000004259	899	0.720353	M	L	L	L	L	L	L	L	-	L	R	L
ENSP00000463151	ENSPTRP00000004259	926	0.741987	I	T	T	T	T	T	T	T	-	T	R	T
ENSP00000338812	ENSPTRP00000075759	28	0.100358	V	L	L	L	L	L	L	L	L	L	L	L
ENSP00000280020	ENSPTRP00000016970	282	0.487889	T	I	V	L	V	D	V	V	-	V	V	V
ENSP00000280020	ENSPTRP00000016970	355	0.614187	I	N	Q	S	Q	A	Q	Q	-	R	Q	Q
ENSP00000300961	ENSPTRP00000017390	149	0.448795	P	A	V	V	A	A	D	C	T	D	R	A
ENSP00000427329	ENSPTRP00000088914	162	0.519231	P	Q	Q	Q	Q	Q	-	Q	-	-	Q	Q
ENSP00000427329	ENSPTRP00000088914	175	0.560897	Y	F	F	F	F	F	-	F	-	-	F	F
ENSP00000330320	ENSPTRP00000037474	539	0.742424	V	L	L	L	R	N	W	R	M	L	W	L
ENSP00000330320	ENSPTRP00000037474	555	0.764463	Q	N	E	E	W	H	N	W	E	E	N	Y
ENSP00000330320	ENSPTRP00000037474	558	0.768595	R	Q	W	W	F	Q	H	F	N	W	H	-
ENSP00000404837	ENSPTRP00000083796	217	0.385435	W	R	R	G	R	R	T	R	I	R	R	R
ENSP00000381225	ENSPTRP00000024013	418	0.757246	G	S	S	S	S	S	S	K	S	S	A	A
ENSP00000410157	ENSPTRP00000006071	775	0.755361	R	K	K	K	K	K	F	K	I	K	K	K
ENSP00000410157	ENSPTRP00000006071	809	0.788499	T	A	A	A	A	A	Q	A	A	A	A	A
ENSP00000282908	ENSPTRP00000053729	353	0.850602	H	Q	Q	Q	Q	Q	Q	Q	Q	Q	Q	G
ENSP00000282908	ENSPTRP00000053729	360	0.86747	E	K	K	K	K	K	K	K	K	K	K	T
ENSP00000477515	ENSPTRP00000077739	749	0.588836	I	V	K	V	A	R	W	S	V	M	N	S
ENSP00000422421	ENSPTRP00000028980	111	0.411111	K	M	M	M	M	M	M	M	I	I	G	M
ENSP00000385570	ENSPTRP00000032342	287	0.592975	N	T	T	T	T	T	T	T	T	A	H	T
ENSP00000385570	ENSPTRP00000032342	332	0.68595	G	S	I	I	I	S	I	I	S	S	D	I
ENSP00000414750	ENSPTRP00000070013	709	0.697835	Q	P	P	P	-	P	-	P	P	P	P	P
ENSP00000303550	ENSPTRP00000027346	43	0.313869	N	Q	Q	Q	Q	Q	Q	Q	Q	-	F	Q
ENSP00000363851	ENSPTRP00000037768	207	0.694631	N	S	E	E	S	S	E	E	S	S	K	E
ENSP00000363851	ENSPTRP00000037768	240	0.805369	T	A	E	E	A	S	E	E	A	A	P	E
ENSP00000374387	ENSPTRP00000065194	160	0.211082	L	M	M	M	R	-	M	G	M	-	R	Q
ENSP00000362401	ENSPTRP00000037934	54	0.159763	K	E	E	E	E	E	E	E	T	-	E	E
ENSP00000278865	ENSPTRP00000062472	78	0.362791	F	V	L	L	V	L	L	E	L	-	-	L
ENSP00000278865	ENSPTRP00000062472	143	0.665116	I	L	L	L	L	L	L	S	L	L	L	L
ENSP00000269142	ENSPTRP00000062534	606	0.702202	V	G	G	K	R	G	K	G	N	K	G	K
ENSP00000311859	ENSPTRP00000042390	378	0.363112	D	N	N	N	N	N	N	V	N	I	-	N
ENSP00000311859	ENSPTRP00000042390	916	0.879923	P	Q	A	Q	A	D	E	E	Q	M	-	Q
ENSP00000223129	ENSPTRP00000032339	108	0.885246	D	E	E	E	E	E	E	E	H	E	E	E
ENSP00000370896	ENSPTRP00000016851	726	0.372308	K	E	E	E	L	E	E	E	L	L	L	E
ENSP00000370896	ENSPTRP00000016851	961	0.492821	V	A	A	A	A	A	A	A	C	C	P	A
ENSP00000384700	ENSPTRP00000093018	448	0.702194	D	E	-	-	-	-	-	-	E	-	-	-
ENSP00000353002	ENSPTRP00000083429	251	0.450628	T	A	S	S	A	S	S	S	V	C	S	S
ENSP00000334952	ENSPTRP00000027465	824	0.623298	I	V	V	V	R	V	V	V	F	V	V	V
ENSP00000334952	ENSPTRP00000027465	1035	0.782905	S	C	C	C	F	C	C	C	L	C	C	C
ENSP00000257189	ENSPTRP00000049431	558	0.558	P	A	A	A	A	A	A	A	V	I	A	A
ENSP00000257189	ENSPTRP00000049431	869	0.869	E	Q	Q	Q	Q	Q	Q	Q	K	T	Q	Q
ENSP00000497927	ENSPTRP00000081072	59	0.398649	D	E	E	E	E	E	E	P	A	E	A	E
ENSP00000276616	ENSPTRP00000034882	212	0.549223	K	N	N	N	N	N	N	N	G	G	N	N
ENSP00000371927	ENSPTRP00000027402	288	0.791209	V	A	A	A	A	A	A	A	-	-	A	A
ENSP00000296585	ENSPTRP00000082648	518	0.43824	S	N	N	N	N	N	N	N	N	N	N	N
ENSP00000371408	ENSPTRP00000027508	116	0.368254	T	A	A	A	A	A	A	R	P	S	S	A
ENSP00000297598	ENSPTRP00000055923	61	0.113383	N	S	P	S	P	P	P	S	P	E	G	I
ENSP00000298283	ENSPTRP00000010698	49	0.227907	G	C	-	C	C	C	C	C	C	-	C	C
ENSP00000367154	ENSPTRP00000003935	54	0.194245	M	T	T	T	T	T	T	T	T	T	T	T
ENSP00000434199	ENSPTRP00000005978	756	0.870968	S	P	P	P	P	P	P	P	A	G	P	P
ENSP00000434199	ENSPTRP00000005978	771	0.888249	A	V	V	V	V	V	I	V	I	V	I	V
ENSP00000364277	ENSPTRP00000037694	231	0.240125	V	A	A	A	A	A	A	A	A	A	A	A
ENSP00000342838	ENSPTRP00000063257	913	0.665937	I	V	G	L	C	G	G	G	R	V	L	L
ENSP00000027335	ENSPTRP00000083786	544	0.653061	K	T	T	T	E	T	M	T	A	T	T	T
ENSP00000364526	ENSPTRP00000032963	1103	0.811029	I	T	T	T	T	T	P	T	L	R	G	T
ENSP00000159111	ENSPTRP00000079918	497	0.453054	M	T	P	P	P	P	P	P	-	P	P	P
ENSP00000159111	ENSPTRP00000079918	973	0.886964	Q	R	V	V	V	V	Y	V	-	R	C	V
ENSP00000298925	ENSPTRP00000005988	176	0.209774	Q	R	R	R	R	R	R	R	R	R	R	R
ENSP00000276127	ENSPTRP00000041822	258	0.854305	T	R	R	-	R	R	R	-	-	F	-	-
ENSP00000263736	ENSPTRP00000020409	189	0.189759	Y	C	T	C	C	C	C	C	H	C	C	C
ENSP00000244040	ENSPTRP00000092289	173	0.887179	L	P	P	I	P	P	T	R	P	P	V	P
ENSP00000410743	ENSPTRP00000085034	203	0.607784	T	A	A	A	A	A	A	A	-	A	S	A
ENSP00000362748	ENSPTRP00000004424	801	0.374825	K	N	N	N	N	N	N	N	H	N	N	N
ENSP00000362748	ENSPTRP00000004424	1804	0.844174	N	K	K	K	K	K	K	K	P	G	K	K
ENSP00000426134	ENSPTRP00000086189	225	0.534442	S	G	G	G	G	G	V	G	E	G	A	G
ENSP00000222674	ENSPTRP00000032467	31	0.15736	V	M	M	M	M	M	M	M	-	M	M	L
ENSP00000315614	ENSPTRP00000034972	199	0.530667	I	T	T	T	T	T	T	-	T	T	T	T
ENSP00000260129	ENSPTRP00000034697	220	0.257611	G	D	H	D	H	H	H	H	K	K	H	H
ENSP00000260129	ENSPTRP00000034697	332	0.388759	T	K	E	K	E	E	E	E	E	E	E	E
ENSP00000260129	ENSPTRP00000034697	477	0.558548	L	H	V	H	V	V	V	V	K	N	N	V
ENSP00000355370	ENSPTRP00000006354	56	0.278607	M	V	V	-	V	V	V	-	V	V	V	-
ENSP00000355370	ENSPTRP00000006354	178	0.885572	F	V	V	-	V	V	V	-	V	V	V	-
ENSP00000227918	ENSPTRP00000006474	13	0.138298	S	P	P	P	P	-	P	-	-	-	P	P
ENSP00000227918	ENSPTRP00000006474	14	0.148936	Q	L	L	L	L	-	L	-	-	-	L	L
ENSP00000328671	ENSPTRP00000024006	331	0.801453	T	A	A	A	A	A	A	A	E	S	A	A
ENSP00000250572	ENSPTRP00000017658	263	0.319951	G	E	E	E	E	L	D	K	F	Q	Q	K
ENSP00000361811	ENSPTRP00000023263	93	0.319588	T	A	A	A	A	A	A	A	V	V	V	A
ENSP00000354445	ENSPTRP00000046342	94	0.344322	A	S	Q	Q	Q	-	-	-	-	-	-	-
ENSP00000346196	ENSPTRP00000088731	368	0.776371	Q	E	E	S	E	E	E	E	E	G	E	E
ENSP00000346196	ENSPTRP00000088731	398	0.839662	L	P	P	N	P	S	P	S	C	D	P	S
ENSP00000362481	ENSPTRP00000037904	34	0.109677	L	P	P	P	P	P	-	P	P	A	P	P
ENSP00000255087	ENSPTRP00000006861	149	0.292731	S	A	A	A	A	A	A	A	G	G	A	A
ENSP00000319053	ENSPTRP00000017417	215	0.393773	Q	K	K	K	K	K	K	K	-	F	E	K
ENSP00000319053	ENSPTRP00000017417	222	0.406593	I	T	T	T	T	A	T	A	-	K	A	A
ENSP00000255608	ENSPTRP00000084140	64	0.121673	G	X	-	P	-	-	-	-	-	A	A	-
ENSP00000312663	ENSPTRP00000027539	384	0.8	A	T	T	I	T	T	T	T	D	T	T	T
ENSP00000397339	ENSPTRP00000043715	131	0.391045	L	P	S	S	S	P	S	P	P	P	S	P
ENSP00000346127	ENSPTRP00000069387	79	0.32377	P	Q	Q	Q	Q	Q	Q	Q	Q	Q	Q	S
ENSP00000370395	ENSPTRP00000044589	64	0.209836	S	N	N	N	N	N	N	N	N	N	N	N
ENSP00000362372	ENSPTRP00000090129	671	0.372158	L	F	F	F	F	F	F	F	F	F	F	F
ENSP00000362372	ENSPTRP00000090129	1273	0.706045	I	M	M	M	M	M	A	M	M	E	M	Y
ENSP00000362372	ENSPTRP00000090129	1488	0.825291	H	Y	Y	Y	Y	Y	Q	Y	Y	S	Y	G
ENSP00000318912	ENSPTRP00000034874	182	0.692015	L	P	P	-	P	P	P	P	P	P	-	P
ENSP00000350386	ENSPTRP00000037969	440	0.672783	P	S	S	S	S	S	Y	S	-	S	S	S
ENSP00000414786	ENSPTRP00000034911	145	0.380577	H	Q	Q	Q	Q	-	Q	Q	Q	Q	Q	A
ENSP00000415774	ENSPTRP00000060520	145	0.24744	V	A	A	-	-	T	-	-	-	L	-	-
ENSP00000309749	ENSPTRP00000090414	138	0.368984	S	R	R	R	-	L	-	-	M	-	-	-
ENSP00000385057	ENSPTRP00000024786	104	0.27013	M	V	V	W	I	S	V	S	C	-	R	S
ENSP00000385057	ENSPTRP00000024786	301	0.781818	K	N	N	P	F	S	N	S	S	F	L	S
ENSP00000384708	ENSPTRP00000020457	615	0.883621	H	Y	Y	Y	Y	Y	Y	Y	Y	Y	F	Y
ENSP00000265707	ENSPTRP00000061602	84	0.113514	V	E	E	E	E	E	-	E	E	-	E	E
ENSP00000426975	ENSPTRP00000077930	147	0.124682	Q	K	K	K	W	-	K	K	K	K	V	K
ENSP00000217133	ENSPTRP00000023535	305	0.674779	L	P	P	P	P	P	P	P	C	P	P	P
ENSP00000285667	ENSPTRP00000039469	109	0.230932	A	P	-	P	P	P	P	P	P	P	P	P
ENSP00000329915	ENSPTRP00000078547	39	0.134948	L	Q	D	D	Q	Q	R	Q	R	R	Q	Q
ENSP00000352601	ENSPTRP00000078350	194	0.271709	V	L	L	L	C	P	L	N	N	H	N	C
ENSP00000363465	ENSPTRP00000052229	42	0.206897	Q	W	R	W	W	-	R	R	-	P	R	R
ENSP00000352956	ENSPTRP00000040345	68	0.154545	N	S	S	S	S	H	S	H	-	R	S	H
ENSP00000352956	ENSPTRP00000040345	98	0.222727	C	R	R	R	R	Q	R	Q	R	D	H	Q
ENSP00000330753	ENSPTRP00000023944	1459	0.628608	P	Q	Q	Q	K	Q	Q	Q	I	K	Q	Q
ENSP00000330753	ENSPTRP00000023944	1516	0.653167	K	R	R	R	R	R	-	R	R	M	R	R
ENSP00000361064	ENSPTRP00000004739	96	0.196721	V	A	A	A	A	A	A	-	P	A	A	A
ENSP00000362457	ENSPTRP00000074152	291	0.555344	G	A	A	A	A	A	A	A	-	-	A	A
ENSP00000470801	ENSPTRP00000070135	571	0.888025	V	I	I	I	I	I	I	I	-	-	I	I
ENSP00000256447	ENSPTRP00000029007	317	0.478852	M	I	I	I	I	I	I	K	I	I	I	Q
ENSP00000480556	ENSPTRP00000085258	118	0.246347	I	M	V	-	M	-	V	-	-	H	-	-
ENSP00000480556	ENSPTRP00000085258	140	0.292276	K	S	S	-	S	-	S	-	-	T	-	-
ENSP00000338967	ENSPTRP00000037111	698	0.715897	R	K	K	K	K	Y	K	K	K	K	K	K
ENSP00000351094	ENSPTRP00000004825	741	0.36164	I	V	R	R	R	R	R	R	R	R	R	R
ENSP00000273857	ENSPTRP00000027587	193	0.185043	T	S	C	S	S	S	S	D	S	S	S	S
ENSP00000273857	ENSPTRP00000027587	776	0.744008	E	Q	C	Q	Q	Q	Q	A	Q	Q	Q	Q
ENSP00000331849	ENSPTRP00000017464	120	0.863309	R	L	L	L	L	L	L	L	L	N	L	L
ENSP00000500806	ENSPTRP00000017442	48	0.158416	D	G	G	G	G	G	S	S	S	S	G	S
ENSP00000378504	ENSPTRP00000089674	70	0.131579	T	A	A	A	A	A	A	Y	A	P	A	A
ENSP00000386604	ENSPTRP00000032466	378	0.639594	V	M	M	M	M	M	-	M	I	M	M	M
ENSP00000386604	ENSPTRP00000032466	480	0.812183	D	N	N	N	N	N	-	N	N	N	N	N
ENSP00000363642	ENSPTRP00000070735	709	0.552611	L	R	-	T	R	T	T	T	V	E	-	T
ENSP00000260649	ENSPTRP00000020401	313	0.456268	L	F	F	F	F	F	F	F	F	F	F	F
ENSP00000260649	ENSPTRP00000020401	414	0.603499	S	T	T	T	T	T	T	T	T	T	T	T
ENSP00000260649	ENSPTRP00000020401	524	0.763848	N	H	H	H	H	H	H	Y	H	H	H	H
ENSP00000260649	ENSPTRP00000020401	617	0.899417	K	T	T	T	T	T	T	T	N	R	R	T
ENSP00000380072	ENSPTRP00000023202	216	0.319055	N	S	Q	Q	Q	Q	A	Q	Q	E	Y	Q
ENSP00000380072	ENSPTRP00000023202	338	0.499261	S	A	D	D	D	D	E	D	G	R	C	D
ENSP00000380072	ENSPTRP00000023202	539	0.79616	I	V	P	P	P	P	T	P	P	E	N	P
ENSP00000294600	ENSPTRP00000070712	524	0.797565	C	R	R	D	R	D	D	D	E	E	K	Q
ENSP00000294484	ENSPTRP00000000284	639	0.458722	T	S	S	S	S	K	G	S	K	S	S	S
ENSP00000362863	ENSPTRP00000055741	212	0.828125	N	D	D	D	Y	D	D	A	D	D	D	D
ENSP00000468507	ENSPTRP00000092904	316	0.365318	L	V	D	D	D	D	D	D	N	V	D	V
ENSP00000468507	ENSPTRP00000092904	720	0.83237	V	A	G	G	G	Q	G	G	R	P	G	A
ENSP00000468507	ENSPTRP00000092904	754	0.871676	A	E	Q	Q	Q	E	Q	Q	R	G	Q	E
ENSP00000468507	ENSPTRP00000092904	771	0.891329	P	Q	A	A	A	A	A	T	E	T	A	Q
ENSP00000361015	ENSPTRP00000090748	139	0.439873	D	N	N	N	N	N	N	N	-	N	N	N
ENSP00000361015	ENSPTRP00000090748	165	0.522152	E	Q	Q	Q	Q	Q	Q	Q	-	Q	Q	Q
ENSP00000361015	ENSPTRP00000090748	266	0.841772	V	I	I	I	I	-	I	I	-	I	I	-
ENSP00000367668	ENSPTRP00000081262	306	0.392308	V	A	A	A	A	A	C	A	A	-	S	A
ENSP00000350630	ENSPTRP00000080215	468	0.46063	M	I	G	I	I	-	I	I	I	D	I	D
ENSP00000410228	ENSPTRP00000023947	118	0.842857	D	G	S	S	S	S	S	-	G	S	-	-
ENSP00000410228	ENSPTRP00000023947	119	0.85	D	V	L	L	L	L	L	-	V	L	-	-
ENSP00000410228	ENSPTRP00000023947	121	0.864286	L	I	W	W	W	W	W	-	I	W	-	-
ENSP00000434830	ENSPTRP00000038084	1023	0.646241	T	R	R	R	R	R	R	H	S	-	R	R
ENSP00000277746	ENSPTRP00000055273	234	0.8125	A	S	S	S	E	S	S	S	P	H	-	S
ENSP00000361278	ENSPTRP00000092215	113	0.634831	G	D	D	D	D	D	D	D	E	E	E	D
ENSP00000353538	ENSPTRP00000034871	285	0.275895	N	S	S	S	S	P	S	S	V	I	I	S
ENSP00000360372	ENSPTRP00000065502	60	0.1222	I	V	V	V	V	-	V	-	S	-	V	-
ENSP00000365210	ENSPTRP00000065772	383	0.274355	V	L	L	L	L	E	L	E	R	-	Q	E
ENSP00000350576	ENSPTRP00000017939	88	0.126801	T	I	I	I	I	I	I	H	I	V	I	H
ENSP00000260229	ENSPTRP00000007256	436	0.848249	F	Y	Y	Y	Y	Y	Y	Y	Y	Y	Y	Y
ENSP00000263035	ENSPTRP00000063557	443	0.481522	Y	F	F	F	F	P	F	A	D	P	Q	A
ENSP00000263035	ENSPTRP00000063557	563	0.611957	M	V	V	V	-	E	V	D	R	E	E	D
ENSP00000263035	ENSPTRP00000063557	567	0.616304	I	T	T	T	-	D	T	F	V	E	T	F
ENSP00000490336	ENSPTRP00000074294	114	0.561576	D	E	E	E	E	-	-	C	S	-	-	C
ENSP00000490336	ENSPTRP00000074294	175	0.862069	G	A	A	A	A	-	-	R	-	-	-	R
ENSP00000272321	ENSPTRP00000044370	194	0.259705	E	D	D	D	D	D	D	D	D	D	D	D
ENSP00000276173	ENSPTRP00000047318	39	0.256579	C	H	R	P	H	-	P	P	P	P	P	P
ENSP00000501119	ENSPTRP00000090891	135	0.22314	R	G	S	S	G	S	S	S	S	S	I	S
ENSP00000501119	ENSPTRP00000090891	382	0.631405	I	V	V	L	V	V	V	V	V	V	L	T
ENSP00000339692	ENSPTRP00000004216	255	0.791925	I	M	M	M	M	M	M	M	P	L	M	M
ENSP00000296632	ENSPTRP00000078962	64	0.31068	Y	N	N	N	N	N	-	N	E	N	N	N
ENSP00000348523	ENSPTRP00000076032	151	0.35867	D	G	K	K	K	K	T	S	K	K	S	S
ENSP00000330161	ENSPTRP00000086971	644	0.773109	S	T	A	G	G	G	P	G	G	L	G	G
ENSP00000217043	ENSPTRP00000023219	143	0.562992	W	R	R	R	R	R	-	R	Q	Q	-	R
ENSP00000339389	ENSPTRP00000067829	244	0.844291	I	V	V	V	V	V	-	V	D	-	V	-
ENSP00000344747	ENSPTRP00000047715	111	0.2	S	N	-	V	-	T	T	T	Q	T	T	T
ENSP00000262738	ENSPTRP00000059124	610	0.202322	T	A	A	A	R	L	R	-	Q	Y	E	H
ENSP00000359364	ENSPTRP00000092558	259	0.4625	G	A	A	A	A	A	-	A	A	A	P	A
ENSP00000336606	ENSPTRP00000034934	219	0.240395	H	R	S	R	R	R	R	R	P	S	S	R
ENSP00000345213	ENSPTRP00000082638	219	0.779359	R	G	V	V	V	A	V	L	G	E	A	A
ENSP00000359446	ENSPTRP00000079439	242	0.527233	S	N	N	N	N	N	N	N	N	N	N	T
ENSP00000426043	ENSPTRP00000089007	65	0.198777	F	L	L	L	L	L	L	L	L	L	L	L
ENSP00000359340	ENSPTRP00000023643	67	0.320574	L	V	V	V	V	V	V	V	V	-	-	V
ENSP00000359689	ENSPTRP00000061789	176	0.526946	N	S	T	T	T	T	V	A	S	T	C	T
ENSP00000365075	ENSPTRP00000081359	174	0.644444	K	Q	Q	Q	Q	Q	Q	Q	Q	Q	Q	Q
ENSP00000365411	ENSPTRP00000004018	103	0.154423	I	N	N	N	N	N	N	Q	N	N	-	N
ENSP00000319883	ENSPTRP00000064107	427	0.518204	M	V	V	V	V	V	-	E	L	-	-	L
ENSP00000319883	ENSPTRP00000064107	613	0.743932	T	A	A	H	A	H	-	M	Y	-	-	C
ENSP00000430500	ENSPTRP00000023644	63	0.174033	V	A	T	T	T	T	T	T	T	T	R	T
ENSP00000430500	ENSPTRP00000023644	92	0.254144	M	T	D	D	D	D	D	D	D	D	S	D
ENSP00000430500	ENSPTRP00000023644	96	0.265193	V	A	C	C	C	G	C	G	C	C	P	G
ENSP00000489869	ENSPTRP00000073620	650	0.823828	E	Q	L	Q	Q	-	K	Q	-	-	Q	H
ENSP00000344819	ENSPTRP00000063244	137	0.611607	V	A	A	P	A	-	W	-	-	-	-	A
ENSP00000425631	ENSPTRP00000062408	174	0.118529	A	V	N	V	V	I	V	I	-	-	I	I
ENSP00000425631	ENSPTRP00000062408	385	0.262262	Q	R	A	R	R	-	R	L	-	-	L	L
ENSP00000383938	ENSPTRP00000056512	349	0.866005	T	A	A	A	A	P	A	L	E	P	A	A
ENSP00000264447	ENSPTRP00000020674	1151	0.581607	A	P	P	P	P	P	P	K	P	P	E	P
ENSP00000264447	ENSPTRP00000020674	1213	0.612936	G	E	E	E	E	E	E	P	E	E	K	E
ENSP00000264447	ENSPTRP00000020674	1231	0.622031	A	V	I	I	V	I	I	N	I	V	V	I
ENSP00000379593	ENSPTRP00000077419	95	0.19958	N	S	S	S	K	H	S	S	K	Q	S	S
ENSP00000291535	ENSPTRP00000023994	162	0.259615	S	N	N	N	N	N	N	N	N	L	C	Q
ENSP00000312442	ENSPTRP00000044448	642	0.816794	H	P	P	P	P	P	P	P	P	P	L	-
ENSP00000359534	ENSPTRP00000068505	71	0.5	E	D	D	D	D	D	-	D	-	-	L	D
ENSP00000359534	ENSPTRP00000068505	105	0.739437	C	S	S	S	S	S	-	S	-	-	L	S
ENSP00000379228	ENSPTRP00000090659	410	0.255134	I	M	M	M	M	M	M	M	-	L	G	G
ENSP00000373394	ENSPTRP00000034805	195	0.328836	I	L	L	Y	L	L	L	Y	L	Y	Y	Q
ENSP00000251871	ENSPTRP00000071124	322	0.493865	V	I	I	I	I	I	I	L	I	I	K	I
ENSP00000359116	ENSPTRP00000023667	39	0.122257	K	R	R	E	R	R	-	R	G	E	R	-
ENSP00000355195	ENSPTRP00000041419	131	0.410658	S	C	C	C	C	C	C	C	A	A	C	C
ENSP00000355195	ENSPTRP00000041419	284	0.890282	V	A	A	A	A	A	A	A	Q	R	A	A
ENSP00000287538	ENSPTRP00000066439	117	0.25	E	D	D	D	D	D	-	D	D	D	K	D
ENSP00000361663	ENSPTRP00000038081	539	0.784571	S	P	P	P	P	P	P	P	P	P	P	P
ENSP00000361663	ENSPTRP00000038081	614	0.893741	I	M	M	M	M	M	M	M	M	M	M	M
ENSP00000386566	ENSPTRP00000092081	119	0.342939	D	N	S	N	N	Q	Q	N	-	-	Q	-
ENSP00000386566	ENSPTRP00000092081	247	0.711816	K	Q	D	Q	Q	E	H	P	G	S	T	Q
ENSP00000488314	ENSPTRP00000047232	113	0.733766	N	S	S	L	L	-	L	-	L	-	-	-
ENSP00000448998	ENSPTRP00000048945	421	0.801905	L	V	-	V	V	M	V	-	-	-	A	-
ENSP00000046087	ENSPTRP00000032776	247	0.701705	R	P	P	P	P	P	P	P	P	P	P	P
ENSP00000339801	ENSPTRP00000085587	360	0.653358	I	M	-	M	M	M	M	M	A	M	M	-
ENSP00000255304	ENSPTRP00000068780	345	0.315645	T	P	P	P	P	E	P	P	E	P	P	P
ENSP00000255304	ENSPTRP00000068780	868	0.794145	Y	H	S	S	S	S	S	S	S	D	H	S
ENSP00000354991	ENSPTRP00000017080	229	0.105481	R	G	G	G	-	Y	G	Y	D	V	G	Y
ENSP00000354991	ENSPTRP00000017080	532	0.245048	R	Q	Q	Q	-	S	Q	N	S	Q	Q	K
ENSP00000354991	ENSPTRP00000017080	594	0.273607	S	N	N	N	-	A	N	A	W	N	N	W
ENSP00000354991	ENSPTRP00000017080	657	0.302626	V	I	I	I	-	H	Q	H	Q	I	T	L
ENSP00000366628	ENSPTRP00000052884	212	0.630952	Q	E	E	E	E	E	E	E	E	E	G	E
ENSP00000366628	ENSPTRP00000052884	217	0.645833	L	P	P	P	P	P	P	P	P	P	P	P
ENSP00000364798	ENSPTRP00000000552	374	0.301613	S	F	F	F	F	F	F	F	F	E	F	F
ENSP00000333490	ENSPTRP00000009772	21	0.12069	A	V	V	V	-	V	V	V	-	-	-	V
ENSP00000333490	ENSPTRP00000009772	56	0.321839	A	P	P	P	-	P	P	P	-	-	-	P
ENSP00000404463	ENSPTRP00000081967	243	0.71261	Y	C	G	G	G	G	G	G	N	G	R	G
ENSP00000257430	ENSPTRP00000029327	1330	0.467651	P	T	T	T	T	G	T	S	S	T	T	V
ENSP00000257430	ENSPTRP00000029327	2063	0.725387	H	Y	K	K	K	S	K	L	D	D	S	Q
ENSP00000263383	ENSPTRP00000018112	177	0.279621	V	A	A	T	A	A	A	N	A	A	A	A
ENSP00000367398	ENSPTRP00000092929	489	0.342677	V	G	G	G	G	G	T	G	A	P	A	P
ENSP00000367398	ENSPTRP00000092929	621	0.435179	S	N	N	V	N	N	Q	N	E	Q	E	P
ENSP00000013222	ENSPTRP00000032541	156	0.590909	L	P	P	K	P	P	P	K	P	-	K	K
ENSP00000218316	ENSPTRP00000078605	536	0.867314	N	H	T	E	T	T	A	T	Y	L	Y	T
ENSP00000064780	ENSPTRP00000068468	83	0.192575	M	T	T	T	T	T	T	R	T	T	T	T
ENSP00000359947	ENSPTRP00000038359	133	0.100151	A	P	I	I	I	I	I	S	-	I	P	I
ENSP00000359947	ENSPTRP00000038359	1132	0.85241	T	A	Y	E	E	-	E	N	A	G	A	Y
ENSP00000267615	ENSPTRP00000061744	151	0.363855	T	A	A	F	A	A	A	A	A	A	R	R
ENSP00000267615	ENSPTRP00000061744	335	0.807229	L	P	P	N	P	P	P	E	P	V	A	T
ENSP00000423354	ENSPTRP00000029403	791	0.693252	S	A	A	A	A	A	A	A	A	P	A	G
ENSP00000354966	ENSPTRP00000046019	482	0.828179	H	R	R	R	R	M	R	M	R	R	R	R
ENSP00000302222	ENSPTRP00000093342	218	0.477024	T	I	I	I	I	G	I	I	E	V	I	I
ENSP00000302222	ENSPTRP00000093342	307	0.671772	S	T	T	T	T	L	T	T	F	T	T	T
ENSP00000361273	ENSPTRP00000067176	56	0.314607	H	Q	K	K	Q	Q	K	K	Q	Q	T	Q
ENSP00000401690	ENSPTRP00000084613	271	0.897351	Q	S	M	M	M	G	M	M	M	M	M	M
ENSP00000258770	ENSPTRP00000032737	209	0.330696	T	M	M	M	M	M	M	M	L	L	L	M
ENSP00000378733	ENSPTRP00000074047	17	0.160377	K	E	E	D	D	E	E	E	D	D	E	D
ENSP00000303398	ENSPTRP00000035134	266	0.293923	L	P	P	P	P	P	P	P	P	P	S	P
ENSP00000335004	ENSPTRP00000075602	362	0.792123	T	P	G	Q	G	G	R	G	-	-	G	G
ENSP00000294507	ENSPTRP00000000787	215	0.81749	L	F	F	F	F	F	F	T	R	F	F	C
ENSP00000372964	ENSPTRP00000049491	150	0.205479	Q	E	E	E	E	E	E	E	-	K	T	-
ENSP00000372964	ENSPTRP00000049491	154	0.210959	H	N	N	N	N	N	N	N	-	N	N	-
ENSP00000398310	ENSPTRP00000079507	385	0.562044	S	T	R	R	R	M	W	L	M	D	P	I
ENSP00000238688	ENSPTRP00000086876	90	0.833333	H	K	S	S	S	Q	Q	Q	-	S	S	S
ENSP00000238688	ENSPTRP00000086876	91	0.842593	T	G	L	L	L	V	V	V	-	S	L	L
ENSP00000238688	ENSPTRP00000086876	92	0.851852	R	E	F	F	F	Q	H	Q	-	F	F	F
ENSP00000363396	ENSPTRP00000052651	276	0.851852	A	D	V	V	V	V	V	V	T	R	V	V
ENSP00000362945	ENSPTRP00000064303	100	0.142248	D	H	Q	Q	Q	-	Q	V	-	Q	Q	Q
ENSP00000362945	ENSPTRP00000064303	175	0.248933	L	V	K	K	K	K	K	R	-	K	K	K
ENSP00000362945	ENSPTRP00000064303	237	0.337127	A	T	P	P	P	P	P	P	-	T	T	P
ENSP00000238561	ENSPTRP00000011191	241	0.459924	R	K	K	K	K	K	K	V	E	K	K	K
ENSP00000354609	ENSPTRP00000081491	119	0.166667	L	V	V	V	V	V	-	V	V	V	V	V
ENSP00000354609	ENSPTRP00000081491	196	0.27451	K	R	R	R	R	R	R	R	R	R	R	R
ENSP00000386133	ENSPTRP00000060919	55	0.185185	L	P	-	P	P	Q	P	-	-	-	-	-
ENSP00000386133	ENSPTRP00000060919	66	0.222222	F	V	-	V	V	V	V	-	-	-	-	-
ENSP00000386133	ENSPTRP00000060919	96	0.323232	G	A	-	A	A	A	A	-	-	-	-	-
ENSP00000362993	ENSPTRP00000074988	578	0.592821	D	N	N	N	N	N	N	L	N	N	L	L
ENSP00000362993	ENSPTRP00000074988	809	0.829744	G	S	S	S	S	S	S	Q	S	S	Q	Q
ENSP00000341145	ENSPTRP00000022905	206	0.262755	F	V	V	V	V	V	V	V	I	V	V	V
ENSP00000341145	ENSPTRP00000022905	416	0.530612	A	P	P	P	P	P	P	P	P	P	P	P
ENSP00000341145	ENSPTRP00000022905	486	0.619898	T	S	S	S	S	S	S	S	S	S	S	S
ENSP00000359668	ENSPTRP00000038447	149	0.57529	P	A	A	A	A	M	A	A	A	-	H	A
ENSP00000360216	ENSPTRP00000004885	93	0.182353	V	I	I	I	I	I	I	I	I	K	I	I
ENSP00000359489	ENSPTRP00000064370	640	0.487805	T	I	I	I	I	I	I	I	M	I	I	I
ENSP00000359489	ENSPTRP00000064370	817	0.622713	S	N	N	N	N	N	N	N	H	N	N	N
ENSP00000480941	ENSPTRP00000056423	53	0.688312	N	D	D	D	D	D	D	-	D	D	D	D
ENSP00000480941	ENSPTRP00000056423	54	0.701299	F	C	C	C	C	C	C	-	C	C	C	C
ENSP00000485869	ENSPTRP00000070043	277	0.338631	R	K	K	D	L	K	K	E	S	I	S	S
ENSP00000485869	ENSPTRP00000070043	360	0.440098	Q	E	E	K	W	E	E	N	G	G	G	G
ENSP00000419687	ENSPTRP00000020699	224	0.459959	D	G	A	A	A	A	P	A	A	A	A	A
ENSP00000363400	ENSPTRP00000000654	72	0.183206	C	W	W	W	W	L	W	Y	W	F	W	W
ENSP00000298295	ENSPTRP00000050679	145	0.680751	M	R	R	R	R	R	-	R	-	-	K	R
ENSP00000298295	ENSPTRP00000050679	183	0.859155	S	P	P	P	P	P	-	P	-	-	A	P
ENSP00000384008	ENSPTRP00000056599	161	0.261364	T	P	Q	Q	Q	P	P	Q	P	R	P	Q
ENSP00000384008	ENSPTRP00000056599	514	0.834416	H	P	E	E	E	P	P	E	S	G	-	E
ENSP00000429977	ENSPTRP00000072796	704	0.750533	H	R	R	S	R	R	R	R	C	C	R	R
ENSP00000025301	ENSPTRP00000009917	581	0.305468	Y	C	C	C	C	C	A	C	S	T	L	C
ENSP00000025301	ENSPTRP00000009917	1349	0.709253	L	I	I	I	I	I	G	I	T	Y	H	I
ENSP00000269214	ENSPTRP00000016852	221	0.262782	T	I	I	I	-	V	I	V	S	S	C	V
ENSP00000233735	ENSPTRP00000081031	147	0.88024	Q	R	R	W	R	R	R	R	-	-	F	R
ENSP00000226355	ENSPTRP00000027766	183	0.305	V	A	A	A	A	A	A	A	-	A	A	A
ENSP00000332034	ENSPTRP00000092657	654	0.692063	A	T	T	S	T	T	T	S	T	T	S	S
ENSP00000332034	ENSPTRP00000092657	699	0.739683	S	P	P	P	P	P	P	A	A	P	A	A
ENSP00000479256	ENSPTRP00000063898	179	0.220443	G	S	S	S	S	-	S	S	S	-	S	S
ENSP00000370355	ENSPTRP00000076885	523	0.365734	Q	E	E	E	E	E	E	L	E	E	E	E
ENSP00000370355	ENSPTRP00000076885	1266	0.885315	V	A	R	T	T	-	T	A	A	P	P	L
ENSP00000499011	ENSPTRP00000022517	203	0.768939	P	H	H	H	H	H	H	D	C	C	R	D
ENSP00000362814	ENSPTRP00000069726	298	0.64086	I	V	V	V	V	V	V	-	S	N	V	V
ENSP00000298738	ENSPTRP00000009953	528	0.757532	R	W	W	Y	W	I	E	L	E	-	G	G
ENSP00000317144	ENSPTRP00000010075	293	0.386544	M	I	I	I	I	I	I	I	I	I	I	I
ENSP00000360167	ENSPTRP00000038898	75	0.161638	L	M	M	M	M	M	M	M	-	-	-	M
ENSP00000349781	ENSPTRP00000038101	512	0.456735	D	G	G	G	G	G	G	K	G	G	G	G
ENSP00000371233	ENSPTRP00000039936	152	0.518771	L	I	I	I	I	I	-	I	I	I	I	A
ENSP00000450873	ENSPTRP00000078725	30	0.230769	S	N	-	-	N	-	-	-	-	-	-	-
ENSP00000359660	ENSPTRP00000004938	106	0.716216	N	D	D	D	D	D	D	D	D	D	D	D
ENSP00000238686	ENSPTRP00000011127	139	0.35641	F	Y	Y	Y	Y	Y	Y	Y	A	Y	V	Y
ENSP00000367432	ENSPTRP00000080376	336	0.815534	P	T	T	D	T	T	T	T	T	F	Q	T
ENSP00000360031	ENSPTRP00000078616	852	0.656394	K	E	E	H	L	H	E	H	A	E	H	H
ENSP00000360031	ENSPTRP00000078616	1030	0.793529	R	K	K	H	F	H	Y	H	E	Y	H	H
ENSP00000431981	ENSPTRP00000027350	481	0.412168	M	T	H	E	S	E	E	E	K	L	R	E
ENSP00000431981	ENSPTRP00000027350	630	0.539846	K	R	I	A	V	A	A	A	Q	Y	E	A
ENSP00000303145	ENSPTRP00000093565	27	0.122727	R	S	S	S	S	S	S	S	S	S	S	S
ENSP00000362965	ENSPTRP00000000744	46	0.134111	C	S	S	S	S	S	S	S	S	P	S	S
ENSP00000450838	ENSPTRP00000011391	318	0.742991	L	F	F	F	F	H	F	F	F	F	F	H
ENSP00000299882	ENSPTRP00000066415	290	0.633188	L	V	V	V	V	A	V	A	M	V	A	V
ENSP00000371034	ENSPTRP00000022536	165	0.829146	H	R	R	L	R	C	R	L	-	-	T	-
ENSP00000467740	ENSPTRP00000016804	374	0.407407	T	R	R	R	R	R	R	K	-	-	R	K
ENSP00000467740	ENSPTRP00000016804	548	0.59695	F	S	S	S	S	S	S	S	-	-	K	S
ENSP00000489752	ENSPTRP00000087734	731	0.551698	N	D	D	P	D	-	-	D	G	D	D	P
ENSP00000489752	ENSPTRP00000087734	775	0.584906	V	G	G	E	G	-	-	G	P	Q	G	E
ENSP00000489752	ENSPTRP00000087734	1151	0.868679	H	L	P	P	L	-	-	L	P	A	L	P
ENSP00000255152	ENSPTRP00000023312	437	0.626973	P	A	A	A	A	A	A	A	A	A	A	A
ENSP00000365007	ENSPTRP00000076765	185	0.236271	I	V	V	V	V	V	V	V	V	V	V	V
ENSP00000365007	ENSPTRP00000076765	335	0.427842	R	K	K	K	K	K	K	K	K	K	K	K
ENSP00000335290	ENSPTRP00000067809	233	0.527149	A	G	D	D	D	D	D	V	D	D	V	V
ENSP00000335290	ENSPTRP00000067809	237	0.536199	L	S	A	A	A	A	A	Y	A	A	Y	Y
ENSP00000335290	ENSPTRP00000067809	265	0.599548	A	E	Y	Y	Y	Y	Y	N	Y	Y	N	N
ENSP00000335290	ENSPTRP00000067809	394	0.891403	H	R	R	R	R	R	-	S	R	R	S	S
ENSP00000354598	ENSPTRP00000073462	252	0.48932	Q	E	L	L	L	-	L	L	L	G	L	L
ENSP00000376795	ENSPTRP00000011398	325	0.766509	N	K	R	R	K	K	E	E	L	L	-	K
ENSP00000362643	ENSPTRP00000083699	352	0.287582	K	R	R	R	R	R	R	R	R	R	R	R
ENSP00000366454	ENSPTRP00000093706	314	0.469357	A	V	I	I	I	I	I	I	L	I	I	I
ENSP00000366454	ENSPTRP00000093706	397	0.593423	Y	N	T	T	T	T	T	T	N	T	T	T
ENSP00000380638	ENSPTRP00000034416	786	0.778218	Q	R	R	R	R	R	I	R	R	R	R	R
ENSP00000446426	ENSPTRP00000049526	55	0.115304	I	T	T	T	T	T	T	T	T	T	T	T
ENSP00000446426	ENSPTRP00000049526	75	0.157233	K	E	E	E	E	E	E	E	G	E	E	E
ENSP00000291592	ENSPTRP00000024064	105	0.406977	S	P	P	P	P	P	-	P	P	-	P	P
ENSP00000303575	ENSPTRP00000045803	95	0.270655	K	N	N	N	N	N	N	N	N	N	N	N
ENSP00000351333	ENSPTRP00000004910	382	0.771717	D	N	N	T	F	N	N	F	N	N	N	N
ENSP00000397435	ENSPTRP00000009932	882	0.821229	T	I	I	I	I	-	I	N	N	I	N	I
ENSP00000263208	ENSPTRP00000024210	687	0.674853	S	G	L	G	P	G	G	P	P	G	G	G
ENSP00000375479	ENSPTRP00000053925	221	0.863281	T	V	-	-	-	-	Q	-	-	-	-	-
ENSP00000383223	ENSPTRP00000024068	100	0.367647	L	V	-	C	-	-	K	C	C	C	C	C
ENSP00000383223	ENSPTRP00000024068	134	0.492647	V	I	-	A	-	-	S	Q	P	S	-	A
ENSP00000335565	ENSPTRP00000039343	127	0.488462	N	I	I	I	-	V	-	I	-	-	-	I
ENSP00000381005	ENSPTRP00000024072	17	0.175258	H	C	-	P	C	P	-	-	-	P	-	P
ENSP00000375475	ENSPTRP00000053923	26	0.268041	I	V	-	-	V	V	V	V	-	V	-	V
ENSP00000383216	ENSPTRP00000024069	65	0.264228	V	A	A	S	-	-	-	-	-	-	-	-
ENSP00000226460	ENSPTRP00000027730	79	0.585185	S	T	P	P	-	-	P	P	-	-	P	-
ENSP00000226460	ENSPTRP00000027730	93	0.688889	S	P	H	P	-	-	P	L	-	-	P	-
ENSP00000273859	ENSPTRP00000027584	579	0.405746	M	L	L	L	L	L	L	Q	L	-	L	L
ENSP00000471605	ENSPTRP00000018199	63	0.190909	L	P	P	P	P	P	P	P	T	P	P	-
ENSP00000362171	ENSPTRP00000037989	381	0.751479	A	S	K	Y	S	K	S	Y	K	R	I	K
ENSP00000005587	ENSPTRP00000084633	250	0.694444	L	P	P	I	P	P	P	P	P	S	E	P
ENSP00000351209	ENSPTRP00000000400	682	0.698055	I	V	V	V	V	G	V	G	V	G	V	L
ENSP00000450444	ENSPTRP00000011060	915	0.890944	G	E	E	E	E	-	E	-	-	V	-	-
ENSP00000306678	ENSPTRP00000047639	347	0.453003	K	E	E	S	E	-	C	-	-	-	E	-
ENSP00000306678	ENSPTRP00000047639	625	0.815927	V	M	M	I	M	-	A	-	-	-	M	-
ENSP00000353608	ENSPTRP00000045442	756	0.842809	T	A	A	A	A	A	A	A	A	A	-	-
ENSP00000283916	ENSPTRP00000027690	103	0.245823	A	V	V	V	V	V	V	V	H	V	V	V
ENSP00000263674	ENSPTRP00000090457	952	0.46124	P	T	R	A	W	R	R	G	T	R	Q	L
ENSP00000263674	ENSPTRP00000090457	973	0.471415	E	G	P	V	P	V	P	M	V	A	P	P
ENSP00000329682	ENSPTRP00000024102	274	0.644706	M	T	T	D	T	T	T	D	D	T	G	D
ENSP00000257197	ENSPTRP00000016911	659	0.783591	M	V	V	V	V	V	V	V	V	E	-	V
ENSP00000366915	ENSPTRP00000061314	223	0.4869	T	P	P	P	P	-	P	-	P	P	P	-
ENSP00000274520	ENSPTRP00000029522	58	0.4	G	A	A	P	A	L	P	P	P	P	P	L
ENSP00000240423	ENSPTRP00000089623	212	0.285714	V	A	T	P	T	P	T	P	P	P	P	P
ENSP00000309189	ENSPTRP00000077096	47	0.104677	S	N	N	N	N	N	N	N	N	N	P	N
ENSP00000309189	ENSPTRP00000077096	190	0.423163	S	R	R	R	R	R	R	R	R	R	E	R
ENSP00000405726	ENSPTRP00000024215	200	0.33389	A	P	P	P	P	-	P	P	-	P	P	P
ENSP00000358183	ENSPTRP00000066709	116	0.495726	L	F	F	T	K	T	F	D	T	K	N	T
ENSP00000252575	ENSPTRP00000018312	416	0.314675	T	P	P	P	P	P	P	P	P	P	P	P
ENSP00000252575	ENSPTRP00000018312	1114	0.842663	K	R	R	E	R	R	A	R	C	W	D	R
ENSP00000253251	ENSPTRP00000000239	261	0.222317	A	G	G	G	L	G	N	-	G	G	G	G
ENSP00000412103	ENSPTRP00000011092	169	0.836634	L	A	E	E	E	-	E	-	-	-	R	F
ENSP00000262219	ENSPTRP00000043234	289	0.807263	D	G	G	G	G	G	G	G	G	G	G	C
ENSP00000366227	ENSPTRP00000080305	151	0.290385	R	S	S	S	S	S	S	S	T	S	S	S
ENSP00000364249	ENSPTRP00000000486	106	0.76259	N	K	K	Q	K	Q	Q	S	G	Q	Q	Q
ENSP00000504602	ENSPTRP00000023965	427	0.782051	Q	E	E	E	E	E	P	M	M	K	D	E
ENSP00000355285	ENSPTRP00000055304	126	0.663158	A	S	S	S	S	Q	S	Q	S	S	T	Q
ENSP00000334941	ENSPTRP00000071679	1229	0.849343	S	P	F	P	P	P	V	Q	P	V	Q	P
ENSP00000398560	ENSPTRP00000087649	414	0.323944	T	A	-	A	L	A	-	L	L	D	L	A
ENSP00000297770	ENSPTRP00000034781	345	0.787671	R	S	S	S	S	S	S	S	F	N	S	S
ENSP00000497627	ENSPTRP00000061469	286	0.627193	F	I	I	P	T	P	-	T	I	V	T	H
ENSP00000285402	ENSPTRP00000035028	210	0.836653	S	N	N	N	N	N	N	N	C	C	N	N
ENSP00000358232	ENSPTRP00000050211	316	0.675214	S	P	P	P	C	C	P	P	H	-	E	P
ENSP00000358140	ENSPTRP00000005269	948	0.685466	P	S	S	S	S	S	S	S	S	S	S	S
ENSP00000414066	ENSPTRP00000047828	65	0.515873	L	S	-	S	S	-	S	S	-	-	S	-
ENSP00000331313	ENSPTRP00000079607	135	0.411585	R	K	K	K	K	K	K	-	L	K	K	-
ENSP00000367679	ENSPTRP00000022716	450	0.625	A	D	D	D	D	D	D	D	D	D	D	D
ENSP00000265071	ENSPTRP00000042712	353	0.446271	Y	H	H	H	H	H	H	H	P	H	H	H
ENSP00000245983	ENSPTRP00000052437	90	0.743802	Q	W	-	W	A	A	A	A	-	-	A	-
ENSP00000314500	ENSPTRP00000079805	412	0.738351	I	V	V	R	V	F	V	R	L	H	R	V
ENSP00000505520	ENSPTRP00000023534	30	0.103448	T	D	R	P	R	P	P	P	G	Q	A	R
ENSP00000505520	ENSPTRP00000023534	33	0.113793	M	R	T	T	T	T	T	T	L	Y	G	A
ENSP00000349708	ENSPTRP00000052555	669	0.504525	E	A	A	A	A	-	A	A	T	A	S	A
ENSP00000297313	ENSPTRP00000062037	48	0.123393	L	P	P	P	P	P	P	P	-	P	P	P
ENSP00000389256	ENSPTRP00000023963	391	0.546089	G	E	E	E	E	E	E	E	I	L	L	E
ENSP00000389256	ENSPTRP00000023963	552	0.77095	T	K	K	K	K	K	K	K	S	V	I	K
ENSP00000365534	ENSPTRP00000004007	163	0.219086	C	H	R	H	H	H	H	H	S	-	R	H
ENSP00000370046	ENSPTRP00000023948	224	0.33383	L	V	V	V	V	V	V	V	E	-	V	V
ENSP00000370046	ENSPTRP00000023948	241	0.359165	I	T	S	T	T	T	T	T	T	-	A	T
ENSP00000370046	ENSPTRP00000023948	459	0.684054	N	T	T	T	T	T	T	T	F	K	T	T
ENSP00000499835	ENSPTRP00000084776	478	0.560375	N	D	T	V	T	T	T	K	T	T	V	T
ENSP00000499835	ENSPTRP00000084776	758	0.888628	L	M	P	Q	P	P	P	V	P	P	Q	P
ENSP00000358931	ENSPTRP00000083947	171	0.286432	N	D	D	E	V	D	D	D	D	D	S	D
ENSP00000364749	ENSPTRP00000000405	130	0.501931	L	P	P	P	P	P	P	P	P	P	P	P
ENSP00000262715	ENSPTRP00000010340	399	0.151826	G	R	R	R	R	P	R	P	P	K	P	P
ENSP00000262715	ENSPTRP00000010340	1503	0.571918	C	R	R	R	R	R	T	R	L	A	T	R
ENSP00000286657	ENSPTRP00000027755	938	0.777778	L	H	H	H	H	H	H	D	H	H	H	Q
ENSP00000476499	ENSPTRP00000000851	219	0.441532	N	D	D	D	D	D	-	D	D	S	D	D
ENSP00000380351	ENSPTRP00000058565	90	0.180361	C	G	G	G	D	G	S	G	G	S	G	Q
ENSP00000481854	ENSPTRP00000086177	363	0.619454	L	S	S	E	S	S	S	S	E	S	S	E
ENSP00000399376	ENSPTRP00000075233	168	0.661417	E	Q	Q	Q	Q	Q	Q	Q	P	-	-	Q
ENSP00000363398	ENSPTRP00000000656	106	0.156573	T	P	P	P	P	P	P	P	A	G	P	P
ENSP00000353377	ENSPTRP00000017162	66	0.128405	K	E	E	E	C	T	E	T	E	-	-	T
ENSP00000353377	ENSPTRP00000017162	434	0.844358	N	S	S	S	L	K	S	K	-	-	-	K
ENSP00000486801	ENSPTRP00000076593	40	0.10101	G	R	Y	Y	Y	Y	Q	V	Y	Y	Y	Y
ENSP00000358696	ENSPTRP00000038678	1015	0.542201	L	V	V	-	V	V	V	V	G	G	V	V
ENSP00000364986	ENSPTRP00000000371	314	0.889518	M	V	V	V	V	V	V	V	V	V	V	V
ENSP00000370224	ENSPTRP00000053531	36	0.115756	V	M	M	M	M	M	M	M	A	-	T	M
ENSP00000370224	ENSPTRP00000053531	107	0.344051	S	P	P	P	P	P	P	P	P	-	P	P
ENSP00000303325	ENSPTRP00000028058	395	0.847639	N	T	T	T	T	T	T	T	T	A	X	T
ENSP00000421443	ENSPTRP00000091659	218	0.28275	S	R	R	R	R	N	R	R	D	N	L	R
ENSP00000421443	ENSPTRP00000091659	532	0.690013	H	D	G	G	D	W	G	G	W	D	A	G
ENSP00000251203	ENSPTRP00000048859	254	0.677333	I	V	V	G	V	V	S	G	V	V	-	G
ENSP00000358718	ENSPTRP00000005162	673	0.770905	M	V	V	V	V	V	V	V	V	V	V	V
ENSP00000450393	ENSPTRP00000063857	415	0.478111	C	G	G	Q	G	G	G	T	E	D	G	G
ENSP00000429391	ENSPTRP00000035200	736	0.773922	T	N	S	S	S	S	Q	L	S	S	S	S
ENSP00000470209	ENSPTRP00000023739	111	0.196809	L	S	-	-	-	-	-	G	-	-	-	R
ENSP00000438978	ENSPTRP00000066281	276	0.227723	V	M	M	T	M	-	-	-	-	-	-	-
ENSP00000325296	ENSPTRP00000005000	256	0.317618	F	S	S	S	S	S	S	S	S	S	S	S
ENSP00000367151	ENSPTRP00000053479	460	0.396552	I	V	V	V	V	V	V	V	V	V	V	V
ENSP00000365686	ENSPTRP00000053405	98	0.138223	T	I	I	I	I	I	I	G	I	I	L	I
ENSP00000365686	ENSPTRP00000053405	126	0.177715	L	M	M	M	M	M	M	V	M	V	M	M
ENSP00000365686	ENSPTRP00000053405	366	0.51622	V	F	F	F	F	F	F	T	M	P	F	F
ENSP00000365686	ENSPTRP00000053405	437	0.616361	R	S	S	S	S	S	S	N	F	I	S	S
ENSP00000378198	ENSPTRP00000087075	251	0.280761	N	K	K	K	K	K	-	L	K	K	K	K
ENSP00000378198	ENSPTRP00000087075	726	0.812081	G	V	V	V	V	V	V	R	V	V	V	V
ENSP00000378198	ENSPTRP00000087075	784	0.876957	S	T	T	T	T	T	T	I	A	T	T	T
ENSP00000342295	ENSPTRP00000028930	462	0.75122	A	V	G	G	V	S	G	G	G	G	G	G
ENSP00000265732	ENSPTRP00000065223	303	0.82337	T	S	S	S	N	G	R	G	S	S	S	G
ENSP00000376147	ENSPTRP00000092360	69	0.144654	M	T	D	T	D	E	D	D	V	S	T	E
ENSP00000430690	ENSPTRP00000023989	46	0.567901	H	Q	C	C	C	E	C	E	E	E	C	C
ENSP00000318690	ENSPTRP00000020780	393	0.502558	S	A	A	N	F	K	A	A	A	G	G	T
ENSP00000159647	ENSPTRP00000057594	576	0.89441	T	A	A	A	A	-	A	Q	P	P	S	A
ENSP00000340162	ENSPTRP00000010349	47	0.228155	C	Y	E	E	E	E	E	Y	-	-	-	E
ENSP00000362139	ENSPTRP00000000976	399	0.395441	L	V	-	V	-	V	V	V	V	V	V	V
ENSP00000452245	ENSPTRP00000087897	125	0.844595	I	M	M	M	M	M	M	M	K	-	K	R
ENSP00000358147	ENSPTRP00000005266	79	0.213514	Q	P	P	P	P	P	P	P	P	P	P	P
ENSP00000321106	ENSPTRP00000085563	35	0.269231	Y	S	S	S	S	S	S	H	S	S	A	S
ENSP00000347839	ENSPTRP00000073481	73	0.1423	I	M	M	M	M	M	M	M	M	M	M	M
ENSP00000397387	ENSPTRP00000044268	879	0.588353	R	T	T	-	T	T	-	T	-	T	T	-
ENSP00000288368	ENSPTRP00000074601	896	0.557561	L	I	I	I	I	I	I	I	I	E	I	I
ENSP00000216271	ENSPTRP00000025053	136	0.202985	G	S	S	S	S	S	S	A	S	L	S	S
ENSP00000311398	ENSPTRP00000052805	26	0.167742	R	S	-	S	V	S	-	-	V	-	-	-
ENSP00000311398	ENSPTRP00000052805	56	0.36129	I	N	-	N	S	N	-	-	A	-	-	-
ENSP00000274710	ENSPTRP00000029581	115	0.148964	Y	C	C	C	C	C	C	D	L	L	G	C
ENSP00000322915	ENSPTRP00000000917	1073	0.692705	H	Q	S	E	E	E	E	E	S	S	S	E
ENSP00000322915	ENSPTRP00000000917	1145	0.739187	D	E	P	S	S	S	S	S	A	P	P	S
ENSP00000285679	ENSPTRP00000068899	759	0.71875	Q	R	R	R	K	R	R	R	D	T	R	R
ENSP00000287380	ENSPTRP00000035142	842	0.789128	L	V	V	V	V	-	V	-	V	V	V	V
ENSP00000409016	ENSPTRP00000047587	163	0.395631	A	E	E	E	E	E	E	E	E	E	E	E
ENSP00000494609	ENSPTRP00000010145	315	0.237557	C	Y	Y	Y	N	Y	S	Y	I	Y	Y	V
ENSP00000352836	ENSPTRP00000045547	251	0.441125	A	T	T	-	-	-	-	-	-	-	-	-
ENSP00000370034	ENSPTRP00000047494	271	0.258095	A	T	M	T	T	T	T	T	T	T	T	M
ENSP00000370034	ENSPTRP00000047494	341	0.324762	S	N	N	N	N	N	N	N	N	N	N	N
ENSP00000370034	ENSPTRP00000047494	693	0.66	K	N	R	R	N	E	E	E	W	W	G	E
ENSP00000260197	ENSPTRP00000007532	914	0.412641	H	R	R	R	R	R	N	R	A	R	T	R
ENSP00000260197	ENSPTRP00000007532	941	0.424831	E	D	D	D	D	N	I	N	Y	D	W	N
ENSP00000260197	ENSPTRP00000007532	1045	0.471783	D	G	G	G	G	G	S	G	P	G	Q	G
ENSP00000260197	ENSPTRP00000007532	1455	0.656885	L	S	S	S	S	S	G	S	C	S	P	S
ENSP00000414721	ENSPTRP00000085181	184	0.505495	E	G	G	G	G	G	G	S	L	G	S	G
ENSP00000374014	ENSPTRP00000057918	305	0.806878	G	A	A	A	A	A	A	A	A	A	A	A
ENSP00000285311	ENSPTRP00000028083	119	0.457692	S	G	G	G	G	G	G	G	G	G	G	G
ENSP00000488568	ENSPTRP00000066979	43	0.114973	V	A	A	A	A	-	A	-	-	A	A	-
ENSP00000340083	ENSPTRP00000020867	134	0.515385	H	P	P	P	-	S	S	S	S	-	S	S
ENSP00000509598	ENSPTRP00000023902	1302	0.566333	V	A	A	A	A	A	A	A	T	A	A	A
ENSP00000265154	ENSPTRP00000078863	87	0.395455	H	Q	Q	Q	D	S	D	Q	-	Q	Q	Q
ENSP00000265154	ENSPTRP00000078863	129	0.586364	T	I	I	I	L	E	L	I	I	I	I	I
ENSP00000385525	ENSPTRP00000020106	193	0.742308	T	S	S	S	S	S	S	I	S	S	S	S
ENSP00000373700	ENSPTRP00000020259	293	0.180753	I	V	V	V	V	-	-	V	-	R	V	V
ENSP00000373700	ENSPTRP00000020259	1189	0.733498	S	A	A	A	A	A	-	A	A	L	A	A
ENSP00000444586	ENSPTRP00000070674	1948	0.880651	C	H	K	S	I	N	K	N	T	N	M	S
ENSP00000307046	ENSPTRP00000034956	79	0.391089	L	F	F	F	F	P	F	F	F	F	F	F
ENSP00000311648	ENSPTRP00000028145	116	0.214022	L	M	M	M	M	M	M	M	-	M	R	M
ENSP00000425062	ENSPTRP00000005322	799	0.72968	V	A	G	G	G	N	G	D	S	Q	G	D
ENSP00000349401	ENSPTRP00000032833	142	0.251773	C	Y	Y	-	-	-	Y	S	-	T	-	S
ENSP00000348074	ENSPTRP00000043416	201	0.830579	A	V	V	V	V	V	V	T	-	R	V	T
ENSP00000432816	ENSPTRP00000007598	77	0.289474	K	E	-	E	E	E	E	E	E	E	E	E
ENSP00000362153	ENSPTRP00000000969	588	0.803279	N	H	H	I	I	H	H	H	P	-	E	H
ENSP00000274382	ENSPTRP00000029276	216	0.763251	D	E	E	E	E	E	E	E	E	E	-	E
ENSP00000309741	ENSPTRP00000029284	472	0.651034	M	I	I	I	V	I	I	I	S	S	H	F
ENSP00000289013	ENSPTRP00000053018	236	0.351714	T	A	A	L	A	A	A	A	L	A	I	A
ENSP00000369871	ENSPTRP00000035581	478	0.5	V	L	L	L	S	T	L	G	T	L	L	G
ENSP00000227348	ENSPTRP00000047602	345	0.875635	E	Q	Q	Q	Q	Q	Q	Y	Q	Q	Q	L
ENSP00000370467	ENSPTRP00000078368	79	0.344978	Q	R	E	S	R	S	L	S	E	L	L	S
ENSP00000400376	ENSPTRP00000029272	274	0.28512	L	V	V	V	V	V	V	V	-	V	V	V
ENSP00000252338	ENSPTRP00000087047	383	0.809725	Q	H	E	H	H	T	-	E	H	H	H	T
ENSP00000361554	ENSPTRP00000001085	559	0.490781	T	P	P	P	P	P	G	P	G	L	P	P
ENSP00000361554	ENSPTRP00000001085	665	0.583845	K	Q	Q	Q	Q	Q	E	Q	W	Q	Q	Q
ENSP00000331745	ENSPTRP00000007883	258	0.706849	L	V	V	V	V	V	V	V	T	G	A	V
ENSP00000246535	ENSPTRP00000075467	115	0.320334	G	E	E	E	E	E	E	E	E	-	E	-
ENSP00000246535	ENSPTRP00000075467	137	0.381616	G	A	A	A	A	A	A	A	V	-	L	-
ENSP00000331902	ENSPTRP00000066124	937	0.553783	T	A	A	A	A	A	A	A	A	A	A	A
ENSP00000331902	ENSPTRP00000066124	1156	0.683215	H	R	R	R	R	R	R	R	R	R	R	R
ENSP00000450673	ENSPTRP00000059989	266	0.628842	L	V	V	V	V	V	-	V	-	-	V	V
ENSP00000353654	ENSPTRP00000058373	538	0.314069	I	V	V	V	V	V	V	P	K	N	G	V
ENSP00000362354	ENSPTRP00000079356	329	0.38615	S	T	E	E	E	T	E	E	L	A	T	E
ENSP00000362354	ENSPTRP00000079356	545	0.639671	K	R	Q	Q	Q	R	H	Q	P	A	S	Q
ENSP00000342012	ENSPTRP00000081288	49	0.102725	E	Q	Q	Q	Q	-	Q	-	Q	-	Q	-
ENSP00000342012	ENSPTRP00000081288	377	0.790356	N	P	I	W	W	W	G	-	D	-	W	S
ENSP00000300482	ENSPTRP00000067793	474	0.31516	M	T	T	T	T	T	-	T	T	R	T	T
ENSP00000362330	ENSPTRP00000065368	1664	0.612666	R	K	K	K	K	K	L	K	K	S	K	K
ENSP00000313454	ENSPTRP00000027688	563	0.534663	V	I	I	I	I	I	I	I	I	I	I	I
ENSP00000332875	ENSPTRP00000087829	140	0.693069	M	L	L	L	L	L	L	L	L	V	L	L
ENSP00000495507	ENSPTRP00000057473	582	0.691211	L	I	I	I	I	I	I	I	I	-	I	I
ENSP00000369153	ENSPTRP00000082797	217	0.740614	A	T	L	L	L	L	L	L	L	L	V	L
ENSP00000343445	ENSPTRP00000060031	134	0.342711	T	V	V	-	-	V	V	V	F	V	V	V
ENSP00000360017	ENSPTRP00000067808	550	0.745257	R	K	K	K	K	T	A	T	K	N	S	T
ENSP00000360017	ENSPTRP00000067808	575	0.779133	V	A	A	A	A	S	K	S	S	T	A	S
ENSP00000361746	ENSPTRP00000023278	99	0.738806	D	N	N	N	N	N	N	N	N	S	F	N
ENSP00000389598	ENSPTRP00000070672	46	0.167883	R	T	T	-	T	T	T	T	-	T	T	T
ENSP00000309124	ENSPTRP00000007986	99	0.361314	E	Q	-	R	Q	Q	Q	Q	Q	Q	A	Q
ENSP00000429055	ENSPTRP00000043752	86	0.121641	I	T	T	T	T	T	T	T	T	T	T	T
ENSP00000369962	ENSPTRP00000043061	74	0.181373	S	N	N	N	-	W	N	N	-	-	-	W
ENSP00000369962	ENSPTRP00000043061	165	0.404412	P	A	A	A	-	E	A	A	-	-	-	E
ENSP00000369962	ENSPTRP00000043061	237	0.580882	C	R	R	R	-	T	R	R	-	-	-	T
ENSP00000263181	ENSPTRP00000065357	656	0.7297	T	S	S	S	S	S	S	S	S	S	S	S
ENSP00000413445	ENSPTRP00000058611	795	0.771845	K	Q	Q	Q	D	Q	Q	Q	Q	Q	Q	Q
ENSP00000255784	ENSPTRP00000024866	177	0.769565	N	D	D	D	D	D	D	D	D	D	D	D
ENSP00000349145	ENSPTRP00000067025	316	0.169984	K	R	I	I	I	-	D	I	I	L	V	I
ENSP00000349145	ENSPTRP00000067025	1266	0.681011	C	W	S	S	S	Q	K	S	-	S	T	S
ENSP00000306888	ENSPTRP00000001335	391	0.667235	N	S	S	S	S	S	S	S	Q	P	I	Q
ENSP00000278550	ENSPTRP00000007086	1284	0.463538	A	T	T	T	T	T	T	Y	T	L	G	S
ENSP00000308315	ENSPTRP00000091920	347	0.565147	E	A	N	N	A	N	S	N	-	L	N	N
ENSP00000369994	ENSPTRP00000068746	234	0.752412	K	E	Y	V	Y	S	V	S	Y	V	S	V
ENSP00000369994	ENSPTRP00000068746	277	0.890675	L	R	F	R	F	C	R	C	W	R	C	H
ENSP00000455698	ENSPTRP00000085131	245	0.884477	C	S	S	S	S	S	S	S	K	S	S	S
ENSP00000371441	ENSPTRP00000024625	525	0.758671	V	A	N	N	N	N	N	N	N	N	N	N
ENSP00000291688	ENSPTRP00000024136	308	0.155477	P	T	T	T	T	-	T	T	-	H	H	T
ENSP00000291688	ENSPTRP00000024136	1027	0.518425	S	P	P	P	L	P	P	P	P	-	E	P
ENSP00000364979	ENSPTRP00000091362	533	0.319162	F	I	I	I	I	I	I	I	I	I	I	I
ENSP00000405514	ENSPTRP00000063250	354	0.257455	R	S	S	S	S	S	S	S	K	-	S	S
ENSP00000364166	ENSPTRP00000047596	156	0.690265	V	I	I	I	I	I	I	I	T	I	I	I
ENSP00000361601	ENSPTRP00000064714	318	0.654321	L	V	K	V	V	V	V	V	M	-	V	V
ENSP00000376406	ENSPTRP00000056851	159	0.128122	V	A	A	-	A	A	A	A	A	A	S	A
ENSP00000376406	ENSPTRP00000056851	621	0.500403	P	A	A	-	A	A	A	A	A	A	E	-
ENSP00000220940	ENSPTRP00000035297	91	0.572327	G	R	-	L	R	R	R	T	-	A	A	H
ENSP00000220940	ENSPTRP00000035297	103	0.647799	C	R	-	A	R	R	R	P	-	F	W	V
ENSP00000370077	ENSPTRP00000035558	457	0.344386	R	T	E	E	T	E	E	E	E	E	E	E
ENSP00000370077	ENSPTRP00000035558	787	0.593067	A	T	E	T	T	T	E	T	T	T	T	T
ENSP00000370077	ENSPTRP00000035558	808	0.608892	V	I	A	R	I	R	A	R	R	R	R	R
ENSP00000370077	ENSPTRP00000035558	1030	0.776187	I	V	L	L	V	L	L	L	Q	L	L	L
ENSP00000368698	ENSPTRP00000076661	1006	0.369989	L	P	Q	P	P	-	H	A	G	S	G	P
ENSP00000368698	ENSPTRP00000076661	1714	0.630379	S	G	G	G	G	-	E	L	V	K	M	G
ENSP00000352163	ENSPTRP00000043286	89	0.706349	L	R	R	R	R	R	R	R	R	V	R	R
ENSP00000428564	ENSPTRP00000028100	274	0.210931	L	P	F	P	P	P	P	P	P	S	T	P
ENSP00000428564	ENSPTRP00000028100	1169	0.899923	I	V	K	V	R	R	V	R	V	H	L	R
ENSP00000276893	ENSPTRP00000035520	715	0.890411	S	A	A	A	A	A	L	A	V	V	A	A
ENSP00000258436	ENSPTRP00000085239	247	0.52	T	A	A	A	A	A	A	G	H	G	-	A
ENSP00000334650	ENSPTRP00000005255	234	0.607792	L	R	R	R	R	R	R	C	Q	Q	Q	R
ENSP00000265271	ENSPTRP00000029695	528	0.497644	V	A	A	A	A	A	A	A	A	A	M	A
ENSP00000341280	ENSPTRP00000068115	286	0.22935	T	N	N	N	N	N	N	N	S	R	N	N
ENSP00000341280	ENSPTRP00000068115	319	0.255814	V	A	A	A	A	A	A	A	A	E	A	A
ENSP00000357835	ENSPTRP00000092930	78	0.287823	Q	G	G	E	G	G	G	W	D	D	F	G
ENSP00000303549	ENSPTRP00000037438	101	0.299703	A	V	V	V	V	V	V	V	V	-	-	V
ENSP00000365016	ENSPTRP00000010246	1037	0.774459	A	P	-	P	-	P	P	P	Q	Q	P	P
ENSP00000377446	ENSPTRP00000020798	48	0.138329	Q	K	K	K	C	W	K	K	N	K	K	K
ENSP00000478390	ENSPTRP00000035291	94	0.803419	T	A	A	A	A	-	A	-	A	A	G	A
ENSP00000334642	ENSPTRP00000005257	641	0.554978	A	P	P	P	P	P	N	P	K	K	P	P
ENSP00000169551	ENSPTRP00000017178	52	0.208835	L	V	V	V	V	V	V	V	V	K	V	V
ENSP00000374424	ENSPTRP00000070866	115	0.247312	K	R	R	R	R	-	Y	-	-	-	-	R
ENSP00000473542	ENSPTRP00000045975	132	0.625592	C	W	S	S	S	S	S	-	Q	T	S	S
ENSP00000473542	ENSPTRP00000045975	172	0.815166	V	A	Y	Y	Y	Y	Y	-	L	Y	Y	Y
ENSP00000473542	ENSPTRP00000045975	173	0.819905	T	S	L	L	L	L	L	-	Y	V	L	L
ENSP00000473542	ENSPTRP00000045975	176	0.834123	R	K	E	Q	E	E	E	-	C	E	E	E
ENSP00000346697	ENSPTRP00000039971	128	0.691892	Q	R	R	R	R	R	C	R	R	R	C	R
ENSP00000369837	ENSPTRP00000037147	142	0.462541	L	F	G	G	G	G	G	C	A	G	G	G
ENSP00000334294	ENSPTRP00000083770	270	0.538922	N	P	G	T	-	G	-	T	G	A	G	G
ENSP00000334294	ENSPTRP00000083770	272	0.542914	N	G	S	G	-	S	-	G	S	A	S	S
ENSP00000334294	ENSPTRP00000083770	285	0.568862	V	I	S	S	-	S	-	S	S	T	S	S
ENSP00000340292	ENSPTRP00000080331	95	0.247396	A	T	T	T	T	T	T	T	T	S	R	T
ENSP00000442653	ENSPTRP00000037149	85	0.175258	S	N	N	N	N	N	N	N	N	N	N	N
ENSP00000309186	ENSPTRP00000021128	599	0.678369	T	A	A	A	A	V	A	V	P	A	A	V
ENSP00000323879	ENSPTRP00000032531	168	0.691358	S	P	-	V	-	P	K	V	P	P	V	V
ENSP00000386118	ENSPTRP00000024664	96	0.341637	A	G	-	G	G	N	G	P	K	G	G	G
ENSP00000262146	ENSPTRP00000034742	198	0.592814	A	P	P	F	P	P	P	P	P	P	P	P
ENSP00000384812	ENSPTRP00000024668	218	0.731544	S	T	D	D	D	D	D	D	F	T	T	D
ENSP00000266456	ENSPTRP00000007983	103	0.509901	W	S	S	S	S	N	S	I	L	S	S	Q
ENSP00000384667	ENSPTRP00000024725	23	0.105505	I	T	T	T	T	T	T	T	T	T	T	T
ENSP00000272252	ENSPTRP00000020344	185	0.539359	A	G	L	G	G	G	-	G	G	G	G	G
ENSP00000345799	ENSPTRP00000035093	460	0.125409	S	A	K	K	K	-	K	K	K	K	K	K
ENSP00000345799	ENSPTRP00000035093	847	0.230916	L	P	G	G	G	P	G	G	G	G	G	G
ENSP00000345799	ENSPTRP00000035093	1295	0.353053	T	S	K	K	K	S	K	K	K	K	K	K
ENSP00000284288	ENSPTRP00000007565	176	0.447837	N	D	D	D	D	D	D	D	D	D	D	D
ENSP00000286307	ENSPTRP00000029851	271	0.750693	G	D	D	D	D	D	D	D	D	T	D	D
ENSP00000381247	ENSPTRP00000040941	80	0.40404	D	G	G	G	G	G	G	G	G	G	G	G
ENSP00000364476	ENSPTRP00000037654	181	0.476316	T	A	A	A	A	A	A	A	A	A	A	G
ENSP00000369075	ENSPTRP00000048583	456	0.76	S	D	G	-	E	G	D	V	G	-	D	-
ENSP00000369075	ENSPTRP00000048583	458	0.763333	E	D	V	-	D	V	D	D	V	-	D	-
ENSP00000299698	ENSPTRP00000044432	516	0.354639	A	G	G	G	G	G	G	G	G	G	G	G
ENSP00000263239	ENSPTRP00000021219	299	0.445604	G	A	A	A	A	S	L	L	E	L	R	R
ENSP00000361373	ENSPTRP00000001136	117	0.3	M	V	V	V	V	V	V	V	V	V	S	V
ENSP00000202028	ENSPTRP00000065582	582	0.746154	L	V	D	T	D	T	D	T	D	G	F	T
ENSP00000267291	ENSPTRP00000010180	91	0.281734	D	G	G	G	G	G	G	L	-	-	G	G
ENSP00000282003	ENSPTRP00000053441	290	0.3989	V	A	A	E	A	A	A	A	A	A	A	N
ENSP00000481178	ENSPTRP00000000970	136	0.57384	Q	K	A	A	A	A	A	E	A	A	-	A
ENSP00000481178	ENSPTRP00000000970	137	0.578059	Q	K	N	N	N	N	N	P	N	N	-	N
ENSP00000366267	ENSPTRP00000010130	128	0.223386	S	N	N	N	N	-	N	N	-	N	N	N
ENSP00000253697	ENSPTRP00000025281	679	0.750276	T	A	D	D	D	D	D	D	R	-	E	D
ENSP00000253697	ENSPTRP00000025281	708	0.78232	S	R	P	P	P	P	P	P	P	-	D	P
ENSP00000253697	ENSPTRP00000025281	721	0.796685	Y	F	N	N	N	N	N	N	S	-	Q	N
ENSP00000253697	ENSPTRP00000025281	787	0.869613	A	S	F	F	F	F	-	F	I	-	M	S
ENSP00000295206	ENSPTRP00000049224	223	0.56743	T	S	A	A	-	A	A	A	A	A	P	A
ENSP00000075503	ENSPTRP00000081538	199	0.470449	Q	H	H	H	H	A	H	A	M	L	L	A
ENSP00000368931	ENSPTRP00000029342	464	0.875472	S	A	A	A	A	A	A	A	E	A	A	A
ENSP00000292430	ENSPTRP00000035287	92	0.554217	M	T	I	S	T	I	I	I	T	-	V	I
ENSP00000373278	ENSPTRP00000051508	49	0.137255	S	A	A	A	A	-	A	A	-	E	R	-
ENSP00000373278	ENSPTRP00000051508	251	0.703081	Y	C	C	K	C	-	C	C	-	N	L	-
ENSP00000373278	ENSPTRP00000051508	261	0.731092	R	M	M	E	M	-	M	L	-	E	L	-
ENSP00000347924	ENSPTRP00000005272	75	0.221893	V	A	A	A	A	A	-	F	-	A	A	F
ENSP00000234454	ENSPTRP00000074481	144	0.549618	D	A	A	A	A	A	A	A	G	E	A	A
ENSP00000312457	ENSPTRP00000078604	55	0.376712	M	V	L	L	V	V	L	V	-	W	L	L
ENSP00000301732	ENSPTRP00000013070	1039	0.609384	N	T	T	T	T	T	T	T	T	T	T	T
ENSP00000378965	ENSPTRP00000035135	338	0.627087	K	E	E	E	E	E	E	S	G	-	E	E
ENSP00000308727	ENSPTRP00000060736	265	0.420635	V	A	A	A	A	G	A	G	A	A	G	Q
ENSP00000308727	ENSPTRP00000060736	487	0.773016	S	P	P	P	P	P	P	P	T	T	P	Q
ENSP00000421339	ENSPTRP00000048142	368	0.511111	N	S	T	S	S	V	S	K	F	L	S	F
ENSP00000444628	ENSPTRP00000007693	388	0.609105	L	V	V	V	V	I	I	I	M	G	-	-
ENSP00000280236	ENSPTRP00000076015	431	0.74055	K	N	N	N	-	N	N	E	-	S	V	E
ENSP00000257177	ENSPTRP00000070730	808	0.490887	I	L	-	L	S	L	L	L	E	S	L	L
ENSP00000479113	ENSPTRP00000092556	386	0.824786	T	P	P	P	P	-	P	P	P	P	P	P
ENSP00000390644	ENSPTRP00000090064	419	0.597718	C	R	H	K	R	R	R	R	H	R	H	R
ENSP00000442736	ENSPTRP00000092121	444	0.229695	Y	H	H	-	H	H	H	-	L	G	H	H
ENSP00000442736	ENSPTRP00000092121	1141	0.590274	H	R	R	-	R	R	R	-	A	S	R	R
ENSP00000399259	ENSPTRP00000045350	254	0.367583	H	R	R	R	-	R	R	R	L	R	C	R
ENSP00000264926	ENSPTRP00000025139	101	0.203629	A	P	P	P	P	P	P	P	P	P	P	P
ENSP00000303057	ENSPTRP00000029385	103	0.483568	T	A	A	A	A	A	A	A	A	A	R	A
ENSP00000420058	ENSPTRP00000071362	134	0.211024	H	Y	Y	Y	Y	Y	-	Y	Y	Y	Y	Y
ENSP00000338533	ENSPTRP00000028839	122	0.463878	Q	R	-	R	R	-	R	-	R	R	R	-
ENSP00000340402	ENSPTRP00000008083	98	0.168966	R	G	G	G	-	G	G	G	-	G	G	G
ENSP00000340402	ENSPTRP00000008083	258	0.444828	G	S	S	S	S	S	S	S	T	T	S	S
ENSP00000340402	ENSPTRP00000008083	413	0.712069	A	P	P	P	P	P	P	P	S	P	P	P
ENSP00000295824	ENSPTRP00000025326	332	0.398082	L	P	P	P	P	G	P	P	I	I	P	P
ENSP00000295824	ENSPTRP00000025326	392	0.470024	K	R	R	R	R	D	R	R	Q	A	R	R
ENSP00000253934	ENSPTRP00000053806	55	0.242291	T	A	A	A	A	A	A	A	G	G	A	A
ENSP00000365830	ENSPTRP00000059844	384	0.730038	R	Q	Q	Q	Q	Q	Q	Q	Q	S	A	-
ENSP00000360244	ENSPTRP00000001374	77	0.140768	T	N	N	N	N	N	N	N	N	N	N	N
ENSP00000464976	ENSPTRP00000091205	725	0.664528	D	G	-	G	-	G	G	G	C	-	-	G
ENSP00000362291	ENSPTRP00000073748	384	0.719101	S	A	E	E	F	E	E	A	E	E	E	A
ENSP00000288710	ENSPTRP00000039082	475	0.641026	A	S	S	S	S	-	S	S	S	S	S	S
ENSP00000353638	ENSPTRP00000077450	167	0.169543	M	T	T	T	T	T	P	T	T	T	N	T
ENSP00000353638	ENSPTRP00000077450	690	0.700508	W	R	G	G	G	G	F	G	F	F	P	G
ENSP00000412943	ENSPTRP00000010004	349	0.855392	G	D	T	D	T	D	T	D	D	-	D	T
ENSP00000360270	ENSPTRP00000076294	184	0.350476	V	X	F	F	F	F	F	I	F	L	F	F
ENSP00000484852	ENSPTRP00000043491	117	0.172059	K	T	T	T	T	T	T	S	-	-	S	T
ENSP00000263468	ENSPTRP00000007244	801	0.716458	C	R	R	I	R	I	I	I	S	I	K	I
ENSP00000263468	ENSPTRP00000007244	959	0.857782	A	V	V	R	V	R	R	R	K	K	R	R
ENSP00000251081	ENSPTRP00000016907	449	0.529481	P	S	S	S	S	S	S	N	E	S	S	S
ENSP00000466051	ENSPTRP00000019057	157	0.283906	I	R	R	R	R	-	R	-	-	Q	-	E
ENSP00000466051	ENSPTRP00000019057	338	0.611212	K	R	R	R	R	-	R	-	-	G	-	G
ENSP00000362258	ENSPTRP00000046770	155	0.298651	Q	R	R	R	R	R	R	R	-	R	R	R
ENSP00000228567	ENSPTRP00000050161	169	0.322519	T	S	S	S	S	S	S	S	S	S	S	S
ENSP00000427879	ENSPTRP00000087337	591	0.515707	T	S	D	E	E	E	E	V	G	H	S	Y
ENSP00000365898	ENSPTRP00000049272	126	0.290993	S	G	G	-	G	-	-	G	G	G	G	-
ENSP00000278888	ENSPTRP00000006387	47	0.191837	L	Q	Q	Q	Q	Q	Q	Q	P	-	Q	Q
ENSP00000335481	ENSPTRP00000070153	157	0.353604	T	A	A	A	A	A	A	A	A	A	A	A
ENSP00000399421	ENSPTRP00000074671	107	0.226216	A	P	P	P	P	P	P	P	P	P	P	P
ENSP00000399421	ENSPTRP00000074671	157	0.331924	I	V	V	V	V	V	V	V	V	V	V	V
ENSP00000399421	ENSPTRP00000074671	397	0.839323	E	K	K	K	K	N	K	N	K	R	K	N
ENSP00000409318	ENSPTRP00000019061	272	0.572632	I	R	R	R	R	-	R	T	-	-	-	-
ENSP00000269973	ENSPTRP00000019058	236	0.345534	P	H	-	H	H	L	H	L	-	S	L	L
ENSP00000373873	ENSPTRP00000064959	332	0.452316	S	A	P	A	A	A	A	G	L	P	P	R
ENSP00000373873	ENSPTRP00000064959	451	0.614441	A	P	D	P	P	P	P	L	L	G	G	-
ENSP00000219409	ENSPTRP00000053824	136	0.60177	S	T	D	T	D	T	-	T	T	T	A	-
ENSP00000311997	ENSPTRP00000024490	781	0.764936	F	S	V	-	S	S	L	P	R	-	-	-
ENSP00000406012	ENSPTRP00000012987	420	0.287081	M	V	V	V	V	V	V	V	H	V	V	V
ENSP00000406012	ENSPTRP00000012987	716	0.489405	T	A	A	A	A	A	A	A	L	L	A	A
ENSP00000406012	ENSPTRP00000012987	1161	0.793575	G	E	K	E	E	E	E	E	Y	E	E	E
ENSP00000299957	ENSPTRP00000011983	189	0.432494	E	Q	Q	Q	Q	Q	Q	Q	Q	Q	Q	Q
ENSP00000261590	ENSPTRP00000016915	511	0.456658	E	Q	Q	Q	Q	Q	Q	Q	Q	P	Q	Q
ENSP00000261590	ENSPTRP00000016915	849	0.758713	K	M	M	M	M	M	M	M	T	T	M	M
ENSP00000261590	ENSPTRP00000016915	871	0.778374	C	Y	Y	Y	Y	Y	Y	Y	S	P	Y	Y
ENSP00000358532	ENSPTRP00000076310	495	0.403094	T	A	A	A	A	F	A	F	F	F	P	P
ENSP00000329668	ENSPTRP00000012048	200	0.316957	V	I	I	I	I	I	C	I	I	G	I	I
ENSP00000312277	ENSPTRP00000044975	428	0.448637	L	P	P	P	P	P	P	P	S	S	S	Q
ENSP00000345064	ENSPTRP00000088219	451	0.542067	S	N	N	N	N	N	N	E	N	N	N	E
ENSP00000365127	ENSPTRP00000083292	615	0.488095	G	D	F	F	F	F	F	F	F	Q	F	F
ENSP00000365127	ENSPTRP00000083292	989	0.784921	S	P	P	P	P	E	P	P	P	Q	P	P
ENSP00000372286	ENSPTRP00000060074	29	0.139423	T	S	-	S	S	S	-	S	H	-	-	S
ENSP00000372286	ENSPTRP00000060074	81	0.389423	F	L	-	L	L	L	-	L	C	-	-	L
ENSP00000375108	ENSPTRP00000023824	81	0.89011	N	Y	-	Y	-	-	-	-	-	-	-	Y
ENSP00000342049	ENSPTRP00000054428	53	0.187943	L	M	M	G	M	M	M	-	V	M	R	M
ENSP00000375482	ENSPTRP00000054002	37	0.333333	C	L	L	-	L	-	-	-	-	-	-	-
ENSP00000330746	ENSPTRP00000023831	17	0.257576	V	G	-	G	-	-	G	-	-	-	-	G
ENSP00000335566	ENSPTRP00000023832	45	0.5625	H	R	-	-	R	-	R	-	-	-	-	-
ENSP00000369162	ENSPTRP00000030220	370	0.650264	R	K	K	M	V	K	K	K	L	P	I	I
ENSP00000484885	ENSPTRP00000079874	1084	0.880585	S	P	Q	Q	Q	R	Q	Q	D	G	Y	Q
ENSP00000292599	ENSPTRP00000056639	379	0.372665	G	S	S	S	S	S	S	S	R	R	S	S
ENSP00000323913	ENSPTRP00000034748	286	0.520947	K	Q	Q	Q	Q	L	Q	Q	L	Q	Q	Q
ENSP00000302021	ENSPTRP00000027733	155	0.410053	A	T	T	T	T	T	T	T	-	G	-	-
ENSP00000354910	ENSPTRP00000042359	186	0.218566	V	A	-	A	A	A	A	A	-	A	A	A
ENSP00000373572	ENSPTRP00000005375	67	0.210031	S	G	G	G	G	G	G	G	-	-	G	G
ENSP00000346453	ENSPTRP00000041864	299	0.27634	V	M	M	M	M	M	F	M	M	M	M	M
ENSP00000346453	ENSPTRP00000041864	909	0.840111	Q	R	R	R	R	R	S	R	R	R	R	R
ENSP00000301295	ENSPTRP00000038834	392	0.39397	T	S	S	S	S	S	S	S	E	S	E	S
ENSP00000287394	ENSPTRP00000035148	835	0.600288	T	A	A	V	A	V	A	A	A	A	S	A
ENSP00000260327	ENSPTRP00000075752	211	0.45182	L	I	I	I	I	I	I	I	I	I	I	I
ENSP00000350983	ENSPTRP00000006392	108	0.55102	M	T	Q	Q	Q	Q	S	Q	L	K	Q	Q
ENSP00000406027	ENSPTRP00000061329	452	0.743421	E	Q	Q	-	Q	Q	Q	Q	Q	-	Q	Q
ENSP00000463270	ENSPTRP00000017191	1264	0.696035	V	A	A	A	-	S	A	D	A	R	T	P
ENSP00000463270	ENSPTRP00000017191	1304	0.718062	G	E	E	E	-	T	E	S	D	Q	E	L
ENSP00000416583	ENSPTRP00000008082	198	0.62069	T	S	A	S	A	S	S	S	S	S	L	S
ENSP00000219478	ENSPTRP00000086379	271	0.56341	L	V	-	V	V	V	V	V	I	Q	V	V
ENSP00000296499	ENSPTRP00000028149	202	0.231121	I	L	L	L	L	L	L	L	L	L	L	L
ENSP00000441227	ENSPTRP00000069888	480	0.502618	K	E	A	A	A	F	A	A	L	V	M	A
ENSP00000441227	ENSPTRP00000069888	578	0.605236	H	Q	T	T	T	F	T	T	V	V	V	T
ENSP00000300190	ENSPTRP00000006393	45	0.223881	R	T	P	T	T	T	T	T	S	P	T	T
ENSP00000215057	ENSPTRP00000019946	187	0.254422	S	P	P	P	P	P	P	-	E	D	P	Q
ENSP00000215057	ENSPTRP00000019946	264	0.359184	G	D	D	D	D	N	D	-	M	M	D	P
ENSP00000334560	ENSPTRP00000054001	31	0.492063	R	G	G	-	G	-	-	-	-	G	-	-
ENSP00000334560	ENSPTRP00000054001	35	0.555556	S	G	G	-	G	-	-	-	-	G	-	-
ENSP00000467086	ENSPTRP00000062149	183	0.557927	T	A	V	F	V	L	I	R	W	L	S	V
ENSP00000381086	ENSPTRP00000055446	93	0.214286	S	F	F	F	F	F	F	F	Y	Y	F	F
ENSP00000268989	ENSPTRP00000014592	729	0.692966	P	A	D	A	A	A	-	A	A	A	T	A
ENSP00000394248	ENSPTRP00000055408	122	0.245968	D	N	N	-	N	-	N	-	-	N	-	-
ENSP00000437289	ENSPTRP00000086960	170	0.52795	S	P	P	P	P	P	E	P	T	T	P	P
ENSP00000302393	ENSPTRP00000012181	284	0.743455	T	I	I	I	I	I	I	I	-	-	I	S
ENSP00000332613	ENSPTRP00000007517	205	0.748175	R	G	P	G	G	G	G	G	P	G	C	G
ENSP00000360195	ENSPTRP00000052245	130	0.130522	K	R	R	R	R	R	R	R	R	R	R	-
ENSP00000360195	ENSPTRP00000052245	368	0.369478	T	A	A	A	A	A	A	A	A	A	A	-
ENSP00000360195	ENSPTRP00000052245	412	0.413655	V	A	A	T	A	A	A	A	A	A	A	-
ENSP00000360195	ENSPTRP00000052245	538	0.540161	T	A	A	A	A	A	A	A	G	G	A	-
ENSP00000333980	ENSPTRP00000070726	409	0.525032	L	P	-	P	P	P	P	P	-	-	-	G
ENSP00000484033	ENSPTRP00000076864	123	0.13355	L	P	P	P	P	P	-	A	Q	Q	P	P
ENSP00000484033	ENSPTRP00000076864	235	0.255157	N	S	S	S	S	S	-	D	T	I	S	S
ENSP00000446688	ENSPTRP00000008308	369	0.852194	V	F	F	F	F	F	-	F	T	A	M	L
ENSP00000266383	ENSPTRP00000007712	731	0.731732	A	T	T	L	T	S	E	S	S	Y	V	-
ENSP00000266383	ENSPTRP00000007712	745	0.745746	V	A	A	P	A	A	G	A	A	F	G	-
ENSP00000369154	ENSPTRP00000057678	253	0.540598	V	L	L	-	L	L	L	L	-	L	L	L
ENSP00000298630	ENSPTRP00000005404	53	0.10883	S	A	A	A	-	-	A	A	-	-	A	A
ENSP00000343526	ENSPTRP00000001399	244	0.310433	N	S	S	S	S	S	S	S	S	S	S	S
ENSP00000343526	ENSPTRP00000001399	249	0.316794	I	M	M	M	M	M	M	M	M	M	M	M
ENSP00000343526	ENSPTRP00000001399	286	0.363868	L	V	V	V	V	V	V	V	V	V	V	V
ENSP00000389843	ENSPTRP00000008306	408	0.744526	L	F	F	F	F	F	F	F	F	F	F	F
ENSP00000343362	ENSPTRP00000083154	314	0.268376	F	L	G	A	A	L	A	A	L	H	L	A
ENSP00000281471	ENSPTRP00000008227	49	0.189189	Q	R	-	R	R	R	R	R	R	R	R	R
ENSP00000309714	ENSPTRP00000062551	569	0.623904	I	T	P	T	K	T	T	R	A	A	M	T
ENSP00000309714	ENSPTRP00000062551	586	0.642544	R	K	E	K	K	K	K	C	K	K	E	K
ENSP00000371051	ENSPTRP00000014661	1492	0.503714	G	D	D	D	D	L	L	L	D	L	L	L
ENSP00000371051	ENSPTRP00000014661	2371	0.800473	I	T	T	T	A	T	E	E	E	E	A	E
ENSP00000371553	ENSPTRP00000050483	115	0.608466	H	D	M	M	-	-	M	-	-	D	-	M
ENSP00000320349	ENSPTRP00000083987	197	0.469048	S	N	N	N	N	N	N	N	-	N	N	N
ENSP00000175756	ENSPTRP00000092579	49	0.106291	V	E	E	E	E	K	E	K	E	D	E	-
ENSP00000175756	ENSPTRP00000092579	391	0.848156	K	Q	Q	Q	Q	Q	Q	Q	Q	A	F	-
ENSP00000259456	ENSPTRP00000036178	167	0.34433	S	A	A	A	A	A	A	A	A	K	A	A
ENSP00000366809	ENSPTRP00000082691	61	0.137698	S	P	P	L	P	P	-	-	P	-	P	P
ENSP00000470248	ENSPTRP00000072805	386	0.626623	P	T	T	T	T	T	T	T	F	T	G	T
ENSP00000470248	ENSPTRP00000072805	402	0.652597	K	E	E	E	E	E	E	E	P	E	A	E
ENSP00000366790	ENSPTRP00000047985	189	0.423767	Q	R	A	A	A	A	A	A	A	V	A	A
ENSP00000366790	ENSPTRP00000047985	294	0.659193	H	R	R	R	W	R	R	R	R	R	Q	W
ENSP00000296870	ENSPTRP00000029447	117	0.764706	H	R	R	R	P	R	R	R	-	-	R	R
ENSP00000362578	ENSPTRP00000057853	186	0.382716	P	S	S	S	S	S	S	-	L	L	S	S
ENSP00000398665	ENSPTRP00000025477	313	0.363953	P	A	A	A	A	A	A	A	V	A	A	A
ENSP00000398665	ENSPTRP00000025477	502	0.583721	L	V	V	V	V	V	Q	V	V	V	A	V
ENSP00000288111	ENSPTRP00000010547	143	0.455414	Q	R	R	R	R	R	R	R	R	R	R	R
ENSP00000390158	ENSPTRP00000012229	2814	0.578774	P	H	H	H	D	H	H	H	H	H	H	H
ENSP00000390158	ENSPTRP00000012229	3046	0.626491	M	L	L	L	Y	L	L	L	G	L	L	L
ENSP00000263955	ENSPTRP00000021817	120	0.321716	S	N	N	N	N	N	N	N	F	N	N	N
ENSP00000337289	ENSPTRP00000073541	120	0.446097	Q	V	L	L	L	L	L	L	P	L	L	L
ENSP00000419126	ENSPTRP00000005333	65	0.14574	H	L	L	R	L	K	L	L	-	L	N	L
ENSP00000419126	ENSPTRP00000005333	213	0.477578	C	F	F	K	F	M	F	F	-	F	H	F
ENSP00000355155	ENSPTRP00000039833	885	0.793011	A	S	S	S	S	S	S	S	S	S	S	S
ENSP00000383256	ENSPTRP00000085855	100	0.37037	N	T	T	T	T	A	T	A	A	A	A	A
ENSP00000420256	ENSPTRP00000055534	147	0.421203	I	V	V	V	V	K	V	E	K	D	V	E
ENSP00000495131	ENSPTRP00000029677	318	0.418421	I	T	T	T	T	T	-	T	-	T	T	T
ENSP00000364140	ENSPTRP00000071089	870	0.62635	E	G	-	G	G	G	S	-	G	G	G	-
ENSP00000225538	ENSPTRP00000014652	213	0.5325	H	Y	Y	Y	Y	Y	Y	Y	Y	Y	Y	P
ENSP00000360379	ENSPTRP00000023485	117	0.680233	M	I	I	-	I	H	I	P	L	-	N	H
ENSP00000293756	ENSPTRP00000030841	177	0.430657	Q	H	H	H	H	H	H	H	W	H	H	H
ENSP00000353462	ENSPTRP00000089003	280	0.355781	Y	H	H	H	H	H	H	H	A	H	H	H
ENSP00000216274	ENSPTRP00000010556	303	0.583815	D	N	N	N	N	N	V	-	V	E	N	N
ENSP00000382485	ENSPTRP00000027732	54	0.216867	D	G	G	G	-	G	-	G	-	-	-	G
ENSP00000353245	ENSPTRP00000053209	141	0.332547	K	N	-	E	N	E	-	-	Q	-	S	E
ENSP00000353245	ENSPTRP00000053209	203	0.478774	K	N	-	-	N	A	-	-	Y	-	R	A
ENSP00000388910	ENSPTRP00000089263	745	0.772021	R	K	K	K	K	K	K	K	K	K	K	K
ENSP00000388910	ENSPTRP00000089263	770	0.797927	T	P	P	P	P	P	P	P	P	P	P	P
ENSP00000388910	ENSPTRP00000089263	842	0.872539	A	P	P	P	P	P	P	P	P	P	S	P
ENSP00000326718	ENSPTRP00000084684	64	0.201893	Q	R	-	R	R	R	-	R	R	-	-	R
ENSP00000317671	ENSPTRP00000008248	94	0.143951	T	P	P	P	P	L	P	P	H	E	P	P
ENSP00000317671	ENSPTRP00000008248	115	0.17611	C	Y	Y	Y	Y	N	Y	Y	E	S	Y	Y
ENSP00000317671	ENSPTRP00000008248	312	0.477795	E	Q	Q	Q	Q	L	Q	D	Q	P	Q	Q
ENSP00000333534	ENSPTRP00000071979	117	0.237805	S	N	N	-	-	-	-	-	-	N	N	-
ENSP00000333534	ENSPTRP00000071979	266	0.54065	Q	D	-	-	-	-	D	-	-	D	D	-
ENSP00000386940	ENSPTRP00000021388	45	0.153584	G	A	A	A	A	A	A	A	A	A	A	A
ENSP00000403926	ENSPTRP00000025312	228	0.41989	N	D	R	D	R	D	D	R	D	V	R	Y
ENSP00000339155	ENSPTRP00000084221	118	0.483607	I	S	S	S	S	S	S	-	-	E	Q	T
ENSP00000357631	ENSPTRP00000005390	232	0.39523	V	P	P	P	P	-	R	P	-	N	K	P
ENSP00000309087	ENSPTRP00000029690	146	0.820225	A	P	P	-	P	W	W	W	-	W	W	-
ENSP00000365401	ENSPTRP00000037586	146	0.232484	H	L	L	L	L	L	L	L	L	L	V	L
ENSP00000379168	ENSPTRP00000093727	290	0.380577	D	N	N	N	N	N	N	N	-	N	N	N
ENSP00000376609	ENSPTRP00000005279	166	0.28088	F	Y	Y	Y	Y	Y	Y	Y	Y	Y	Y	Y
ENSP00000482467	ENSPTRP00000056683	75	0.227273	I	V	Q	Q	Q	Q	S	L	N	Q	Q	L
ENSP00000261600	ENSPTRP00000016706	459	0.697568	H	Y	T	G	T	Y	Y	Y	R	Y	C	Y
ENSP00000345229	ENSPTRP00000048671	604	0.818428	N	T	T	T	T	T	-	T	H	V	P	R
ENSP00000334003	ENSPTRP00000028215	266	0.282078	D	A	A	A	A	A	A	A	Y	Y	A	A
ENSP00000334003	ENSPTRP00000028215	273	0.289502	H	Q	Q	Q	Q	Q	Q	Q	T	S	Q	Q
ENSP00000366402	ENSPTRP00000049288	107	0.465217	V	A	A	A	A	A	A	A	A	A	A	A
ENSP00000307741	ENSPTRP00000025383	43	0.247126	F	L	L	L	L	L	L	L	-	L	L	L
ENSP00000288235	ENSPTRP00000012180	974	0.878269	Y	H	H	H	H	H	H	H	Q	Q	G	V
ENSP00000364595	ENSPTRP00000036098	43	0.281046	S	N	N	N	N	N	N	N	N	N	N	W
ENSP00000366650	ENSPTRP00000006629	283	0.374834	R	K	N	N	N	N	N	N	D	N	D	N
ENSP00000361214	ENSPTRP00000071183	206	0.295552	L	P	P	P	P	-	P	P	-	T	P	P
ENSP00000345751	ENSPTRP00000013457	215	0.335413	L	V	N	H	N	V	T	V	V	C	H	V
ENSP00000333223	ENSPTRP00000062152	588	0.818942	S	T	T	T	T	T	T	T	A	T	T	T
ENSP00000320291	ENSPTRP00000016886	818	0.860147	V	M	M	M	M	M	M	M	P	M	M	M
ENSP00000353971	ENSPTRP00000045493	215	0.422397	Y	N	N	N	N	N	N	N	N	N	N	N
ENSP00000295897	ENSPTRP00000056218	183	0.3	K	E	A	V	E	A	E	A	E	E	Q	A
ENSP00000295897	ENSPTRP00000056218	314	0.514754	I	L	L	L	L	L	L	L	L	L	L	L
ENSP00000385941	ENSPTRP00000024534	179	0.50565	P	S	E	E	E	E	E	G	E	E	E	E
ENSP00000385941	ENSPTRP00000024534	293	0.827684	N	S	E	E	E	E	E	L	E	E	E	E
ENSP00000359691	ENSPTRP00000031292	194	0.380392	H	Q	Q	Q	T	L	K	K	R	Q	K	K
ENSP00000359606	ENSPTRP00000079474	305	0.647558	Y	H	H	H	H	H	H	H	M	P	H	H
ENSP00000262370	ENSPTRP00000057859	508	0.880416	Q	K	K	K	E	K	E	K	K	E	K	K
ENSP00000218867	ENSPTRP00000009718	72	0.246575	C	R	R	R	R	R	R	T	L	Q	T	T
ENSP00000362441	ENSPTRP00000087577	887	0.355796	T	N	N	N	N	N	N	N	N	N	-	N
ENSP00000396622	ENSPTRP00000001342	281	0.212236	S	N	N	N	N	T	N	T	D	-	N	T
ENSP00000396622	ENSPTRP00000001342	394	0.297583	I	T	T	T	T	T	T	T	T	-	T	T
ENSP00000260402	ENSPTRP00000011810	125	0.105396	A	V	V	V	V	V	-	L	V	L	V	V
ENSP00000310120	ENSPTRP00000050162	116	0.244726	H	R	R	R	-	R	C	R	R	R	R	R
ENSP00000310120	ENSPTRP00000050162	323	0.681435	G	R	R	R	-	R	R	R	R	R	R	R
ENSP00000310120	ENSPTRP00000050162	367	0.774262	A	E	E	E	-	E	E	E	H	Y	E	E
ENSP00000310120	ENSPTRP00000050162	369	0.778481	L	V	V	V	-	V	V	V	I	I	V	V
ENSP00000373450	ENSPTRP00000035006	296	0.31931	T	I	M	I	I	I	I	I	-	E	I	I
ENSP00000261900	ENSPTRP00000008350	611	0.84044	G	A	A	A	M	M	A	M	T	A	P	M
ENSP00000385825	ENSPTRP00000024539	194	0.457547	T	A	A	A	A	A	A	A	A	L	-	A
ENSP00000365022	ENSPTRP00000022925	66	0.125475	H	N	N	N	N	M	N	N	Y	N	N	N
ENSP00000387057	ENSPTRP00000018720	336	0.3	I	V	V	V	V	A	-	V	W	V	V	V
ENSP00000387057	ENSPTRP00000018720	748	0.667857	A	V	L	L	L	L	-	L	Y	D	L	L
ENSP00000387057	ENSPTRP00000018720	806	0.719643	E	K	C	C	C	P	-	C	P	N	C	C
ENSP00000350187	ENSPTRP00000017067	268	0.183813	S	A	A	A	A	A	A	A	A	A	A	A
ENSP00000350187	ENSPTRP00000017067	314	0.215364	I	S	S	S	S	S	S	S	S	S	S	S
ENSP00000350187	ENSPTRP00000017067	1038	0.711934	A	M	I	I	I	I	I	I	I	I	I	I
ENSP00000315659	ENSPTRP00000082219	331	0.209759	T	S	S	S	S	S	S	S	S	D	S	S
ENSP00000315659	ENSPTRP00000082219	370	0.234474	T	A	A	A	A	A	A	A	A	E	A	A
ENSP00000346725	ENSPTRP00000024541	272	0.4618	C	S	S	S	S	S	S	S	S	S	S	S
ENSP00000403392	ENSPTRP00000084107	836	0.702521	Q	R	R	R	R	R	R	R	R	R	A	E
ENSP00000355250	ENSPTRP00000014751	492	0.508264	G	V	V	A	V	A	V	-	A	A	-	V
ENSP00000355250	ENSPTRP00000014751	635	0.655992	S	N	D	D	N	N	N	-	M	M	-	N
ENSP00000355250	ENSPTRP00000014751	745	0.769628	C	S	D	D	S	S	S	-	E	E	-	S
ENSP00000412698	ENSPTRP00000004925	479	0.464597	Y	S	S	S	S	S	S	S	S	S	L	S
ENSP00000355175	ENSPTRP00000053427	455	0.535925	V	M	G	G	I	G	-	A	K	-	Q	A
ENSP00000355175	ENSPTRP00000053427	504	0.59364	N	D	I	I	L	I	-	P	L	-	V	P
ENSP00000425142	ENSPTRP00000088327	639	0.697598	D	N	S	S	S	T	P	S	S	Q	S	L
ENSP00000447536	ENSPTRP00000008587	88	0.6875	L	F	V	V	V	V	-	V	-	-	D	E
ENSP00000217957	ENSPTRP00000066231	105	0.270619	H	R	T	T	T	T	A	T	P	T	T	T
ENSP00000217957	ENSPTRP00000066231	294	0.757732	E	G	R	R	R	M	I	R	G	R	R	R
ENSP00000397297	ENSPTRP00000089931	94	0.346863	A	E	E	E	E	E	E	E	E	E	F	F
ENSP00000397297	ENSPTRP00000089931	139	0.512915	S	N	E	N	E	N	N	N	N	N	K	K
ENSP00000374309	ENSPTRP00000085556	1164	0.378414	D	G	G	E	G	-	L	-	-	G	S	S
ENSP00000256079	ENSPTRP00000008198	129	0.124277	G	A	A	A	A	A	A	A	A	A	A	K
ENSP00000301887	ENSPTRP00000006643	65	0.236364	S	A	A	A	A	A	A	A	Q	Q	R	A
ENSP00000301887	ENSPTRP00000006643	151	0.549091	C	S	S	S	S	S	S	S	L	P	Q	S
ENSP00000251157	ENSPTRP00000072239	1823	0.855066	S	D	E	E	D	D	E	K	T	H	E	E
ENSP00000251157	ENSPTRP00000072239	1827	0.856942	E	K	K	K	K	K	K	A	K	Q	K	K
ENSP00000349116	ENSPTRP00000090299	344	0.631193	V	L	L	L	L	L	L	G	I	E	L	K
ENSP00000380189	ENSPTRP00000037513	113	0.240426	G	E	E	E	E	E	E	E	C	C	E	E
ENSP00000412365	ENSPTRP00000068701	230	0.465587	N	Y	Y	Y	Y	Y	Y	Y	Y	Y	Y	Y
ENSP00000412365	ENSPTRP00000068701	433	0.876518	E	A	A	A	A	A	A	A	-	I	A	A
ENSP00000455041	ENSPTRP00000089052	88	0.115942	H	Q	Q	Q	Q	Q	L	Q	Q	Q	Q	Q
ENSP00000455041	ENSPTRP00000089052	211	0.277997	K	I	I	I	I	I	S	I	I	I	I	I
ENSP00000406288	ENSPTRP00000010392	1450	0.629614	Q	H	E	E	E	E	E	E	E	E	E	E
ENSP00000378611	ENSPTRP00000027904	404	0.539386	K	R	R	R	R	S	R	M	P	S	P	P
ENSP00000485612	ENSPTRP00000005691	111	0.34472	S	L	L	-	L	-	-	-	L	L	L	L
ENSP00000485612	ENSPTRP00000005691	134	0.416149	D	Y	Y	-	Y	-	-	-	Y	Y	Y	Y
ENSP00000421826	ENSPTRP00000029657	150	0.109012	G	D	N	N	N	D	N	N	N	N	N	N
ENSP00000421826	ENSPTRP00000029657	548	0.398256	R	G	L	T	T	G	D	T	T	T	T	T
ENSP00000337998	ENSPTRP00000039199	716	0.53633	L	P	P	P	P	P	P	P	P	P	P	P
ENSP00000314901	ENSPTRP00000025115	621	0.866109	V	L	L	L	L	L	L	L	L	L	-	L
ENSP00000319052	ENSPTRP00000049475	50	0.289017	A	V	V	V	V	V	V	V	V	-	V	-
ENSP00000319052	ENSPTRP00000049475	78	0.450867	R	K	K	K	K	K	K	K	K	-	K	-
ENSP00000315644	ENSPTRP00000016716	38	0.121019	Q	E	E	E	E	E	-	E	E	E	E	E
ENSP00000315644	ENSPTRP00000016716	280	0.89172	R	K	K	K	K	K	K	K	K	K	K	K
ENSP00000270077	ENSPTRP00000091087	166	0.388759	R	M	-	-	-	-	T	-	-	-	T	I
ENSP00000328813	ENSPTRP00000072244	747	0.674188	A	T	T	T	T	-	T	T	K	N	T	T
ENSP00000439325	ENSPTRP00000012423	78	0.259136	N	D	S	S	S	S	D	S	S	S	S	S
ENSP00000333667	ENSPTRP00000063004	207	0.409901	N	D	D	D	D	D	D	E	D	D	-	D
ENSP00000398876	ENSPTRP00000024621	293	0.635575	G	D	N	N	N	N	N	V	A	N	N	N
ENSP00000350785	ENSPTRP00000041316	447	0.312369	M	T	T	T	T	T	T	T	K	T	T	T
ENSP00000300778	ENSPTRP00000005717	57	0.179245	V	L	-	-	L	-	L	-	-	-	-	-
ENSP00000300778	ENSPTRP00000005717	60	0.188679	R	P	-	-	P	-	P	-	-	-	-	-
ENSP00000300778	ENSPTRP00000005717	239	0.751572	A	V	-	-	V	-	H	-	-	-	-	-
ENSP00000347997	ENSPTRP00000048280	93	0.141768	R	M	M	M	M	M	M	M	M	-	M	M
ENSP00000347997	ENSPTRP00000048280	178	0.271341	P	Q	Q	Q	Q	Q	Q	Q	Q	-	Q	Q
ENSP00000326900	ENSPTRP00000047103	1170	0.611285	T	S	P	P	N	Y	S	L	P	N	L	W
ENSP00000196169	ENSPTRP00000063356	421	0.645706	A	V	N	P	P	P	P	R	P	P	P	P
ENSP00000493802	ENSPTRP00000029885	603	0.420502	L	S	T	E	E	S	E	E	R	K	P	T
ENSP00000257776	ENSPTRP00000031418	176	0.854369	Y	S	S	S	S	Q	S	-	A	S	S	F
ENSP00000498580	ENSPTRP00000031523	462	0.58481	F	L	N	S	N	N	N	P	L	L	N	N
ENSP00000406061	ENSPTRP00000041124	444	0.665667	I	F	F	F	F	F	F	F	K	K	F	F
ENSP00000427975	ENSPTRP00000047854	478	0.438935	Y	S	S	S	S	S	S	S	T	A	A	S
ENSP00000427975	ENSPTRP00000047854	541	0.496786	C	S	S	S	S	S	S	S	S	S	S	S
ENSP00000283629	ENSPTRP00000025410	359	0.663586	T	A	A	A	A	A	A	A	A	-	A	R
ENSP00000322939	ENSPTRP00000005733	87	0.267692	I	V	-	-	-	-	-	-	M	-	V	-
ENSP00000388275	ENSPTRP00000033787	672	0.729642	T	K	H	H	H	H	H	H	L	H	H	H
ENSP00000346613	ENSPTRP00000005645	183	0.327957	M	I	G	L	G	-	G	L	-	-	-	-
ENSP00000257209	ENSPTRP00000080048	539	0.374306	C	Y	E	E	E	E	E	E	S	D	K	E
ENSP00000257209	ENSPTRP00000080048	976	0.677778	I	V	S	S	S	S	S	Y	A	P	E	S
ENSP00000345555	ENSPTRP00000080724	174	0.277955	G	E	K	K	K	Q	K	E	K	E	K	E
ENSP00000351732	ENSPTRP00000042053	108	0.119074	Q	K	K	K	K	K	K	K	K	A	K	K
ENSP00000360240	ENSPTRP00000050008	140	0.484429	S	T	T	T	T	T	T	T	T	T	T	T
ENSP00000358307	ENSPTRP00000005221	544	0.748281	E	Q	Q	Q	Q	Q	Q	Q	Q	Q	L	Q
ENSP00000358307	ENSPTRP00000005221	653	0.898212	A	T	T	F	T	S	S	S	S	S	V	S
ENSP00000257766	ENSPTRP00000031419	150	0.112952	V	M	R	-	R	-	R	N	L	R	R	N
ENSP00000362894	ENSPTRP00000093622	488	0.8	Y	S	S	S	S	S	S	S	S	S	S	L
ENSP00000313377	ENSPTRP00000044747	120	0.210158	L	W	-	W	W	W	W	-	W	R	-	W
ENSP00000382140	ENSPTRP00000041711	262	0.5	N	K	K	K	K	-	K	K	K	K	K	K
ENSP00000259056	ENSPTRP00000021450	520	0.552604	I	L	L	L	L	V	L	L	L	L	L	L
ENSP00000202816	ENSPTRP00000022741	295	0.346244	K	E	E	D	E	D	E	D	-	E	E	D
ENSP00000446167	ENSPTRP00000019873	80	0.153257	K	N	L	L	L	-	L	L	L	-	L	L
ENSP00000268059	ENSPTRP00000012429	625	0.753012	H	R	R	R	-	R	-	R	L	-	-	S
ENSP00000268059	ENSPTRP00000012429	685	0.825301	T	L	S	S	A	A	K	F	S	F	A	P
ENSP00000501191	ENSPTRP00000077281	224	0.744186	M	T	T	T	T	T	T	Y	T	A	T	T
ENSP00000409417	ENSPTRP00000030982	248	0.35942	N	D	L	L	L	E	-	L	E	L	T	L
ENSP00000409417	ENSPTRP00000030982	301	0.436232	D	E	M	M	M	T	M	M	T	M	E	M
ENSP00000409417	ENSPTRP00000030982	450	0.652174	C	R	Q	Q	Q	S	Q	E	-	Q	K	E
ENSP00000205386	ENSPTRP00000033539	867	0.492054	R	G	G	G	G	G	N	G	G	G	G	G
ENSP00000205386	ENSPTRP00000033539	1449	0.822361	Q	R	L	L	R	K	K	K	L	L	L	K
ENSP00000479870	ENSPTRP00000009797	43	0.196347	A	G	G	G	G	-	G	G	-	S	C	-
ENSP00000313691	ENSPTRP00000029373	38	0.156379	L	S	S	S	S	P	S	P	S	-	S	P
ENSP00000376504	ENSPTRP00000007562	703	0.893266	I	V	V	E	V	-	V	V	W	F	D	V
ENSP00000493536	ENSPTRP00000023119	180	0.287081	H	R	R	R	R	R	R	R	R	R	R	R
ENSP00000493536	ENSPTRP00000023119	196	0.3126	V	I	I	I	I	I	I	I	I	M	M	I
ENSP00000383060	ENSPTRP00000080348	583	0.50302	V	A	A	A	A	A	A	S	A	-	A	A
ENSP00000484525	ENSPTRP00000017217	417	0.433472	Q	R	R	S	R	S	S	P	-	K	S	S
ENSP00000357603	ENSPTRP00000005408	446	0.839925	L	P	P	P	P	H	V	-	G	H	K	H
ENSP00000377977	ENSPTRP00000029679	516	0.663239	G	A	P	P	A	A	P	A	P	N	P	P
ENSP00000275016	ENSPTRP00000079149	196	0.417021	V	A	A	A	A	A	A	A	A	Y	A	A
ENSP00000486501	ENSPTRP00000058787	62	0.124	V	A	A	L	A	T	-	T	-	T	R	S
ENSP00000384830	ENSPTRP00000045188	338	0.329756	L	R	C	R	R	R	-	R	-	G	C	R
ENSP00000305721	ENSPTRP00000031402	728	0.537666	D	G	G	G	G	G	G	G	G	G	G	G
ENSP00000305721	ENSPTRP00000031402	1180	0.871492	F	S	S	S	S	S	S	S	T	T	T	S
ENSP00000437098	ENSPTRP00000005525	278	0.871473	P	A	A	I	A	A	G	A	A	A	A	V
ENSP00000437098	ENSPTRP00000005525	281	0.880878	V	F	A	K	A	A	L	P	A	A	A	T
ENSP00000485289	ENSPTRP00000093087	70	0.140281	E	D	-	-	D	-	D	D	D	D	D	-
ENSP00000330101	ENSPTRP00000008501	452	0.707355	T	A	A	A	A	A	-	A	A	D	L	A
ENSP00000260983	ENSPTRP00000021818	556	0.353465	P	S	S	E	S	S	S	S	G	S	E	E
ENSP00000260983	ENSPTRP00000021818	913	0.58042	I	L	L	H	L	L	L	L	S	L	H	H
ENSP00000318982	ENSPTRP00000070953	133	0.323601	K	Q	Q	Q	Q	S	Q	Q	Q	Q	Q	Q
ENSP00000243167	ENSPTRP00000001206	92	0.158621	A	S	S	S	S	S	S	R	S	S	S	Q
ENSP00000365920	ENSPTRP00000061705	308	0.717949	L	F	-	F	F	F	F	F	F	-	-	F
ENSP00000300303	ENSPTRP00000033424	119	0.321622	V	A	A	A	A	A	-	R	-	T	A	A
ENSP00000380612	ENSPTRP00000070459	144	0.573705	D	H	W	-	H	H	H	H	-	H	F	H
ENSP00000380612	ENSPTRP00000070459	145	0.577689	S	G	V	-	G	G	G	G	-	G	V	G
ENSP00000380612	ENSPTRP00000070459	189	0.752988	K	D	S	-	D	D	E	D	-	D	L	D
ENSP00000359522	ENSPTRP00000001612	192	0.456057	R	K	D	-	D	D	D	D	S	P	K	D
ENSP00000341390	ENSPTRP00000057800	159	0.161421	T	R	R	R	R	-	R	R	R	R	R	N
ENSP00000359086	ENSPTRP00000023672	147	0.30625	I	M	R	R	R	R	R	R	R	R	R	R
ENSP00000388474	ENSPTRP00000004595	76	0.183133	P	A	H	E	E	H	A	F	N	N	I	F
ENSP00000429726	ENSPTRP00000058392	129	0.675393	K	R	R	R	R	-	R	C	G	G	G	R
ENSP00000216036	ENSPTRP00000024335	276	0.790831	L	P	P	P	P	P	P	P	V	P	P	P
ENSP00000342197	ENSPTRP00000047777	300	0.598802	K	Q	-	Q	Q	S	Q	P	Q	-	-	P
ENSP00000257347	ENSPTRP00000072306	442	0.782301	E	G	G	G	G	G	G	G	D	G	G	G
ENSP00000336861	ENSPTRP00000040210	152	0.14786	C	R	R	N	R	R	H	N	R	E	R	R
ENSP00000336861	ENSPTRP00000040210	893	0.868677	M	T	T	L	T	T	T	T	T	Y	T	T
ENSP00000328336	ENSPTRP00000048329	20	0.133333	V	A	A	A	A	A	A	-	T	-	A	A
ENSP00000276708	ENSPTRP00000035193	73	0.143418	L	P	P	P	P	-	P	P	-	-	-	P
ENSP00000383590	ENSPTRP00000087591	226	0.455645	S	G	G	M	G	G	-	G	A	G	G	G
ENSP00000383590	ENSPTRP00000087591	345	0.695565	V	A	A	P	A	A	-	A	A	A	A	A
ENSP00000292246	ENSPTRP00000025530	260	0.393343	L	V	V	V	V	V	V	D	V	V	V	V
ENSP00000263409	ENSPTRP00000078639	467	0.425319	E	Q	Q	Q	Q	Q	Q	Q	Q	C	L	A
ENSP00000225719	ENSPTRP00000046749	475	0.343954	S	A	A	A	A	A	A	A	A	A	A	A
ENSP00000371345	ENSPTRP00000053776	262	0.646914	R	K	K	K	K	K	K	K	V	K	-	K
ENSP00000371345	ENSPTRP00000053776	278	0.68642	K	E	E	E	E	E	E	E	P	E	-	E
ENSP00000295049	ENSPTRP00000021830	103	0.205179	L	S	S	S	S	S	S	S	S	S	S	S
ENSP00000368716	ENSPTRP00000041158	206	0.23815	L	F	-	F	D	F	R	F	F	F	F	F
ENSP00000368716	ENSPTRP00000041158	215	0.248555	M	T	-	T	I	T	L	T	T	T	T	T
ENSP00000194130	ENSPTRP00000033626	225	0.377517	R	G	G	G	G	G	G	G	S	G	G	G
ENSP00000194130	ENSPTRP00000033626	403	0.676174	T	R	R	R	R	K	R	R	A	M	R	R
ENSP00000357477	ENSPTRP00000080904	212	0.263027	R	K	C	C	S	C	C	C	K	S	I	G
ENSP00000357477	ENSPTRP00000080904	700	0.868486	V	I	E	E	Q	Q	E	Q	T	Q	D	T
ENSP00000415851	ENSPTRP00000025450	400	0.852878	A	P	-	P	P	P	Q	P	P	P	P	P
ENSP00000490648	ENSPTRP00000062209	102	0.156923	M	T	T	T	T	T	L	T	T	T	T	T
ENSP00000368612	ENSPTRP00000009909	1041	0.54617	T	P	P	P	P	P	P	P	P	P	P	P
ENSP00000368612	ENSPTRP00000009909	1364	0.715635	K	N	N	N	N	N	N	N	N	N	N	N
ENSP00000368612	ENSPTRP00000009909	1408	0.73872	R	S	S	S	S	S	S	S	S	N	S	S
ENSP00000473907	ENSPTRP00000022574	39	0.23494	T	A	A	P	A	-	P	S	-	P	-	S
ENSP00000354312	ENSPTRP00000071815	34	0.173469	T	A	A	-	A	-	A	-	-	Q	-	A
ENSP00000386845	ENSPTRP00000082631	204	0.418891	D	E	E	E	E	E	E	E	E	E	Y	E
ENSP00000358861	ENSPTRP00000031394	394	0.56447	T	K	K	K	K	K	K	K	F	F	K	K
ENSP00000340979	ENSPTRP00000028380	216	0.656535	R	G	G	G	G	V	G	G	G	G	G	Y
ENSP00000232496	ENSPTRP00000092216	96	0.864865	H	P	P	T	P	P	P	P	P	P	P	P
ENSP00000378288	ENSPTRP00000013797	325	0.396341	T	A	A	A	A	A	A	-	A	S	A	A
ENSP00000245304	ENSPTRP00000010174	129	0.701087	S	N	N	N	N	N	N	N	-	N	N	N
ENSP00000401477	ENSPTRP00000029307	116	0.176292	S	A	A	A	A	A	A	A	A	A	A	A
ENSP00000505619	ENSPTRP00000069119	276	0.836364	Q	E	G	C	G	E	L	G	T	D	L	E
ENSP00000254480	ENSPTRP00000025654	437	0.395118	L	P	V	Q	P	P	P	D	D	P	D	D
ENSP00000490024	ENSPTRP00000067456	418	0.800766	G	A	A	D	A	A	V	A	L	R	K	E
ENSP00000358081	ENSPTRP00000005287	315	0.546875	S	P	P	P	P	P	P	P	-	E	P	P
ENSP00000384200	ENSPTRP00000004326	89	0.13244	R	Q	E	E	X	-	E	E	-	E	E	E
ENSP00000343636	ENSPTRP00000031259	164	0.41519	L	V	V	V	V	V	V	A	V	V	V	V
ENSP00000372327	ENSPTRP00000053678	319	0.231495	V	A	A	A	A	A	A	A	A	A	A	-
ENSP00000498282	ENSPTRP00000001354	128	0.398754	H	R	R	P	R	P	P	P	S	P	P	P
ENSP00000217233	ENSPTRP00000022498	161	0.448468	V	A	Y	Y	Y	A	Y	Y	A	L	Y	Y
ENSP00000217233	ENSPTRP00000022498	317	0.883008	Q	E	C	C	C	E	C	C	E	L	C	C
ENSP00000217233	ENSPTRP00000022498	320	0.891365	M	I	R	R	R	I	R	R	V	P	R	R
ENSP00000319476	ENSPTRP00000021947	101	0.505	H	R	R	R	R	R	R	R	-	S	R	S
ENSP00000217188	ENSPTRP00000023666	316	0.646217	T	S	S	S	S	S	S	S	Q	Q	G	S
ENSP00000278979	ENSPTRP00000087520	152	0.513514	S	P	P	E	-	-	P	-	E	L	R	-
ENSP00000452502	ENSPTRP00000079384	70	0.434783	W	R	R	R	R	R	R	R	R	R	R	R
ENSP00000408368	ENSPTRP00000027914	253	0.102554	N	D	D	E	D	E	D	E	E	E	E	E
ENSP00000408368	ENSPTRP00000027914	272	0.110255	F	C	C	T	C	T	C	T	N	T	T	T
ENSP00000386041	ENSPTRP00000089173	627	0.323196	T	S	S	S	S	A	A	-	-	S	-	S
ENSP00000357341	ENSPTRP00000042011	348	0.369035	I	T	T	T	T	T	T	D	T	F	T	T
ENSP00000357341	ENSPTRP00000042011	431	0.457052	H	D	D	D	D	D	D	L	M	A	M	D
ENSP00000357341	ENSPTRP00000042011	528	0.559915	T	N	N	N	N	N	N	G	L	G	L	N
ENSP00000342007	ENSPTRP00000070670	170	0.32882	K	E	E	E	E	-	E	E	E	E	E	E
ENSP00000342007	ENSPTRP00000070670	262	0.50677	W	R	R	R	R	-	R	R	R	Q	R	Q
ENSP00000412846	ENSPTRP00000068231	58	0.568627	S	G	G	G	G	E	G	-	E	G	-	G
ENSP00000267842	ENSPTRP00000012070	157	0.252818	V	A	A	A	A	A	A	A	A	A	A	A
ENSP00000216602	ENSPTRP00000011543	104	0.411067	L	H	H	H	H	H	H	H	V	H	H	H
ENSP00000384867	ENSPTRP00000031537	111	0.460581	H	D	S	S	S	D	S	S	K	E	D	S
ENSP00000379482	ENSPTRP00000088851	110	0.205993	H	A	C	P	C	C	D	-	E	E	V	I
ENSP00000260947	ENSPTRP00000075471	590	0.758355	V	A	A	M	A	A	A	A	C	M	L	A
ENSP00000358714	ENSPTRP00000031412	235	0.567633	K	Q	Q	Q	Q	Q	Q	Q	-	-	-	Q
ENSP00000384197	ENSPTRP00000050174	136	0.131148	T	A	A	A	-	-	A	A	-	-	A	A
ENSP00000372035	ENSPTRP00000009705	500	0.459137	F	Y	X	H	Y	-	Y	G	T	A	A	G
ENSP00000275015	ENSPTRP00000031139	219	0.437126	Y	E	E	E	E	E	E	E	S	T	E	E
ENSP00000335392	ENSPTRP00000075271	88	0.460733	A	T	T	T	T	T	-	T	-	-	-	T
ENSP00000335392	ENSPTRP00000075271	148	0.774869	C	Y	H	-	Y	R	-	R	-	-	-	R
ENSP00000371308	ENSPTRP00000009739	493	0.368185	N	K	K	E	E	K	E	K	E	E	E	K
ENSP00000371308	ENSPTRP00000009739	504	0.3764	T	P	P	V	V	P	V	P	V	V	V	P
ENSP00000371308	ENSPTRP00000009739	887	0.662435	L	P	P	N	E	T	N	T	S	S	G	T
ENSP00000455106	ENSPTRP00000035390	94	0.125837	I	M	M	M	M	M	-	G	-	T	M	S
ENSP00000263549	ENSPTRP00000033853	397	0.565527	V	A	A	A	G	A	H	A	R	Q	G	A
ENSP00000333984	ENSPTRP00000058505	96	0.131507	M	V	V	V	V	-	V	V	V	V	V	V
ENSP00000310668	ENSPTRP00000065887	523	0.637805	L	M	M	M	M	M	M	M	M	G	M	M
ENSP00000359552	ENSPTRP00000001607	598	0.607107	I	T	T	T	T	T	T	T	D	T	T	T
ENSP00000359552	ENSPTRP00000001607	610	0.619289	Q	E	E	E	E	E	E	E	I	E	E	E
ENSP00000359552	ENSPTRP00000001607	678	0.688325	N	H	H	H	H	H	H	H	K	H	H	H
ENSP00000367817	ENSPTRP00000073254	233	0.416816	T	A	M	N	A	G	G	G	P	G	A	H
ENSP00000367817	ENSPTRP00000073254	394	0.70483	K	E	Q	D	E	T	S	T	A	S	A	S
ENSP00000328083	ENSPTRP00000029736	422	0.62426	C	R	R	R	Q	R	G	R	L	L	R	R
ENSP00000328083	ENSPTRP00000029736	597	0.883136	L	P	P	P	P	P	D	P	P	N	P	P
ENSP00000370372	ENSPTRP00000028990	148	0.209929	H	R	R	R	R	R	R	R	V	R	R	E
ENSP00000307218	ENSPTRP00000034296	46	0.158076	D	E	I	W	E	E	W	W	E	-	L	W
ENSP00000307218	ENSPTRP00000034296	177	0.608247	H	N	G	D	Y	N	D	D	N	-	F	D
ENSP00000346478	ENSPTRP00000040565	205	0.215336	I	V	R	R	R	V	-	V	V	P	V	Y
ENSP00000261917	ENSPTRP00000012412	899	0.746678	V	A	A	G	A	T	-	T	T	T	A	T
ENSP00000261917	ENSPTRP00000012412	942	0.782392	S	P	P	P	P	P	-	P	P	P	P	P
ENSP00000384290	ENSPTRP00000089660	293	0.274602	Q	K	S	S	K	-	S	S	H	E	K	E
ENSP00000384290	ENSPTRP00000089660	294	0.275539	N	V	K	K	D	-	K	K	R	H	E	R
ENSP00000298386	ENSPTRP00000009804	473	0.62649	I	F	F	F	F	F	V	F	F	F	F	F
ENSP00000320503	ENSPTRP00000012459	103	0.202358	F	L	L	L	L	L	L	L	L	L	L	L
ENSP00000357792	ENSPTRP00000031609	2157	0.688917	F	V	V	V	V	V	A	L	-	R	L	L
ENSP00000357792	ENSPTRP00000031609	2217	0.70808	P	T	T	T	T	T	A	L	-	L	E	L
ENSP00000429059	ENSPTRP00000069290	252	0.350975	M	V	V	V	V	V	A	V	V	F	V	V
ENSP00000216445	ENSPTRP00000090711	156	0.525253	V	M	M	M	M	M	-	M	M	K	M	M
ENSP00000494080	ENSPTRP00000066233	1494	0.504049	E	D	M	S	L	L	L	L	F	Q	S	L
ENSP00000234198	ENSPTRP00000021601	245	0.744681	V	A	A	A	A	G	A	E	A	A	G	A
ENSP00000365113	ENSPTRP00000004033	729	0.829352	V	A	G	G	G	A	G	R	-	R	S	G
ENSP00000377789	ENSPTRP00000047044	692	0.744086	V	A	A	A	A	A	-	A	A	A	P	A
ENSP00000396467	ENSPTRP00000025842	99	0.258486	C	R	R	R	R	R	R	R	I	I	R	R
ENSP00000310722	ENSPTRP00000034701	40	0.115274	L	P	P	P	P	P	P	P	G	-	P	-
ENSP00000378294	ENSPTRP00000082785	318	0.688312	T	S	L	L	V	S	S	Q	G	Q	G	L
ENSP00000365255	ENSPTRP00000004027	332	0.194039	C	G	-	D	K	G	F	G	M	-	G	G
ENSP00000365255	ENSPTRP00000004027	368	0.215079	A	G	G	G	T	G	R	G	S	-	G	G
ENSP00000365255	ENSPTRP00000004027	617	0.360608	S	R	R	K	D	-	H	K	R	-	K	-
ENSP00000262031	ENSPTRP00000088778	242	0.593137	A	G	-	G	G	G	G	G	G	G	G	G
ENSP00000266058	ENSPTRP00000083205	928	0.60456	L	P	P	P	P	P	P	P	P	P	P	P
ENSP00000359224	ENSPTRP00000001689	29	0.133641	M	R	G	R	R	R	R	-	Q	Q	R	-
ENSP00000359837	ENSPTRP00000076044	338	0.373894	E	D	D	D	D	N	N	N	C	D	D	N
ENSP00000306473	ENSPTRP00000076807	248	0.368499	H	R	R	R	R	R	R	R	R	R	R	R
ENSP00000266037	ENSPTRP00000089840	529	0.260463	T	P	K	P	P	P	K	F	P	P	F	P
ENSP00000322316	ENSPTRP00000013359	45	0.206422	S	N	N	N	N	N	N	N	N	N	N	N
ENSP00000407010	ENSPTRP00000031813	218	0.564767	F	S	Q	Q	Q	H	Q	Q	P	P	Q	Q
ENSP00000263636	ENSPTRP00000021480	636	0.369124	S	A	A	A	A	A	A	-	A	A	A	A
ENSP00000263636	ENSPTRP00000021480	1370	0.795125	V	L	L	L	T	E	L	-	L	F	L	L
ENSP00000392536	ENSPTRP00000015118	269	0.815152	R	L	D	D	D	-	D	P	D	D	D	D
ENSP00000359027	ENSPTRP00000031374	609	0.550633	T	S	Q	L	Q	K	Q	Q	K	V	C	K
ENSP00000504675	ENSPTRP00000059419	253	0.243503	S	G	G	G	G	-	G	-	D	-	G	-
ENSP00000504675	ENSPTRP00000059419	425	0.409047	F	A	-	A	-	-	G	-	A	-	S	-
ENSP00000428619	ENSPTRP00000091233	394	0.51369	V	L	-	-	L	E	-	E	Q	Q	E	Q
ENSP00000343041	ENSPTRP00000010363	383	0.838074	H	N	N	N	N	E	N	E	-	S	E	V
ENSP00000383428	ENSPTRP00000078229	400	0.307456	S	P	A	R	A	P	A	P	V	L	A	P
ENSP00000369689	ENSPTRP00000003820	50	0.340136	R	K	-	K	K	K	-	K	K	-	K	Q
ENSP00000369689	ENSPTRP00000003820	104	0.707483	R	K	-	K	K	K	-	K	D	-	K	K
ENSP00000389168	ENSPTRP00000047002	543	0.526673	V	I	I	I	I	I	I	I	I	I	I	I
ENSP00000350331	ENSPTRP00000042898	249	0.892473	N	S	S	S	P	V	S	C	S	-	S	C
ENSP00000394352	ENSPTRP00000031896	249	0.364035	A	S	S	S	S	S	S	S	S	S	S	S
ENSP00000394352	ENSPTRP00000031896	503	0.73538	T	A	A	A	A	A	A	A	A	A	A	A
ENSP00000284637	ENSPTRP00000028466	125	0.140607	S	A	A	A	A	A	A	A	-	A	A	A
ENSP00000352264	ENSPTRP00000084816	310	0.484375	R	K	K	K	I	K	K	K	K	K	D	K
ENSP00000321038	ENSPTRP00000019772	132	0.581498	P	S	A	S	S	C	-	-	S	A	-	S
ENSP00000381549	ENSPTRP00000093748	597	0.576812	F	L	L	L	L	L	L	L	T	T	V	E
ENSP00000402208	ENSPTRP00000007356	71	0.242321	Y	D	D	D	D	D	D	D	D	G	D	D
ENSP00000402208	ENSPTRP00000007356	199	0.679181	G	R	R	K	K	K	K	K	K	K	Q	K
ENSP00000360540	ENSPTRP00000004827	306	0.658065	K	R	T	R	R	Q	R	R	R	R	R	R
ENSP00000386895	ENSPTRP00000060089	123	0.269737	L	M	M	M	M	M	M	M	T	M	M	M
ENSP00000386895	ENSPTRP00000060089	224	0.491228	M	I	I	I	I	I	I	I	V	V	I	I
ENSP00000376417	ENSPTRP00000031559	258	0.297235	E	K	K	L	K	L	K	L	K	K	K	L
ENSP00000376417	ENSPTRP00000031559	312	0.359447	G	R	R	T	R	V	R	T	R	R	K	T
ENSP00000329991	ENSPTRP00000018785	162	0.80597	A	P	P	P	P	E	P	E	K	Q	E	E
ENSP00000428864	ENSPTRP00000013870	163	0.269421	T	A	A	A	A	A	A	A	M	S	-	-
ENSP00000469877	ENSPTRP00000080577	124	0.892086	M	R	R	R	R	R	R	E	R	K	E	R
ENSP00000359267	ENSPTRP00000083134	189	0.257143	K	E	T	T	T	T	T	R	L	T	L	E
ENSP00000341787	ENSPTRP00000030143	186	0.398287	Y	H	-	H	H	G	H	H	H	-	-	-
ENSP00000486908	ENSPTRP00000083692	395	0.7397	L	S	R	R	R	R	R	R	R	I	K	R
ENSP00000242819	ENSPTRP00000010021	191	0.856502	N	D	L	L	L	L	L	L	L	-	-	L
ENSP00000368358	ENSPTRP00000067916	281	0.191287	K	Q	D	Q	Q	Q	E	Q	Q	Q	Q	E
ENSP00000350314	ENSPTRP00000046809	268	0.462069	V	A	A	G	A	A	A	G	A	A	A	H
ENSP00000367623	ENSPTRP00000003914	322	0.631373	N	S	S	S	S	S	S	S	S	S	S	-
ENSP00000299320	ENSPTRP00000013194	106	0.203455	C	G	S	I	S	N	S	N	N	S	S	N
ENSP00000392906	ENSPTRP00000061751	927	0.668349	L	H	H	H	S	K	H	D	D	Q	H	Q
ENSP00000380559	ENSPTRP00000012990	652	0.513386	S	P	P	P	P	A	P	P	G	A	P	P
ENSP00000311273	ENSPTRP00000021815	1159	0.28795	T	I	I	I	I	I	I	I	V	I	I	I
ENSP00000358865	ENSPTRP00000005120	434	0.868	A	S	S	S	S	S	S	S	S	S	R	S
ENSP00000259467	ENSPTRP00000036459	126	0.417219	I	M	M	M	M	M	M	M	M	M	M	M
ENSP00000259467	ENSPTRP00000036459	216	0.715232	K	R	R	R	R	R	R	R	R	R	R	R
ENSP00000259467	ENSPTRP00000036459	227	0.751656	Q	R	R	R	R	R	R	R	R	R	R	R
ENSP00000379046	ENSPTRP00000025079	196	0.734082	K	E	E	E	E	E	E	-	E	-	E	-
ENSP00000379065	ENSPTRP00000082649	400	0.30888	Q	R	R	R	R	R	R	R	R	P	N	R
ENSP00000483300	ENSPTRP00000074254	1967	0.825084	T	A	I	A	A	A	K	A	A	A	A	A
ENSP00000385844	ENSPTRP00000009720	1174	0.306527	V	A	K	K	H	K	I	P	D	A	P	K
ENSP00000385844	ENSPTRP00000009720	1341	0.350131	V	I	L	L	L	L	P	I	D	W	I	L
ENSP00000359225	ENSPTRP00000001688	46	0.139394	P	T	T	T	T	T	T	G	T	T	T	G
ENSP00000302629	ENSPTRP00000029432	767	0.86863	I	V	F	-	-	-	V	V	D	D	V	V
ENSP00000297819	ENSPTRP00000033731	124	0.506122	P	L	L	L	L	L	L	L	L	L	L	L
ENSP00000297819	ENSPTRP00000033731	150	0.612245	Y	C	C	C	C	C	C	C	C	C	C	C
ENSP00000425347	ENSPTRP00000039312	40	0.164609	Q	M	M	M	M	M	M	M	-	-	M	M
ENSP00000298832	ENSPTRP00000011141	824	0.642746	I	S	N	E	N	E	S	E	N	E	-	S
ENSP00000298832	ENSPTRP00000011141	1028	0.801872	M	V	G	S	G	S	Y	S	V	A	N	Y
ENSP00000298832	ENSPTRP00000011141	1129	0.880655	Q	K	G	P	G	A	N	A	R	D	V	N
ENSP00000298832	ENSPTRP00000011141	1149	0.896256	Q	H	P	G	P	W	S	W	K	G	Y	S
ENSP00000449535	ENSPTRP00000008942	103	0.149927	R	S	S	S	S	S	S	S	S	S	S	S
ENSP00000348425	ENSPTRP00000051465	157	0.314	L	F	F	F	V	F	F	F	S	Q	F	F
ENSP00000360412	ENSPTRP00000004845	578	0.721598	L	M	M	M	M	M	I	M	P	M	M	M
ENSP00000366682	ENSPTRP00000010090	257	0.533195	I	L	L	L	Y	L	Y	L	L	L	L	L
ENSP00000490181	ENSPTRP00000010092	37	0.103064	V	A	Q	A	D	A	R	A	A	S	A	A
ENSP00000490181	ENSPTRP00000010092	44	0.122563	V	A	S	A	M	A	P	A	R	G	A	A
ENSP00000321746	ENSPTRP00000076381	87	0.145729	A	T	T	T	T	T	T	T	T	I	T	-
ENSP00000404190	ENSPTRP00000008406	440	0.695103	R	K	K	K	K	L	K	K	N	T	K	K
ENSP00000321196	ENSPTRP00000005747	257	0.803125	H	Y	Y	F	Y	-	F	-	F	F	-	-
ENSP00000350419	ENSPTRP00000049513	162	0.332649	V	L	-	-	-	-	-	-	H	N	G	-
ENSP00000350419	ENSPTRP00000049513	335	0.687885	I	V	E	V	-	E	D	-	K	A	E	E
ENSP00000430755	ENSPTRP00000066062	107	0.264198	T	A	A	A	A	A	A	A	Q	A	Y	A
ENSP00000492950	ENSPTRP00000007557	142	0.458065	L	P	A	A	A	A	-	A	S	-	A	A
ENSP00000263666	ENSPTRP00000080247	310	0.290534	R	K	K	K	K	K	K	K	K	V	K	K
ENSP00000431245	ENSPTRP00000074354	171	0.233288	K	E	E	E	E	-	I	Q	E	E	E	Q
ENSP00000265825	ENSPTRP00000033649	293	0.587174	R	P	P	P	P	P	P	P	P	P	P	P
ENSP00000265825	ENSPTRP00000033649	370	0.741483	V	S	A	A	S	A	A	A	A	A	A	A
ENSP00000264380	ENSPTRP00000021995	1425	0.678895	V	L	L	L	L	L	L	L	S	Y	P	L
ENSP00000363667	ENSPTRP00000069309	175	0.191466	H	Q	Q	Q	S	N	Q	G	Q	Q	L	G
ENSP00000445806	ENSPTRP00000018812	46	0.100656	S	P	P	P	P	-	P	-	-	P	-	-
ENSP00000261842	ENSPTRP00000012088	849	0.746046	T	S	L	N	K	S	N	N	L	-	K	N
ENSP00000358955	ENSPTRP00000001800	787	0.776134	L	P	P	P	P	P	P	P	P	P	G	H
ENSP00000339957	ENSPTRP00000058577	746	0.579193	V	G	T	K	K	R	K	K	T	K	K	A
ENSP00000339957	ENSPTRP00000058577	961	0.746118	H	Y	S	I	I	L	I	I	A	I	I	S
ENSP00000473824	ENSPTRP00000080029	70	0.173267	E	G	G	G	G	-	G	-	G	G	G	-
ENSP00000289619	ENSPTRP00000060044	85	0.648855	T	P	P	E	P	-	-	-	-	-	G	G
ENSP00000330278	ENSPTRP00000052596	141	0.103297	K	E	E	E	E	E	E	E	E	E	E	Q
ENSP00000330278	ENSPTRP00000052596	713	0.522344	I	T	T	T	T	T	C	T	T	T	S	V
ENSP00000366283	ENSPTRP00000010126	379	0.395203	S	T	T	T	T	T	T	T	T	T	T	T
ENSP00000360299	ENSPTRP00000090090	817	0.896817	L	P	P	P	P	P	V	P	D	S	S	P
ENSP00000262134	ENSPTRP00000013861	59	0.108257	V	F	F	F	F	F	G	F	F	F	F	F
ENSP00000361998	ENSPTRP00000080258	53	0.114471	E	Q	Q	Q	Q	Q	Q	S	-	Q	Q	Q
ENSP00000361998	ENSPTRP00000080258	301	0.650108	L	V	V	V	V	V	V	D	V	Q	V	V
ENSP00000410273	ENSPTRP00000019196	226	0.596306	E	D	D	D	D	D	D	D	-	D	-	D
ENSP00000410273	ENSPTRP00000019196	297	0.783641	N	K	K	K	K	K	T	K	-	K	-	K
ENSP00000410273	ENSPTRP00000019196	298	0.78628	K	Q	Q	Q	Q	Q	Q	Q	-	Q	-	Q
ENSP00000443610	ENSPTRP00000004070	406	0.867521	L	F	F	F	F	F	F	C	A	F	F	E
ENSP00000378784	ENSPTRP00000068888	565	0.55501	R	K	K	K	Y	D	K	K	K	K	D	K
ENSP00000358616	ENSPTRP00000005182	82	0.343096	V	I	I	I	I	I	I	I	I	I	E	I
ENSP00000257832	ENSPTRP00000006075	81	0.316406	N	H	K	E	K	-	E	K	H	K	E	E
ENSP00000477930	ENSPTRP00000092409	287	0.827089	L	V	V	A	V	A	-	E	-	-	-	K
ENSP00000428604	ENSPTRP00000047907	368	0.445521	N	D	D	D	D	D	T	-	T	D	-	D
ENSP00000438800	ENSPTRP00000085978	54	0.159763	V	A	-	A	-	A	A	A	L	-	A	A
ENSP00000284509	ENSPTRP00000012069	373	0.312657	V	E	E	E	E	E	E	E	A	E	S	-
ENSP00000310861	ENSPTRP00000055374	135	0.210938	L	F	-	I	G	G	P	F	-	F	F	F
ENSP00000291294	ENSPTRP00000092076	346	0.894057	C	W	W	W	W	S	W	W	W	G	I	W
ENSP00000263063	ENSPTRP00000057782	261	0.447684	I	T	T	T	T	T	T	T	T	G	T	T
ENSP00000362328	ENSPTRP00000030975	162	0.486486	W	C	C	C	C	C	C	C	C	C	D	L
ENSP00000469707	ENSPTRP00000017635	101	0.834711	V	F	E	E	E	E	F	F	S	F	S	F
ENSP00000469707	ENSPTRP00000017635	105	0.867769	V	A	H	H	H	H	A	A	Q	A	F	T
ENSP00000443817	ENSPTRP00000091587	640	0.625611	G	E	E	E	E	K	E	L	L	-	L	L
ENSP00000443817	ENSPTRP00000091587	875	0.855327	W	R	R	R	R	K	P	L	V	C	L	L
ENSP00000449764	ENSPTRP00000045539	782	0.754826	N	D	D	D	D	D	D	D	K	Q	D	D
ENSP00000209728	ENSPTRP00000015543	141	0.251337	K	E	E	E	E	E	E	S	E	C	E	E
ENSP00000367276	ENSPTRP00000010035	352	0.51462	I	T	T	T	T	T	A	T	A	R	T	-
ENSP00000367276	ENSPTRP00000010035	396	0.578947	A	E	E	E	E	E	E	E	E	N	E	-
ENSP00000367276	ENSPTRP00000010035	553	0.80848	L	H	H	H	H	-	H	H	K	Q	H	-
ENSP00000363453	ENSPTRP00000047376	408	0.440605	Q	K	L	K	K	K	T	L	-	I	K	L
ENSP00000259254	ENSPTRP00000039095	42	0.325581	S	A	-	-	-	-	-	-	-	-	Q	-
ENSP00000259254	ENSPTRP00000039095	44	0.341085	W	G	-	-	-	-	-	-	-	-	A	-
ENSP00000259254	ENSPTRP00000039095	45	0.348837	P	V	-	-	-	-	-	-	-	-	G	-
ENSP00000259254	ENSPTRP00000039095	48	0.372093	R	W	-	-	E	-	-	-	-	-	C	-
ENSP00000303129	ENSPTRP00000081468	59	0.140476	F	S	S	S	S	S	S	S	T	S	S	S
ENSP00000245121	ENSPTRP00000072708	63	0.134904	G	R	C	C	C	I	C	C	F	V	M	K
ENSP00000245121	ENSPTRP00000072708	417	0.892934	N	S	R	R	R	V	R	R	H	K	L	L
ENSP00000310431	ENSPTRP00000058566	172	0.326376	G	V	V	A	V	V	V	V	V	V	H	V
ENSP00000310431	ENSPTRP00000058566	419	0.795066	I	T	T	T	T	L	T	T	-	Y	M	T
ENSP00000445093	ENSPTRP00000072753	188	0.329247	S	P	P	P	P	P	P	P	K	P	P	P
ENSP00000340693	ENSPTRP00000078844	211	0.308029	T	I	F	I	F	I	F	S	I	-	V	I
ENSP00000479811	ENSPTRP00000079674	447	0.341482	E	G	G	G	G	G	G	G	G	I	G	G
ENSP00000462664	ENSPTRP00000017055	320	0.431849	L	P	P	P	P	P	P	P	K	P	P	P
ENSP00000350090	ENSPTRP00000060941	197	0.613707	R	S	S	S	S	S	S	-	S	-	S	S
ENSP00000360768	ENSPTRP00000066413	172	0.639405	S	N	N	N	N	N	N	N	N	N	N	N
ENSP00000501474	ENSPTRP00000082141	663	0.631429	S	N	F	E	F	E	F	E	Q	E	E	E
ENSP00000325929	ENSPTRP00000009764	397	0.57453	Y	H	H	H	H	H	H	H	H	H	H	H
ENSP00000359426	ENSPTRP00000066360	694	0.815511	V	I	K	K	D	K	K	K	K	I	K	K
ENSP00000297720	ENSPTRP00000034536	337	0.848866	Q	P	L	A	L	A	L	A	T	T	A	A
ENSP00000477654	ENSPTRP00000017058	62	0.116105	G	S	S	S	S	S	S	S	L	S	S	S
ENSP00000351990	ENSPTRP00000091978	442	0.821561	Q	H	F	H	F	Y	F	H	H	H	H	H
ENSP00000366326	ENSPTRP00000003973	115	0.1133	G	R	R	R	R	R	R	R	R	R	R	I
ENSP00000366326	ENSPTRP00000003973	608	0.599015	S	T	T	T	T	T	T	T	T	T	T	T
ENSP00000365533	ENSPTRP00000041079	97	0.284457	I	F	F	F	F	F	F	R	F	D	L	A
ENSP00000489255	ENSPTRP00000074389	923	0.268861	I	S	S	S	S	-	S	S	-	N	S	S
ENSP00000489255	ENSPTRP00000074389	1839	0.535683	R	S	S	S	S	S	P	S	-	-	S	S
ENSP00000434364	ENSPTRP00000005987	106	0.132832	S	P	A	A	P	V	P	V	A	R	V	V
ENSP00000434364	ENSPTRP00000005987	354	0.443609	V	L	L	L	L	L	L	L	L	T	L	L
ENSP00000428280	ENSPTRP00000090674	409	0.220129	R	G	I	G	G	L	G	G	G	G	E	G
ENSP00000339109	ENSPTRP00000072457	887	0.456041	L	S	-	S	-	S	S	S	S	S	S	S
ENSP00000339109	ENSPTRP00000072457	1510	0.77635	H	Y	-	Y	-	Y	L	Y	Y	P	Y	Y
ENSP00000304590	ENSPTRP00000071491	15	0.103448	L	M	T	G	G	T	T	S	A	C	D	G
ENSP00000304590	ENSPTRP00000071491	17	0.117241	T	W	C	-	R	C	C	R	G	P	N	R
ENSP00000385357	ENSPTRP00000024527	170	0.225764	L	F	F	F	F	F	F	F	F	F	F	F
ENSP00000385357	ENSPTRP00000024527	203	0.269588	F	S	S	S	S	S	S	S	S	-	S	S
ENSP00000385357	ENSPTRP00000024527	644	0.855246	K	Q	Q	Q	Q	Q	Q	Q	T	G	Q	Q
ENSP00000412215	ENSPTRP00000028419	81	0.433155	I	V	-	V	V	V	V	V	-	V	V	V
ENSP00000333920	ENSPTRP00000036786	446	0.492274	L	S	S	S	A	T	S	T	K	R	K	V
ENSP00000490447	ENSPTRP00000067144	442	0.417375	L	Q	Q	K	Q	Q	K	-	I	G	E	K
ENSP00000245912	ENSPTRP00000093736	99	0.482927	V	A	T	T	T	T	T	T	T	T	T	T
ENSP00000331704	ENSPTRP00000024157	202	0.43913	F	C	-	C	C	C	-	C	-	-	-	-
ENSP00000331704	ENSPTRP00000024157	390	0.847826	T	I	-	I	I	I	-	I	-	-	-	-
ENSP00000348349	ENSPTRP00000012382	1394	0.546881	M	K	K	K	K	K	K	K	K	K	K	K
ENSP00000315137	ENSPTRP00000078528	138	0.345	V	I	I	I	I	I	I	I	D	D	I	I
ENSP00000349568	ENSPTRP00000005154	408	0.244898	Y	H	H	H	H	H	H	H	Q	T	H	H
ENSP00000349568	ENSPTRP00000005154	1273	0.764106	C	Y	Y	V	Y	V	Y	V	E	E	V	V
ENSP00000410396	ENSPTRP00000087549	228	0.814286	S	N	V	N	G	N	N	N	N	N	V	N
ENSP00000216177	ENSPTRP00000024946	334	0.776744	H	R	R	R	R	R	R	R	R	-	R	R
ENSP00000278460	ENSPTRP00000083923	190	0.572289	G	E	E	E	E	E	E	F	E	E	E	E
ENSP00000263635	ENSPTRP00000087052	1436	0.771214	L	P	P	P	P	P	K	A	A	A	P	P
ENSP00000496301	ENSPTRP00000005103	323	0.585145	T	P	P	P	P	P	P	P	P	P	P	P
ENSP00000320924	ENSPTRP00000064386	93	0.210884	L	P	P	P	P	P	-	P	P	P	-	P
ENSP00000348931	ENSPTRP00000093433	144	0.862275	L	P	P	P	-	-	P	-	-	S	P	-
ENSP00000310593	ENSPTRP00000028396	95	0.146605	N	K	-	K	K	K	K	K	K	T	K	K
ENSP00000305027	ENSPTRP00000078348	975	0.511542	T	A	A	A	A	G	A	G	D	G	G	A
ENSP00000305027	ENSPTRP00000078348	1266	0.664218	F	L	L	L	L	E	A	A	S	D	E	I
ENSP00000376822	ENSPTRP00000021230	76	0.152305	R	G	G	G	G	G	G	G	G	G	T	G
ENSP00000356563	ENSPTRP00000031863	190	0.508021	V	I	I	I	I	I	I	I	I	I	I	I
ENSP00000432104	ENSPTRP00000065868	160	0.586081	R	M	-	-	M	-	M	-	-	-	-	-
ENSP00000330658	ENSPTRP00000036386	345	0.211916	S	P	P	P	P	L	P	P	P	L	L	E
ENSP00000330658	ENSPTRP00000036386	682	0.418919	L	V	V	V	V	V	V	V	V	V	V	A
ENSP00000334813	ENSPTRP00000017091	81	0.233429	S	A	A	A	A	T	-	T	T	A	A	T
ENSP00000359137	ENSPTRP00000001735	248	0.365782	E	K	S	S	-	S	S	S	S	S	V	S
ENSP00000251047	ENSPTRP00000017093	210	0.410959	N	K	K	K	K	K	K	K	K	I	I	K
ENSP00000336808	ENSPTRP00000028475	183	0.429577	A	S	S	K	S	S	K	S	S	S	S	S
ENSP00000283243	ENSPTRP00000081568	266	0.181694	T	A	E	A	G	A	A	L	A	G	L	Q
ENSP00000283243	ENSPTRP00000081568	608	0.415301	T	A	K	A	W	A	A	D	N	N	D	H
ENSP00000362682	ENSPTRP00000074252	227	0.347626	R	G	G	G	D	G	G	G	A	T	A	A
ENSP00000362682	ENSPTRP00000074252	270	0.413476	S	R	R	R	G	R	R	R	G	K	E	G
ENSP00000437468	ENSPTRP00000085686	210	0.477273	V	A	A	A	-	A	A	A	T	A	A	A
ENSP00000437468	ENSPTRP00000085686	320	0.727273	P	S	S	S	S	S	S	S	S	A	S	S
ENSP00000348959	ENSPTRP00000042293	168	0.261682	R	S	S	S	S	S	S	S	N	N	S	S
ENSP00000008938	ENSPTRP00000019181	49	0.248731	H	R	R	R	R	R	R	R	R	Q	P	R
ENSP00000362214	ENSPTRP00000031017	78	0.349776	W	R	R	R	R	K	R	K	R	R	I	S
ENSP00000362214	ENSPTRP00000031017	182	0.816143	P	A	I	I	I	D	S	D	-	I	V	R
ENSP00000344860	ENSPTRP00000019182	40	0.31746	T	A	A	A	A	P	A	V	-	-	-	A
ENSP00000403153	ENSPTRP00000070072	278	0.617778	C	S	S	-	S	-	S	F	-	-	-	A
ENSP00000403153	ENSPTRP00000070072	335	0.744444	N	D	D	-	D	-	D	E	-	-	-	T
ENSP00000403153	ENSPTRP00000070072	378	0.84	Q	R	R	-	R	-	L	G	-	-	-	V
ENSP00000395389	ENSPTRP00000001564	200	0.564972	L	F	F	P	F	F	F	F	F	F	F	F
ENSP00000385695	ENSPTRP00000055691	154	0.386935	G	D	D	-	D	-	-	-	-	-	-	D
ENSP00000271277	ENSPTRP00000001911	407	0.635938	S	P	P	E	P	P	P	E	P	P	P	P
ENSP00000272895	ENSPTRP00000022036	973	0.374807	G	E	E	E	E	Y	E	E	S	E	E	E
ENSP00000272895	ENSPTRP00000022036	2258	0.8698	C	R	R	R	R	Q	R	R	E	R	R	R
ENSP00000377047	ENSPTRP00000047660	745	0.321675	Y	H	H	H	H	R	H	R	D	H	L	R
ENSP00000377047	ENSPTRP00000047660	1382	0.596718	H	N	N	N	N	V	N	V	L	A	N	V
ENSP00000264596	ENSPTRP00000028509	64	0.105611	V	G	N	N	N	-	N	-	Q	F	N	-
ENSP00000264596	ENSPTRP00000028509	92	0.151815	L	H	A	A	A	F	A	F	K	F	A	F
ENSP00000264596	ENSPTRP00000028509	423	0.69802	S	N	T	T	T	N	T	N	P	H	T	N
ENSP00000365938	ENSPTRP00000010161	393	0.259064	A	P	P	P	P	L	P	P	V	P	P	P
ENSP00000365938	ENSPTRP00000010161	684	0.45089	T	S	S	S	S	S	-	S	R	S	S	S
ENSP00000365938	ENSPTRP00000010161	1128	0.743573	H	N	N	N	N	N	N	N	V	K	N	N
ENSP00000215855	ENSPTRP00000024417	28	0.132075	L	V	V	V	V	V	V	V	V	V	-	V
ENSP00000215855	ENSPTRP00000024417	97	0.457547	D	N	N	N	N	N	N	N	N	N	-	N
ENSP00000384053	ENSPTRP00000024660	166	0.184855	P	Q	R	Q	Q	L	Q	S	H	Q	Q	L
ENSP00000274054	ENSPTRP00000028425	428	0.864646	V	M	M	M	M	F	-	F	-	P	P	F
ENSP00000419199	ENSPTRP00000068816	156	0.265306	A	T	L	L	T	S	L	T	T	T	-	L
ENSP00000261037	ENSPTRP00000058481	636	0.853691	N	D	D	D	F	K	D	K	D	F	D	K
ENSP00000296776	ENSPTRP00000029081	200	0.819672	L	P	P	P	P	P	P	P	P	P	P	P
ENSP00000236980	ENSPTRP00000021972	556	0.781997	R	K	K	K	K	L	K	L	K	D	H	Y
ENSP00000388669	ENSPTRP00000069880	635	0.881944	Y	F	G	G	G	G	G	W	W	G	G	D
ENSP00000424226	ENSPTRP00000028515	615	0.227778	I	L	L	L	L	L	L	L	C	-	L	L
ENSP00000377778	ENSPTRP00000070223	101	0.87069	T	S	P	P	P	P	P	S	P	P	P	W
ENSP00000367319	ENSPTRP00000053032	197	0.434879	I	M	M	M	M	M	M	M	G	M	M	M
ENSP00000389289	ENSPTRP00000058399	40	0.115942	S	T	-	-	T	-	-	-	-	-	-	-
ENSP00000375582	ENSPTRP00000038839	210	0.514706	S	T	-	T	T	H	T	G	-	-	-	L
ENSP00000375582	ENSPTRP00000038839	236	0.578431	T	R	-	R	R	R	R	L	-	-	-	P
ENSP00000375582	ENSPTRP00000038839	240	0.588235	S	Y	-	Y	Y	R	N	E	-	-	-	G
ENSP00000512657	ENSPTRP00000045886	410	0.1611	S	L	L	L	R	L	L	R	-	L	L	L
ENSP00000512657	ENSPTRP00000045886	1511	0.593713	A	V	V	V	P	V	V	P	-	V	V	V
ENSP00000361202	ENSPTRP00000079717	468	0.372315	F	S	S	S	S	S	S	S	C	-	S	S
ENSP00000361202	ENSPTRP00000079717	659	0.524264	V	A	A	F	A	F	A	F	K	-	F	F
ENSP00000361202	ENSPTRP00000079717	667	0.530628	C	R	R	R	R	R	R	R	R	-	R	R
ENSP00000282308	ENSPTRP00000019918	101	0.160828	Q	E	E	E	E	E	E	E	-	-	E	E
ENSP00000375702	ENSPTRP00000055736	505	0.889085	N	H	T	T	T	A	G	T	A	T	A	T
ENSP00000499622	ENSPTRP00000014401	642	0.590616	T	A	A	A	A	A	A	A	A	A	A	A
ENSP00000451738	ENSPTRP00000011390	55	0.13253	L	F	F	F	F	F	F	F	F	F	F	F
ENSP00000477564	ENSPTRP00000064973	600	0.692042	I	M	P	S	V	S	S	A	S	A	S	Q
ENSP00000355106	ENSPTRP00000001712	706	0.460535	S	N	N	N	N	N	N	N	A	N	N	N
ENSP00000355106	ENSPTRP00000001712	895	0.583823	L	I	I	I	I	I	I	I	H	I	I	I
ENSP00000362392	ENSPTRP00000036565	389	0.746641	V	F	F	E	F	Q	D	E	E	E	E	D
ENSP00000362392	ENSPTRP00000036565	438	0.840691	S	G	G	V	G	G	P	V	E	G	P	P
ENSP00000362386	ENSPTRP00000036566	209	0.23913	F	L	L	L	L	L	L	L	Q	L	L	L
ENSP00000362386	ENSPTRP00000036566	420	0.480549	K	R	R	R	R	R	-	R	C	R	R	R
ENSP00000360147	ENSPTRP00000075525	233	0.345185	V	A	K	A	A	A	T	A	A	A	G	A
ENSP00000360147	ENSPTRP00000075525	316	0.468148	S	A	I	A	A	A	A	A	A	A	P	A
ENSP00000360147	ENSPTRP00000075525	400	0.592593	I	L	S	L	L	L	L	L	M	M	G	L
ENSP00000412361	ENSPTRP00000019457	472	0.67525	H	R	E	-	E	W	L	-	W	V	-	G
ENSP00000412361	ENSPTRP00000019457	502	0.718169	S	F	N	-	N	G	D	-	G	-	-	Q
ENSP00000412361	ENSPTRP00000019457	533	0.762518	K	E	L	-	L	G	C	E	S	-	-	S
ENSP00000480476	ENSPTRP00000040738	415	0.321955	N	D	D	D	D	D	-	D	E	D	D	D
ENSP00000230173	ENSPTRP00000042713	682	0.558101	S	G	G	G	G	G	G	G	L	G	G	G
ENSP00000230173	ENSPTRP00000042713	735	0.601473	P	Q	Q	Q	Q	Q	Q	Q	N	Q	Q	Q
ENSP00000513061	ENSPTRP00000016737	175	0.204918	A	P	S	P	P	D	P	S	P	I	S	P
ENSP00000513061	ENSPTRP00000016737	367	0.429742	A	P	P	P	P	R	P	R	P	P	R	T
ENSP00000513061	ENSPTRP00000016737	596	0.697892	G	S	S	S	S	R	S	W	E	W	W	P
ENSP00000366208	ENSPTRP00000022841	107	0.769784	R	G	-	G	G	-	G	G	G	G	G	-
ENSP00000362716	ENSPTRP00000023134	15	0.137615	N	S	S	S	S	S	S	S	S	S	S	S
ENSP00000429453	ENSPTRP00000042464	58	0.102655	V	A	A	A	A	A	A	A	A	Q	A	A
ENSP00000381698	ENSPTRP00000059370	128	0.329897	K	N	N	N	N	S	S	S	C	G	S	S
ENSP00000307859	ENSPTRP00000072528	252	0.592941	C	F	F	F	F	F	-	F	S	F	S	F
ENSP00000497997	ENSPTRP00000017082	211	0.255758	I	V	V	V	D	V	V	V	V	V	V	V
ENSP00000317214	ENSPTRP00000093939	122	0.190031	H	R	R	R	R	R	R	R	R	R	R	R
ENSP00000317214	ENSPTRP00000093939	308	0.479751	S	A	A	A	A	G	A	G	T	A	A	G
ENSP00000418803	ENSPTRP00000026303	257	0.898601	D	N	N	K	N	N	N	N	N	N	I	N
ENSP00000407763	ENSPTRP00000047684	81	0.29562	S	A	A	A	A	A	A	A	A	V	Q	K
ENSP00000391747	ENSPTRP00000009929	370	0.858469	C	Y	Y	Y	Y	Y	Y	Y	Y	Y	Y	L
ENSP00000323780	ENSPTRP00000025775	108	0.244344	T	P	P	P	P	P	P	P	Y	P	P	P
ENSP00000501065	ENSPTRP00000045787	225	0.892857	S	N	L	L	L	L	L	L	L	L	L	L
ENSP00000443334	ENSPTRP00000066466	110	0.349206	R	S	S	S	S	S	L	L	W	S	S	I
ENSP00000352272	ENSPTRP00000004571	200	0.666667	M	V	V	V	V	V	V	V	K	K	V	V
ENSP00000355028	ENSPTRP00000046440	638	0.527709	T	A	A	A	A	A	A	N	S	A	A	A
ENSP00000309548	ENSPTRP00000067571	91	0.171698	T	S	S	S	S	S	-	S	E	-	S	S
ENSP00000417706	ENSPTRP00000010301	201	0.773077	M	L	L	L	L	L	L	-	L	L	E	-
ENSP00000351727	ENSPTRP00000039623	135	0.331695	K	R	W	R	R	R	-	R	P	R	-	R
ENSP00000351727	ENSPTRP00000039623	156	0.383292	H	R	P	R	R	R	-	R	-	R	-	R
ENSP00000351727	ENSPTRP00000039623	158	0.388206	Y	S	R	S	S	S	-	S	R	S	-	S
ENSP00000357401	ENSPTRP00000031701	159	0.84127	V	L	L	L	L	L	L	L	-	L	L	L
ENSP00000357401	ENSPTRP00000031701	160	0.846561	S	A	A	A	A	A	A	A	-	A	A	A
ENSP00000377914	ENSPTRP00000071561	48	0.153355	K	N	N	N	N	N	N	N	D	D	N	N
ENSP00000254051	ENSPTRP00000090300	72	0.100559	V	A	A	A	A	A	A	A	A	S	A	A
ENSP00000254051	ENSPTRP00000090300	143	0.199721	S	P	P	P	P	P	-	P	P	P	P	P
ENSP00000304078	ENSPTRP00000092139	378	0.373518	N	S	S	S	S	S	S	S	S	Q	Q	S
ENSP00000327368	ENSPTRP00000031636	354	0.519824	S	N	N	N	N	N	N	N	N	-	N	P
ENSP00000327368	ENSPTRP00000031636	393	0.577093	K	E	E	E	E	E	E	E	E	-	E	E
ENSP00000327368	ENSPTRP00000031636	592	0.86931	Q	R	R	R	R	R	R	R	K	-	R	N
ENSP00000304327	ENSPTRP00000015319	59	0.318919	T	A	A	A	-	A	A	A	S	A	G	A
ENSP00000361928	ENSPTRP00000004581	82	0.836735	V	E	E	E	E	-	E	-	E	E	E	-
ENSP00000361928	ENSPTRP00000004581	84	0.857143	D	L	R	R	R	-	R	-	R	R	R	-
ENSP00000361928	ENSPTRP00000004581	86	0.877551	S	E	M	M	M	A	M	A	M	M	M	A
ENSP00000383431	ENSPTRP00000056050	172	0.29913	L	P	G	G	G	G	G	G	-	-	-	-
ENSP00000383431	ENSPTRP00000056050	296	0.514783	S	F	A	A	A	A	A	A	-	-	-	-
ENSP00000383431	ENSPTRP00000056050	344	0.598261	R	K	G	L	L	L	G	L	-	-	-	-
ENSP00000472808	ENSPTRP00000019461	191	0.219037	F	V	V	G	V	D	G	D	-	G	G	D
ENSP00000472808	ENSPTRP00000019461	639	0.732798	F	S	S	S	S	S	S	S	R	T	S	S
ENSP00000467556	ENSPTRP00000060562	1008	0.670659	R	G	S	G	G	G	G	A	G	G	G	G
ENSP00000358159	ENSPTRP00000031510	606	0.275079	R	K	K	K	K	K	K	K	V	K	K	K
ENSP00000381003	ENSPTRP00000059381	1282	0.516519	V	A	A	A	A	A	S	A	A	A	A	A
ENSP00000295622	ENSPTRP00000087383	373	0.6946	I	T	T	S	T	R	-	R	D	-	R	R
ENSP00000296129	ENSPTRP00000025573	751	0.897252	S	G	G	G	M	G	G	G	D	G	G	G
ENSP00000373647	ENSPTRP00000015124	223	0.270631	C	R	R	R	R	R	R	R	R	D	P	R
ENSP00000340914	ENSPTRP00000019492	118	0.199662	A	G	G	L	G	G	G	G	L	L	G	G
ENSP00000310006	ENSPTRP00000072046	61	0.105172	A	S	L	S	L	S	L	S	S	L	G	M
ENSP00000241014	ENSPTRP00000006140	292	0.410112	A	P	Y	P	Q	P	-	P	P	P	P	P
ENSP00000344215	ENSPTRP00000034947	203	0.842324	P	S	Q	S	S	-	S	Q	S	Q	Q	Q
ENSP00000507196	ENSPTRP00000064009	2700	0.574346	A	V	V	V	V	V	V	V	V	V	D	V
ENSP00000380594	ENSPTRP00000024606	456	0.897638	F	I	I	I	I	I	I	I	K	I	I	I
ENSP00000380594	ENSPTRP00000024606	457	0.899606	L	S	S	S	S	S	S	S	I	S	S	S
ENSP00000368024	ENSPTRP00000006141	161	0.477745	N	G	S	S	G	S	P	S	S	S	S	S
ENSP00000329093	ENSPTRP00000088217	57	0.11609	A	T	N	T	T	-	T	T	E	E	T	T
ENSP00000299641	ENSPTRP00000004587	647	0.7319	S	G	G	G	N	G	G	G	G	G	G	G
ENSP00000256151	ENSPTRP00000060663	62	0.256198	K	R	R	R	R	R	R	R	L	L	R	R
ENSP00000256151	ENSPTRP00000060663	108	0.446281	A	P	P	P	P	P	T	P	Q	Q	P	P
ENSP00000465578	ENSPTRP00000092086	130	0.230496	D	E	E	E	E	K	E	E	A	S	E	E
ENSP00000465578	ENSPTRP00000092086	214	0.379433	S	N	N	N	N	N	N	N	H	E	N	N
ENSP00000298125	ENSPTRP00000010018	244	0.608479	R	K	K	K	K	K	K	L	G	K	F	L
ENSP00000453557	ENSPTRP00000075226	823	0.867229	F	S	L	S	L	-	-	L	-	R	G	-
ENSP00000453557	ENSPTRP00000075226	829	0.873551	F	S	-	S	-	-	W	G	-	A	-	-
ENSP00000434731	ENSPTRP00000001703	310	0.780856	V	A	A	A	S	A	A	A	S	M	G	Y
ENSP00000507480	ENSPTRP00000053496	38	0.119497	I	V	V	V	C	V	V	V	-	-	-	V
ENSP00000507480	ENSPTRP00000053496	76	0.238994	P	R	R	R	G	R	R	R	-	-	-	R
ENSP00000507480	ENSPTRP00000053496	249	0.783019	G	R	R	R	V	R	R	R	-	-	-	R
ENSP00000507480	ENSPTRP00000053496	262	0.823899	M	V	V	V	D	V	V	V	-	-	-	V
ENSP00000481956	ENSPTRP00000006153	434	0.834615	L	S	S	S	S	S	-	S	S	S	S	S
ENSP00000351631	ENSPTRP00000072535	196	0.576471	E	Q	Q	L	Q	Q	Q	Q	Q	Q	Q	T
ENSP00000489765	ENSPTRP00000078311	189	0.354597	V	M	F	F	F	F	F	F	L	F	F	F
ENSP00000510414	ENSPTRP00000066309	1341	0.717496	S	P	P	-	A	P	A	Y	A	A	P	D
ENSP00000510414	ENSPTRP00000066309	1667	0.891921	Q	R	R	-	R	R	G	R	C	C	R	G
ENSP00000285039	ENSPTRP00000017028	1192	0.644673	N	D	P	P	S	P	L	P	D	D	P	P
ENSP00000285039	ENSPTRP00000017028	1447	0.782585	E	D	S	K	S	S	L	S	L	Q	S	S
ENSP00000489964	ENSPTRP00000083982	13	0.139785	H	D	K	-	K	-	G	S	-	E	-	K
ENSP00000376899	ENSPTRP00000001983	372	0.422727	Y	F	S	F	F	F	F	F	F	F	F	F
ENSP00000296754	ENSPTRP00000083835	515	0.542677	V	L	L	L	L	L	G	L	G	G	L	L
ENSP00000401177	ENSPTRP00000036075	817	0.699486	H	N	C	E	E	Q	Q	Q	-	-	T	Q
ENSP00000256649	ENSPTRP00000089788	212	0.364888	Q	R	R	R	R	R	R	R	R	C	R	R
ENSP00000256649	ENSPTRP00000089788	262	0.450947	I	M	M	E	M	M	M	M	M	L	M	M
ENSP00000291823	ENSPTRP00000018861	122	0.197731	T	R	R	R	R	R	R	R	R	R	R	R
ENSP00000291823	ENSPTRP00000018861	455	0.737439	V	A	A	A	A	A	A	A	T	T	L	A
ENSP00000489642	ENSPTRP00000091917	55	0.604396	V	G	G	G	G	-	G	G	-	R	K	G
ENSP00000417557	ENSPTRP00000026018	61	0.412162	T	A	A	A	-	-	A	V	A	L	A	V
ENSP00000417557	ENSPTRP00000026018	125	0.844595	F	S	S	S	-	-	E	E	K	P	E	E
ENSP00000340975	ENSPTRP00000079660	54	0.170886	H	P	P	P	L	P	P	P	P	-	-	P
ENSP00000403412	ENSPTRP00000063710	158	0.413613	A	E	E	E	E	E	E	Q	E	E	E	Q
ENSP00000360492	ENSPTRP00000038270	46	0.647887	S	N	N	N	N	-	N	N	-	N	N	N
ENSP00000377428	ENSPTRP00000026264	222	0.119677	V	I	-	I	I	I	I	I	R	Y	I	I
ENSP00000377428	ENSPTRP00000026264	866	0.466846	N	S	S	A	S	S	S	S	A	I	S	S
ENSP00000377428	ENSPTRP00000026264	1554	0.837736	H	Q	Q	L	Q	Q	Q	Q	-	A	Q	Q
ENSP00000262127	ENSPTRP00000016812	419	0.634848	A	T	T	T	-	T	T	T	T	T	K	T
ENSP00000267622	ENSPTRP00000011324	696	0.351515	C	S	S	S	S	E	S	E	E	E	K	E
ENSP00000267622	ENSPTRP00000011324	1329	0.671212	C	S	S	S	S	A	S	E	K	E	E	A
ENSP00000267622	ENSPTRP00000011324	1472	0.743434	Y	S	S	S	S	E	S	T	T	T	T	E
ENSP00000327675	ENSPTRP00000028597	447	0.867961	N	D	D	D	D	D	D	A	D	D	D	-
ENSP00000342032	ENSPTRP00000033781	134	0.515385	Q	H	H	H	H	H	H	H	H	H	H	H
ENSP00000258494	ENSPTRP00000009141	437	0.472944	I	M	M	M	M	M	M	M	M	M	M	D
ENSP00000418562	ENSPTRP00000026012	457	0.684132	S	P	Q	Q	Q	Q	Q	Q	L	Q	T	Q
ENSP00000476763	ENSPTRP00000016815	33	0.141026	T	A	D	D	D	D	D	D	-	D	D	D
ENSP00000476763	ENSPTRP00000016815	134	0.57265	K	E	L	L	L	L	L	L	-	L	L	L
ENSP00000476763	ENSPTRP00000016815	200	0.854701	L	I	Q	Q	Q	Q	Q	Q	-	Q	Q	Q
ENSP00000246914	ENSPTRP00000015697	969	0.778939	V	L	L	L	L	-	L	L	L	L	P	L
ENSP00000406547	ENSPTRP00000040516	34	0.144068	V	L	L	L	L	L	L	L	R	H	L	W
ENSP00000484945	ENSPTRP00000078556	49	0.347518	E	G	Y	Y	-	-	Y	-	-	-	-	-
ENSP00000484945	ENSPTRP00000078556	74	0.524823	W	S	F	F	-	-	F	-	-	-	-	-
ENSP00000312368	ENSPTRP00000042979	255	0.578231	S	N	N	N	N	N	N	N	N	N	N	T
ENSP00000295872	ENSPTRP00000026268	314	0.366822	S	L	F	L	L	L	L	L	K	Q	-	N
ENSP00000413196	ENSPTRP00000028349	485	0.465898	E	Q	Q	Q	Q	Q	Q	P	P	P	Q	A
ENSP00000344741	ENSPTRP00000034091	85	0.305755	L	V	V	V	V	V	V	V	V	V	V	R
ENSP00000432046	ENSPTRP00000046385	182	0.335793	Q	E	E	E	E	E	-	E	E	E	E	-
ENSP00000432046	ENSPTRP00000046385	487	0.898524	N	S	S	S	S	S	A	Q	A	M	S	-
ENSP00000504289	ENSPTRP00000004812	748	0.757085	Q	K	L	S	S	S	K	S	S	L	K	S
ENSP00000241527	ENSPTRP00000085278	86	0.225131	V	E	E	E	E	E	E	C	D	P	E	C
ENSP00000368207	ENSPTRP00000037331	26	0.141304	T	R	R	R	R	R	-	R	-	-	K	R
ENSP00000275159	ENSPTRP00000093050	163	0.125481	L	F	F	F	F	F	F	F	F	F	F	F
ENSP00000275159	ENSPTRP00000093050	394	0.30331	M	L	L	L	L	L	L	L	L	L	L	L
ENSP00000275159	ENSPTRP00000093050	931	0.716705	L	I	I	I	I	P	I	I	R	R	T	I
ENSP00000275159	ENSPTRP00000093050	1065	0.819861	S	N	N	N	N	-	N	E	L	L	N	T
ENSP00000308179	ENSPTRP00000074316	334	0.353814	S	C	C	K	C	C	C	C	C	-	C	C
ENSP00000427550	ENSPTRP00000064205	320	0.126084	Y	H	H	H	H	-	H	K	-	D	K	H
ENSP00000427550	ENSPTRP00000064205	836	0.329393	A	E	E	V	E	E	E	G	E	N	E	E
ENSP00000427550	ENSPTRP00000064205	1155	0.455083	W	L	L	L	L	-	L	L	D	L	A	G
ENSP00000427550	ENSPTRP00000064205	1200	0.472813	S	I	I	I	I	-	I	N	G	E	L	I
ENSP00000379201	ENSPTRP00000010722	139	0.604348	F	Y	Y	Y	Y	Y	Y	Y	Y	Y	Y	Y
ENSP00000378956	ENSPTRP00000079610	136	0.819277	S	N	D	D	-	D	D	D	D	D	D	D
ENSP00000362345	ENSPTRP00000004476	91	0.243316	M	T	T	T	T	T	T	T	T	T	-	T
ENSP00000216373	ENSPTRP00000043790	508	0.381095	H	Y	Y	Y	C	C	Y	C	Y	Y	Y	C
ENSP00000384222	ENSPTRP00000093479	888	0.744342	P	H	Q	Q	Q	E	Q	E	E	E	R	-
ENSP00000347710	ENSPTRP00000088982	658	0.819427	L	S	S	S	S	S	S	S	-	Q	S	S
ENSP00000410267	ENSPTRP00000022263	255	0.796875	S	G	G	G	G	G	G	G	G	-	G	G
ENSP00000341029	ENSPTRP00000014760	52	0.183746	L	V	V	V	V	V	V	V	A	N	G	V
ENSP00000341029	ENSPTRP00000014760	179	0.632509	A	V	K	K	K	K	K	K	N	S	G	K
ENSP00000275198	ENSPTRP00000088090	201	0.580925	T	I	-	-	I	C	-	-	-	-	-	I
ENSP00000362329	ENSPTRP00000004481	247	0.851724	L	V	V	V	V	G	V	C	T	V	-	V
ENSP00000242839	ENSPTRP00000010023	530	0.361528	I	V	A	S	V	V	V	G	E	E	G	V
ENSP00000261699	ENSPTRP00000077682	162	0.366516	P	Q	Q	Q	Q	Q	Q	Q	N	Q	Q	Q
ENSP00000264538	ENSPTRP00000026210	272	0.632558	R	K	K	K	K	K	K	K	K	K	H	K
ENSP00000290294	ENSPTRP00000015907	37	0.637931	T	A	A	A	A	-	-	A	-	-	-	A
ENSP00000229179	ENSPTRP00000008831	727	0.785097	C	W	W	W	W	W	W	W	I	Y	N	W
ENSP00000229179	ENSPTRP00000008831	775	0.836933	A	T	T	T	T	T	T	T	N	Q	D	T
ENSP00000327417	ENSPTRP00000021350	408	0.898678	I	V	V	V	V	-	V	K	K	-	-	-
ENSP00000299238	ENSPTRP00000050327	292	0.376289	L	V	V	V	V	V	V	V	V	-	V	V
ENSP00000309052	ENSPTRP00000006740	281	0.359795	D	E	E	S	E	S	E	S	Q	K	R	S
ENSP00000385038	ENSPTRP00000038026	828	0.864301	T	P	P	P	P	A	P	P	E	P	P	P
ENSP00000380692	ENSPTRP00000033854	829	0.880042	R	K	K	K	K	K	K	K	I	N	K	K
ENSP00000326272	ENSPTRP00000014394	163	0.471098	Q	E	E	E	-	E	-	-	E	-	E	E
ENSP00000326272	ENSPTRP00000014394	233	0.67341	A	P	P	P	-	P	-	-	P	-	P	P
ENSP00000308591	ENSPTRP00000072469	144	0.333333	S	G	G	G	G	G	G	G	G	G	G	G
ENSP00000399743	ENSPTRP00000065875	920	0.656674	L	V	V	V	V	M	P	P	P	P	V	P
ENSP00000399743	ENSPTRP00000065875	922	0.658101	S	P	P	P	P	P	P	L	P	P	P	L
ENSP00000420161	ENSPTRP00000044313	270	0.782609	Q	H	H	H	H	H	H	H	L	E	H	H
ENSP00000303920	ENSPTRP00000040239	85	0.447368	L	S	S	S	S	S	S	S	S	S	S	S
ENSP00000385410	ENSPTRP00000042705	543	0.764789	L	P	P	E	E	S	K	E	E	D	E	E
ENSP00000302843	ENSPTRP00000029575	200	0.557103	Y	H	H	H	H	H	H	H	-	R	H	H
ENSP00000263390	ENSPTRP00000083337	340	0.565724	C	R	R	R	P	R	R	P	R	R	R	P
ENSP00000466656	ENSPTRP00000017779	129	0.883562	A	Q	-	Q	Q	Q	Q	Q	Q	Q	Q	Q
ENSP00000466656	ENSPTRP00000017779	130	0.890411	Q	M	-	M	M	M	M	M	M	M	M	M
ENSP00000466656	ENSPTRP00000017779	131	0.89726	G	Q	-	Q	Q	Q	L	Q	Q	Q	Q	Q
ENSP00000357425	ENSPTRP00000031695	280	0.61674	Q	R	R	R	R	R	D	P	F	R	R	R
ENSP00000282849	ENSPTRP00000014297	626	0.512275	L	K	K	K	C	K	K	K	K	K	K	K
ENSP00000280605	ENSPTRP00000028429	521	0.830941	E	A	A	A	T	-	T	A	A	-	-	A
ENSP00000262887	ENSPTRP00000019037	432	0.681388	Q	R	R	R	-	R	R	R	R	R	P	R
ENSP00000395769	ENSPTRP00000086101	145	0.863095	D	H	L	L	L	L	L	L	L	L	L	L
ENSP00000510271	ENSPTRP00000084773	273	0.584582	M	T	F	D	S	T	T	T	A	N	T	Q
ENSP00000275072	ENSPTRP00000031460	358	0.819222	S	T	V	T	T	T	-	Y	T	V	G	C
ENSP00000296861	ENSPTRP00000031175	231	0.352134	P	S	S	S	S	S	S	S	F	S	S	G
ENSP00000265605	ENSPTRP00000031795	60	0.122951	S	G	G	G	G	G	G	-	G	G	G	G
ENSP00000379619	ENSPTRP00000051487	832	0.754306	I	F	-	N	F	L	N	L	L	H	H	A
ENSP00000379619	ENSPTRP00000051487	938	0.850408	M	V	-	G	V	V	G	W	Y	L	R	-
ENSP00000309501	ENSPTRP00000027506	1542	0.884682	A	S	S	S	S	S	G	S	S	S	S	S
ENSP00000342136	ENSPTRP00000049324	38	0.102151	A	E	E	E	E	E	E	E	-	L	-	E
ENSP00000327467	ENSPTRP00000024881	32	0.296296	S	A	A	A	A	A	A	A	-	G	A	A
ENSP00000465500	ENSPTRP00000089437	359	0.581848	Q	R	R	R	T	H	A	R	A	C	R	R
ENSP00000262570	ENSPTRP00000066357	112	0.491228	C	S	S	S	S	S	S	S	-	S	A	S
ENSP00000451612	ENSPTRP00000011015	905	0.819005	T	A	R	D	D	-	D	D	V	A	R	D
ENSP00000308117	ENSPTRP00000061259	506	0.667546	S	P	P	P	L	P	-	P	P	P	P	P
ENSP00000269499	ENSPTRP00000017118	778	0.659881	C	S	L	S	S	S	S	P	S	S	S	S
ENSP00000259253	ENSPTRP00000021304	514	0.330334	M	I	L	I	L	I	I	I	I	I	I	I
ENSP00000340982	ENSPTRP00000035786	125	0.249004	T	P	P	P	P	P	D	P	-	P	P	P
ENSP00000340982	ENSPTRP00000035786	436	0.868526	Y	C	T	N	C	-	D	-	-	N	N	-
ENSP00000508815	ENSPTRP00000081435	146	0.488294	S	N	Y	Y	Y	D	F	N	N	F	N	D
ENSP00000344446	ENSPTRP00000090858	420	0.293501	K	T	T	T	T	T	T	T	A	-	T	T
ENSP00000344446	ENSPTRP00000090858	837	0.584906	I	V	V	E	V	E	V	E	S	S	E	E
ENSP00000306627	ENSPTRP00000057687	1001	0.849745	L	I	I	I	I	E	I	T	W	H	-	-
ENSP00000350104	ENSPTRP00000066815	661	0.895664	E	Q	N	P	D	N	Q	P	W	-	S	P
ENSP00000358478	ENSPTRP00000001988	173	0.148753	M	T	T	T	T	-	S	S	S	-	P	-
ENSP00000355126	ENSPTRP00000044502	294	0.530686	A	V	V	V	V	V	V	R	V	V	Y	R
ENSP00000344314	ENSPTRP00000037133	503	0.496545	C	R	R	R	R	E	R	R	R	S	R	R
ENSP00000325690	ENSPTRP00000041272	66	0.108374	S	A	-	A	Q	D	A	A	-	A	D	A
ENSP00000358630	ENSPTRP00000064805	360	0.312772	F	L	-	-	-	-	-	-	D	-	-	-
ENSP00000358630	ENSPTRP00000064805	363	0.315378	V	L	-	-	-	-	-	-	-	-	-	-
ENSP00000358630	ENSPTRP00000064805	584	0.507385	A	T	T	T	-	T	T	T	S	L	T	T
ENSP00000448175	ENSPTRP00000087349	984	0.877788	R	K	H	H	H	G	H	I	T	I	H	I
ENSP00000311196	ENSPTRP00000006758	355	0.442092	E	Q	Q	Q	Q	Q	Q	Q	Q	Q	Q	Q
ENSP00000507781	ENSPTRP00000090345	295	0.157082	Y	D	Q	Q	Q	Q	Q	Q	H	Q	Q	Q
ENSP00000507781	ENSPTRP00000090345	1553	0.826944	T	S	V	V	V	P	V	V	V	P	V	P
ENSP00000469337	ENSPTRP00000086089	206	0.35034	M	T	T	T	T	T	T	T	G	S	P	T
ENSP00000504223	ENSPTRP00000034241	82	0.253086	A	E	E	E	E	E	P	E	K	E	P	E
ENSP00000367644	ENSPTRP00000093919	380	0.48906	H	Q	Q	Q	Q	Q	Q	Q	Q	Q	Q	Q
ENSP00000367644	ENSPTRP00000093919	483	0.621622	V	A	A	A	A	A	A	A	A	A	A	A
ENSP00000387250	ENSPTRP00000089599	239	0.25105	V	I	D	D	I	D	D	D	I	I	D	D
ENSP00000387250	ENSPTRP00000089599	392	0.411765	E	Q	L	L	Q	L	L	L	Q	Q	L	L
ENSP00000387250	ENSPTRP00000089599	549	0.576681	S	T	N	N	T	N	N	N	A	A	N	N
ENSP00000476295	ENSPTRP00000014308	132	0.260355	T	A	A	A	K	-	A	N	A	A	A	A
ENSP00000277942	ENSPTRP00000068493	75	0.174014	H	R	R	R	M	R	R	R	R	R	P	R
ENSP00000277942	ENSPTRP00000068493	259	0.600928	P	R	R	G	D	G	G	G	A	G	F	G
ENSP00000327786	ENSPTRP00000019303	284	0.809117	Q	K	K	T	K	P	K	K	L	K	K	-
ENSP00000470294	ENSPTRP00000091292	192	0.304279	T	A	L	L	A	R	L	A	A	L	L	R
ENSP00000285238	ENSPTRP00000069590	1071	0.700916	C	R	R	R	L	R	P	S	-	R	A	M
ENSP00000369681	ENSPTRP00000083976	132	0.253359	K	R	R	R	A	R	R	L	R	R	R	R
ENSP00000279028	ENSPTRP00000023354	115	0.202822	M	T	T	-	T	T	T	-	T	T	-	T
ENSP00000482319	ENSPTRP00000065472	322	0.856383	D	E	S	S	S	S	S	S	N	S	S	E
ENSP00000371372	ENSPTRP00000009734	794	0.763462	S	T	K	K	K	T	Y	T	I	T	K	K
ENSP00000371372	ENSPTRP00000009734	914	0.878846	K	E	D	D	D	E	L	E	N	E	D	D
ENSP00000460602	ENSPTRP00000065789	266	0.471631	S	N	N	N	N	N	N	N	-	-	N	N
ENSP00000156109	ENSPTRP00000071520	101	0.21174	V	L	L	L	L	L	L	L	L	L	-	L
ENSP00000156109	ENSPTRP00000071520	323	0.677149	Y	H	H	H	H	H	H	H	L	H	H	H
ENSP00000405978	ENSPTRP00000080342	206	0.298984	Y	F	D	S	D	V	P	-	S	A	S	P
ENSP00000321370	ENSPTRP00000074246	138	0.630137	N	D	D	D	D	D	D	D	D	D	A	D
ENSP00000358490	ENSPTRP00000051908	278	0.789773	T	A	A	A	A	A	A	A	A	P	A	E
ENSP00000384610	ENSPTRP00000036997	458	0.341028	Q	H	H	-	H	-	T	H	-	H	H	-
ENSP00000384610	ENSPTRP00000036997	1049	0.781087	Q	R	R	-	R	R	N	R	-	K	R	A
ENSP00000275191	ENSPTRP00000049616	74	0.241042	Y	H	L	-	L	H	-	T	L	G	H	-
ENSP00000404049	ENSPTRP00000069313	376	0.392075	G	A	A	A	A	A	A	T	T	A	T	Q
ENSP00000400085	ENSPTRP00000068669	591	0.33946	L	Q	S	A	A	R	E	A	F	A	A	A
ENSP00000400085	ENSPTRP00000068669	1365	0.784032	T	P	V	R	R	S	L	Y	V	Y	Y	Y
ENSP00000324463	ENSPTRP00000068821	1134	0.528179	I	V	V	V	V	V	V	V	E	E	E	V
ENSP00000324463	ENSPTRP00000068821	1294	0.602701	S	G	G	G	G	G	-	G	R	R	R	G
ENSP00000277540	ENSPTRP00000036998	208	0.459161	P	T	T	T	S	H	-	W	Q	Y	W	-
ENSP00000497401	ENSPTRP00000028436	251	0.53178	Q	H	H	H	H	H	-	R	H	C	-	-
ENSP00000497401	ENSPTRP00000028436	302	0.639831	N	D	D	D	D	D	-	D	V	D	-	-
ENSP00000358416	ENSPTRP00000078497	614	0.886003	T	A	I	V	V	V	V	N	S	V	E	E
ENSP00000263278	ENSPTRP00000085876	199	0.734317	M	T	L	T	T	T	-	L	T	T	S	-
ENSP00000379383	ENSPTRP00000082702	368	0.32196	R	G	G	G	G	G	G	G	V	A	W	G
ENSP00000379383	ENSPTRP00000082702	437	0.382327	K	R	R	G	R	R	R	R	Q	Q	N	R
ENSP00000379383	ENSPTRP00000082702	536	0.468941	S	P	P	P	P	P	P	P	T	T	N	P
ENSP00000490576	ENSPTRP00000092777	13	0.216667	P	S	-	Q	S	-	-	-	-	-	S	D
ENSP00000504760	ENSPTRP00000046679	118	0.30102	C	Y	Y	Y	Y	Y	Y	Y	Y	Y	Y	Y
ENSP00000501645	ENSPTRP00000040834	313	0.258038	K	R	D	D	D	V	R	L	D	R	E	D
ENSP00000501645	ENSPTRP00000040834	966	0.796373	V	I	K	K	K	D	A	R	-	I	M	K
ENSP00000430333	ENSPTRP00000029913	524	0.343832	V	A	A	A	A	A	A	A	A	A	A	A
ENSP00000430333	ENSPTRP00000029913	1059	0.694882	S	R	I	I	I	R	A	I	R	I	R	I
ENSP00000315190	ENSPTRP00000015942	475	0.451521	P	A	A	A	A	A	K	A	A	A	A	A
ENSP00000315190	ENSPTRP00000015942	751	0.713878	I	T	T	T	T	T	N	T	T	T	T	T
ENSP00000433773	ENSPTRP00000046113	426	0.553247	I	V	H	V	S	V	V	-	V	V	V	-
ENSP00000190165	ENSPTRP00000035459	162	0.342495	K	N	N	N	D	N	N	P	S	D	N	N
ENSP00000378815	ENSPTRP00000010806	282	0.33452	N	D	D	D	D	M	-	M	D	D	T	M
ENSP00000378815	ENSPTRP00000010806	622	0.737841	L	S	S	S	S	I	V	I	K	K	C	I
ENSP00000377500	ENSPTRP00000055318	245	0.1979	A	T	M	T	T	T	M	T	L	-	L	T
ENSP00000377500	ENSPTRP00000055318	383	0.30937	Q	R	R	R	R	R	R	R	D	-	R	R
ENSP00000385099	ENSPTRP00000018532	190	0.300158	T	R	R	R	R	R	R	R	G	S	I	R
ENSP00000358033	ENSPTRP00000031540	41	0.1025	R	Q	Q	Q	Q	Q	Q	Q	-	Q	Q	Q
ENSP00000358033	ENSPTRP00000031540	157	0.3925	I	T	T	T	T	T	T	T	T	T	T	T
ENSP00000358033	ENSPTRP00000031540	278	0.695	N	D	D	G	D	D	D	D	Q	Q	Q	D
ENSP00000265713	ENSPTRP00000034594	966	0.481796	S	N	N	E	N	N	N	N	I	G	E	E
ENSP00000508791	ENSPTRP00000046802	152	0.2375	S	G	G	G	G	Q	Q	E	G	D	V	L
ENSP00000342011	ENSPTRP00000084647	243	0.721068	L	P	P	P	P	P	P	P	P	P	C	P
ENSP00000368511	ENSPTRP00000092615	144	0.432432	D	V	V	L	V	V	-	V	V	I	A	V
ENSP00000298999	ENSPTRP00000070342	448	0.575096	G	A	A	T	A	A	A	I	N	T	F	I
ENSP00000298999	ENSPTRP00000070342	538	0.690629	S	N	N	K	N	N	N	N	K	K	F	N
ENSP00000298999	ENSPTRP00000070342	573	0.735558	I	T	T	H	T	T	T	T	T	T	E	T
ENSP00000251119	ENSPTRP00000010969	2120	0.834646	F	L	L	L	L	L	Y	L	R	R	P	L
ENSP00000422557	ENSPTRP00000087875	107	0.618497	W	R	R	Q	R	-	R	-	-	-	R	-
ENSP00000254667	ENSPTRP00000045400	81	0.115549	T	A	A	E	A	A	A	A	S	S	I	L
ENSP00000380071	ENSPTRP00000013135	213	0.387273	F	L	L	L	L	L	L	L	L	-	L	L
ENSP00000380071	ENSPTRP00000013135	388	0.705455	E	D	D	D	D	D	D	D	D	-	D	D
ENSP00000397157	ENSPTRP00000092043	138	0.71134	T	A	A	A	A	A	N	A	N	K	N	A
ENSP00000268655	ENSPTRP00000013143	266	0.651961	S	P	P	P	P	P	P	P	V	P	P	P
ENSP00000301744	ENSPTRP00000013145	267	0.628235	T	A	A	A	A	A	A	A	P	-	A	A
ENSP00000356308	ENSPTRP00000049539	83	0.338776	Y	D	D	N	D	D	D	F	-	-	N	D
ENSP00000356308	ENSPTRP00000049539	124	0.506122	V	A	A	A	A	A	A	E	-	-	R	A
ENSP00000356308	ENSPTRP00000049539	135	0.55102	Y	C	C	C	C	P	C	K	-	-	L	P
ENSP00000218006	ENSPTRP00000038167	388	0.349865	H	Y	Y	Y	Y	Y	Y	Y	Y	Y	Y	Y
ENSP00000475750	ENSPTRP00000031833	183	0.88835	V	F	F	F	G	F	F	F	F	F	L	F
ENSP00000218004	ENSPTRP00000081801	50	0.252525	T	A	A	A	A	A	A	A	L	-	E	A
ENSP00000253332	ENSPTRP00000082916	558	0.312956	Q	H	H	H	H	S	H	S	P	S	H	S
ENSP00000352276	ENSPTRP00000044659	602	0.704918	I	M	M	R	M	A	M	R	M	M	A	R
ENSP00000277817	ENSPTRP00000067696	188	0.198312	E	Q	L	N	L	L	V	L	V	L	L	L
ENSP00000277817	ENSPTRP00000067696	699	0.737342	C	F	L	Q	L	L	L	L	L	L	L	L
ENSP00000361173	ENSPTRP00000060411	34	0.237762	R	G	G	G	G	G	-	G	G	-	-	G
ENSP00000323313	ENSPTRP00000068559	58	0.111538	V	A	A	A	A	A	L	A	A	A	L	A
ENSP00000375909	ENSPTRP00000055619	255	0.149912	V	A	A	A	A	S	E	Y	E	E	S	S
ENSP00000375909	ENSPTRP00000055619	813	0.477954	Q	E	E	E	E	V	E	Y	K	S	D	V
ENSP00000422936	ENSPTRP00000031399	495	0.577596	H	Q	Q	Q	Q	Q	Q	Q	Q	Q	Q	Q
ENSP00000422936	ENSPTRP00000031399	677	0.789965	V	I	I	S	I	S	S	S	S	T	S	S
ENSP00000264670	ENSPTRP00000045721	460	0.598958	L	P	R	P	P	P	P	P	P	P	E	P
ENSP00000258341	ENSPTRP00000002939	1298	0.806211	Q	H	H	H	H	R	H	R	R	R	R	R
ENSP00000382341	ENSPTRP00000010544	271	0.477113	M	T	T	R	T	T	R	T	T	T	R	T
ENSP00000382553	ENSPTRP00000056164	22	0.114583	G	I	I	-	I	A	S	S	A	S	S	S
ENSP00000374218	ENSPTRP00000051033	640	0.721533	V	A	A	A	A	T	A	T	A	A	K	T
ENSP00000251496	ENSPTRP00000027454	120	0.11811	L	Q	H	Q	G	Q	E	Q	-	Q	Q	Q
ENSP00000251496	ENSPTRP00000027454	747	0.735236	Q	R	L	R	F	R	K	R	R	R	R	R
ENSP00000364448	ENSPTRP00000069076	361	0.756813	Y	H	H	H	H	A	R	H	R	-	P	S
ENSP00000352039	ENSPTRP00000013154	117	0.109756	H	R	A	L	L	R	S	T	D	E	C	R
ENSP00000352039	ENSPTRP00000013154	337	0.316135	M	A	F	N	N	V	E	L	A	E	A	V
ENSP00000307732	ENSPTRP00000047290	522	0.726008	M	I	I	I	I	I	I	C	Q	L	C	C
ENSP00000362168	ENSPTRP00000023199	314	0.874652	D	T	Q	-	Q	-	-	P	E	G	P	E
ENSP00000362168	ENSPTRP00000023199	319	0.888579	G	A	R	A	R	A	A	V	A	D	R	L
ENSP00000433341	ENSPTRP00000002753	261	0.765396	D	N	I	I	I	I	I	S	I	I	I	I
ENSP00000398617	ENSPTRP00000019784	351	0.380282	G	E	E	E	E	-	S	D	E	L	-	D
ENSP00000398617	ENSPTRP00000019784	552	0.59805	S	G	G	P	G	-	L	A	G	Q	-	A
ENSP00000494031	ENSPTRP00000081513	354	0.435424	V	I	I	-	I	S	I	S	-	-	S	I
ENSP00000425627	ENSPTRP00000029723	277	0.219841	T	K	K	K	K	-	K	K	K	K	K	C
ENSP00000425627	ENSPTRP00000029723	838	0.665079	I	V	V	V	V	-	V	V	V	K	V	A
ENSP00000155674	ENSPTRP00000024165	113	0.286802	M	V	A	V	E	V	V	A	V	P	A	V
ENSP00000370555	ENSPTRP00000084097	384	0.76494	T	I	I	P	I	I	I	H	P	P	E	I
ENSP00000370555	ENSPTRP00000084097	438	0.87251	L	V	V	E	V	I	V	E	E	E	V	I
ENSP00000503109	ENSPTRP00000022781	459	0.586207	R	K	K	K	K	K	K	K	P	K	K	K
ENSP00000401726	ENSPTRP00000019793	173	0.839806	V	A	A	A	A	A	A	A	A	A	F	-
ENSP00000271375	ENSPTRP00000057560	31	0.192547	S	G	G	G	G	G	G	G	G	G	G	G
ENSP00000415779	ENSPTRP00000049697	69	0.207831	Y	D	D	D	K	-	-	-	-	-	-	-
ENSP00000469591	ENSPTRP00000087609	243	0.229245	S	P	P	P	P	P	P	-	Q	-	P	P
ENSP00000205194	ENSPTRP00000019800	177	0.855072	G	A	A	A	-	A	A	H	A	A	A	-
ENSP00000274545	ENSPTRP00000029892	341	0.751101	F	I	I	I	I	I	I	I	M	I	I	I
ENSP00000307461	ENSPTRP00000012575	152	0.165758	I	T	T	T	T	T	T	T	T	P	T	T
ENSP00000307461	ENSPTRP00000012575	409	0.44602	E	D	D	D	D	D	D	D	D	P	G	D
ENSP00000202625	ENSPTRP00000069482	95	0.134371	K	N	N	N	N	N	N	N	E	N	N	N
ENSP00000202625	ENSPTRP00000069482	281	0.397454	L	M	M	M	M	M	M	M	V	M	M	M
ENSP00000370522	ENSPTRP00000037055	76	0.134991	A	P	P	P	P	L	P	P	P	P	P	P
ENSP00000370519	ENSPTRP00000041469	279	0.472081	S	R	R	H	R	R	R	M	K	-	E	R
ENSP00000370519	ENSPTRP00000041469	294	0.497462	T	I	I	I	I	I	I	A	E	-	L	I
ENSP00000342399	ENSPTRP00000042080	263	0.659148	W	R	L	L	L	L	L	L	S	L	L	L
ENSP00000422106	ENSPTRP00000085224	520	0.606061	D	E	I	I	I	S	I	I	A	V	I	I
ENSP00000322361	ENSPTRP00000017201	871	0.47132	S	A	Q	T	E	P	L	T	T	T	A	R
ENSP00000320096	ENSPTRP00000045151	164	0.506173	T	A	A	A	A	V	A	A	A	A	A	A
ENSP00000292377	ENSPTRP00000056162	316	0.544828	T	A	-	A	A	A	-	A	A	A	A	A
ENSP00000304051	ENSPTRP00000035174	179	0.269173	L	V	V	V	V	V	V	V	V	V	V	V
ENSP00000304051	ENSPTRP00000035174	192	0.288722	F	L	L	L	L	L	L	L	L	L	L	L
ENSP00000206474	ENSPTRP00000010434	319	0.876374	N	K	M	K	K	L	K	K	E	K	E	K
ENSP00000298068	ENSPTRP00000061686	93	0.119691	P	Q	Q	Q	Q	Q	Q	Q	-	R	Q	Q
ENSP00000268919	ENSPTRP00000016006	501	0.743323	L	Q	Q	Q	Q	Q	-	Q	Q	-	-	Q
ENSP00000331857	ENSPTRP00000019821	730	0.735887	V	A	A	A	A	-	-	-	-	D	E	-
ENSP00000331857	ENSPTRP00000019821	769	0.775202	S	P	P	P	P	-	-	-	-	Y	H	-
ENSP00000331857	ENSPTRP00000019821	856	0.862903	G	E	E	E	E	-	-	-	-	N	N	-
ENSP00000308137	ENSPTRP00000006930	170	0.658915	A	P	P	P	P	P	P	P	P	P	P	P
ENSP00000252288	ENSPTRP00000060820	111	0.468354	I	V	V	V	V	V	-	V	V	V	V	-
ENSP00000492363	ENSPTRP00000064933	513	0.607101	L	M	M	M	D	M	D	M	G	E	M	M
ENSP00000424424	ENSPTRP00000069763	249	0.259375	C	R	R	D	R	L	D	L	D	L	P	L
ENSP00000424424	ENSPTRP00000069763	835	0.869792	N	K	K	I	K	P	-	K	I	K	K	K
ENSP00000316377	ENSPTRP00000016750	237	0.242331	L	M	M	M	M	-	M	M	M	V	M	M
ENSP00000371067	ENSPTRP00000082180	391	0.345102	A	T	T	T	T	T	K	T	T	T	T	T
ENSP00000243903	ENSPTRP00000023164	366	0.601974	I	L	-	L	L	S	L	S	L	L	A	S
ENSP00000506356	ENSPTRP00000004530	38	0.16309	T	A	A	A	A	A	A	S	A	A	A	A
ENSP00000363084	ENSPTRP00000023085	350	0.606586	P	L	L	L	L	L	L	L	L	L	L	L
ENSP00000363084	ENSPTRP00000023085	397	0.688042	I	T	T	T	T	T	T	-	T	T	T	T
ENSP00000417003	ENSPTRP00000080677	338	0.44357	S	G	G	C	G	C	C	C	H	H	C	C
ENSP00000366746	ENSPTRP00000003953	203	0.375231	S	N	N	N	N	N	N	N	N	N	N	N
ENSP00000314023	ENSPTRP00000007409	266	0.319328	A	V	V	V	W	V	-	V	-	V	V	V
ENSP00000512283	ENSPTRP00000025039	213	0.520782	L	V	V	V	V	V	-	A	V	V	V	V
ENSP00000512283	ENSPTRP00000025039	241	0.589242	F	S	S	S	S	S	-	G	S	S	S	S
ENSP00000493405	ENSPTRP00000010327	54	0.177049	L	H	H	-	H	-	-	R	-	-	-	R
ENSP00000493245	ENSPTRP00000010400	32	0.101911	F	L	L	L	L	L	-	-	L	L	L	L
ENSP00000347558	ENSPTRP00000049062	181	0.256011	S	R	P	T	R	-	R	T	G	G	G	T
ENSP00000323348	ENSPTRP00000047476	80	0.187793	H	D	D	D	D	-	-	N	-	-	-	N
ENSP00000323348	ENSPTRP00000047476	364	0.85446	I	F	F	F	F	-	-	F	-	-	-	N
ENSP00000368682	ENSPTRP00000037269	439	0.585333	V	I	I	I	I	I	I	I	I	I	I	I
ENSP00000374348	ENSPTRP00000076406	357	0.175258	T	A	A	A	A	A	D	A	A	A	A	A
ENSP00000382731	ENSPTRP00000049871	313	0.611328	I	T	T	T	T	T	A	T	L	L	T	T
ENSP00000366715	ENSPTRP00000067268	183	0.519886	P	Q	Q	H	Q	Q	Q	Q	E	N	Q	-
ENSP00000355156	ENSPTRP00000050999	67	0.2	V	I	I	I	I	I	I	I	I	K	I	I
ENSP00000467073	ENSPTRP00000088229	974	0.422743	C	G	G	G	P	S	G	S	P	A	S	-
ENSP00000467073	ENSPTRP00000088229	1021	0.443142	I	T	T	T	L	T	G	A	H	L	-	-
ENSP00000467073	ENSPTRP00000088229	1183	0.513455	E	D	D	D	S	D	S	G	P	L	D	-
ENSP00000264982	ENSPTRP00000026614	79	0.132107	C	R	R	R	R	M	H	R	R	R	R	R
ENSP00000264982	ENSPTRP00000026614	321	0.536789	N	S	S	S	S	K	S	S	S	S	S	S
ENSP00000264982	ENSPTRP00000026614	462	0.772575	H	N	N	N	N	E	N	N	D	N	N	N
ENSP00000297784	ENSPTRP00000035938	102	0.134034	I	V	M	Q	V	Q	Q	Q	-	-	Q	Q
ENSP00000368266	ENSPTRP00000068396	82	0.236311	K	E	E	E	E	E	-	-	-	-	E	E
ENSP00000279907	ENSPTRP00000009078	941	0.642321	I	V	V	V	V	V	H	V	V	H	L	V
ENSP00000279907	ENSPTRP00000009078	1034	0.705802	T	S	S	S	S	S	S	S	S	N	L	S
ENSP00000356448	ENSPTRP00000051405	915	0.387056	V	L	L	S	L	L	L	S	R	L	L	S
ENSP00000358850	ENSPTRP00000082199	97	0.440909	H	R	E	E	E	E	E	E	E	E	E	E
ENSP00000286744	ENSPTRP00000012633	850	0.502364	A	T	T	T	T	T	T	T	T	T	T	T
ENSP00000286744	ENSPTRP00000012633	1368	0.808511	I	T	T	T	T	T	T	T	T	T	T	T
ENSP00000362442	ENSPTRP00000023161	209	0.309172	F	S	S	S	S	E	S	G	N	A	K	E
ENSP00000339823	ENSPTRP00000082392	668	0.798088	T	K	K	K	K	K	-	K	K	K	K	K
ENSP00000279035	ENSPTRP00000061786	100	0.209644	S	G	G	G	G	G	G	G	G	L	H	G
ENSP00000279035	ENSPTRP00000061786	104	0.218029	K	R	L	L	L	L	L	L	L	H	T	L
ENSP00000507942	ENSPTRP00000038119	184	0.103487	F	Y	V	V	V	V	Q	Y	S	N	-	Y
ENSP00000316137	ENSPTRP00000024360	195	0.847826	H	R	R	C	R	-	P	-	-	-	-	-
ENSP00000467723	ENSPTRP00000091960	382	0.59409	G	V	V	V	V	V	V	V	V	V	V	V
ENSP00000502453	ENSPTRP00000028200	241	0.262814	D	E	E	E	E	E	E	E	E	E	E	E
ENSP00000252115	ENSPTRP00000024908	269	0.637441	A	T	L	N	T	P	N	P	P	P	P	P
ENSP00000358265	ENSPTRP00000085729	181	0.291465	E	D	P	D	P	D	P	D	D	D	D	D
ENSP00000359230	ENSPTRP00000067971	63	0.175487	E	K	T	T	T	K	P	T	S	K	T	T
ENSP00000264230	ENSPTRP00000027668	80	0.114449	D	E	E	E	E	E	E	E	E	-	E	E
ENSP00000264230	ENSPTRP00000027668	84	0.120172	Q	E	E	E	E	E	E	E	A	-	E	E
ENSP00000264230	ENSPTRP00000027668	153	0.218884	A	P	P	P	P	P	P	P	P	-	P	P
ENSP00000264245	ENSPTRP00000026299	479	0.331488	N	H	H	H	H	H	L	H	H	H	H	T
ENSP00000264245	ENSPTRP00000026299	713	0.493426	T	A	A	A	A	S	P	S	A	A	A	S
ENSP00000278935	ENSPTRP00000007418	797	0.545517	Q	E	E	E	K	E	E	L	-	L	S	H
[truncated: 4,211 more rows]
