# Supplementary material for: Apparent differences between human and chimp proteomes are reduced when considering human population: Human specific variants are enriched in disordered and compositionally biased regions
Source: PLoS One. 2025 Jul 31;20(7):e0328504. doi: 10.1371/journal.pone.0328504 (PMC12312948; doi:10.1371/journal.pone.0328504)
Supplement: S3 File — (XLS) [file pone.0328504.s005.xls]

## Sheet: SupplFile3
ID_hsa	ID_ptr	Position_hsa	Relative_position	hsa	ptr	ggo	pab	ppa	csa	nle	mmu	oga	mmur	cja	pan
ENSP00000383115	ENSPTRP00000075295	451	0.606999	R	K	K	K	K	K	K	K	K	K	K	K
ENSP00000465894	ENSPTRP00000072303	64	0.161209	T	A	A	A	A	A	A	A	A	-	A	A
ENSP00000465953	ENSPTRP00000016979	643	0.698154	F	L	L	L	L	L	L	L	L	G	L	L
ENSP00000366396	ENSPTRP00000022823	709	0.745531	E	D	D	D	D	D	D	D	V	D	D	D
ENSP00000262126	ENSPTRP00000016777	828	0.401357	I	T	T	T	T	T	T	T	T	T	T	T
ENSP00000262126	ENSPTRP00000016777	1458	0.706738	V	I	I	I	I	I	I	I	I	I	I	I
ENSP00000262126	ENSPTRP00000016777	1646	0.797867	S	N	N	N	N	N	N	N	N	N	N	N
ENSP00000246104	ENSPTRP00000069043	205	0.665584	L	V	V	V	-	V	V	V	V	V	V	V
ENSP00000311579	ENSPTRP00000075311	672	0.506024	S	P	P	P	P	P	P	P	P	P	P	P
ENSP00000266088	ENSPTRP00000024601	312	0.469173	G	A	A	A	A	A	A	A	A	A	K	A
ENSP00000418693	ENSPTRP00000067665	33	0.103125	M	I	I	I	I	I	I	I	I	I	I	I
ENSP00000276297	ENSPTRP00000034252	678	0.443427	S	G	G	G	G	G	G	G	K	G	G	G
ENSP00000363943	ENSPTRP00000023014	121	0.547511	S	P	P	P	P	P	P	P	P	P	P	P
ENSP00000324920	ENSPTRP00000010875	102	0.173469	G	E	E	E	E	E	E	E	E	E	E	C
ENSP00000453940	ENSPTRP00000010861	310	0.390428	D	A	A	A	A	A	A	A	-	A	A	A
ENSP00000383392	ENSPTRP00000068832	557	0.664678	N	S	S	S	S	S	S	S	W	S	S	S
ENSP00000265808	ENSPTRP00000053228	136	0.275304	I	N	N	N	N	N	N	N	N	N	N	N
ENSP00000333640	ENSPTRP00000092549	404	0.749536	T	A	A	A	A	A	A	A	A	A	A	E
ENSP00000261332	ENSPTRP00000016949	210	0.569106	L	V	V	V	V	V	V	V	V	V	V	V
ENSP00000332757	ENSPTRP00000034494	146	0.304167	V	L	L	L	L	L	L	-	L	L	L	L
ENSP00000355045	ENSPTRP00000059122	211	0.122603	P	S	S	S	S	S	S	S	S	S	S	S
ENSP00000328228	ENSPTRP00000034402	742	0.724609	G	A	A	A	A	A	S	A	A	A	A	A
ENSP00000465517	ENSPTRP00000049414	121	0.547511	V	L	L	L	L	L	L	S	L	L	L	L
ENSP00000261308	ENSPTRP00000028983	310	0.479134	V	L	L	L	L	L	L	R	L	L	L	L
ENSP00000297875	ENSPTRP00000061089	98	0.134063	N	D	D	D	D	D	D	D	D	D	D	D
ENSP00000284987	ENSPTRP00000023799	218	0.234157	A	P	P	P	P	P	P	P	P	P	P	P
ENSP00000284987	ENSPTRP00000023799	222	0.238453	A	P	P	P	P	P	P	P	P	P	P	P
ENSP00000340465	ENSPTRP00000034606	295	0.451761	L	S	S	S	S	S	S	S	S	A	S	S
ENSP00000244050	ENSPTRP00000066270	79	0.298113	L	P	P	P	P	P	P	P	P	P	A	P
ENSP00000265807	ENSPTRP00000034305	113	0.248352	P	L	-	L	L	L	L	L	L	L	L	L
ENSP00000265807	ENSPTRP00000034305	173	0.38022	L	P	P	P	P	P	P	P	P	-	P	P
ENSP00000359910	ENSPTRP00000023571	216	0.86747	S	P	P	P	P	P	V	P	P	P	P	P
ENSP00000340434	ENSPTRP00000049623	85	0.354167	S	A	-	A	A	A	A	A	A	A	A	A
ENSP00000400247	ENSPTRP00000075273	50	0.45045	M	I	I	I	I	I	I	I	I	I	I	I
ENSP00000333813	ENSPTRP00000025035	185	0.378323	V	A	A	A	A	A	A	A	A	A	A	A
ENSP00000492233	ENSPTRP00000017111	516	0.553648	L	V	V	V	V	V	V	V	V	V	V	V
ENSP00000344609	ENSPTRP00000023774	206	0.693603	S	N	N	N	N	N	N	N	N	N	V	N
ENSP00000284967	ENSPTRP00000023786	133	0.39233	C	R	R	R	R	R	R	R	R	F	R	R
ENSP00000252998	ENSPTRP00000023603	399	0.6	N	S	S	S	S	S	S	S	E	S	S	S
ENSP00000290399	ENSPTRP00000090727	423	0.633234	P	L	L	L	L	L	L	L	L	L	L	L
ENSP00000365437	ENSPTRP00000092080	270	0.460751	L	V	V	V	V	V	V	V	V	V	V	V
ENSP00000391583	ENSPTRP00000024957	192	0.578313	E	Q	Q	Q	Q	Q	-	Q	Q	Q	Q	Q
ENSP00000282588	ENSPTRP00000028883	497	0.421186	T	I	I	I	I	I	I	I	I	V	I	I
ENSP00000282588	ENSPTRP00000028883	560	0.474576	T	K	K	K	K	K	K	K	K	K	K	K
ENSP00000333666	ENSPTRP00000052204	125	0.694444	V	I	I	I	I	I	I	I	I	I	I	I
ENSP00000265036	ENSPTRP00000028947	94	0.177358	E	Q	Q	Q	Q	Q	Q	Q	Q	Q	Q	Q
ENSP00000265036	ENSPTRP00000028947	121	0.228302	N	Y	Y	Y	Y	Y	Y	Y	Y	Y	Y	Y
ENSP00000265036	ENSPTRP00000028947	134	0.25283	L	P	P	P	P	P	P	P	P	P	P	P
ENSP00000338004	ENSPTRP00000041830	77	0.452941	K	E	E	E	E	W	E	E	E	E	E	E
ENSP00000261416	ENSPTRP00000087394	124	0.222621	V	L	L	L	L	L	L	L	L	L	L	L
ENSP00000217086	ENSPTRP00000075943	132	0.125237	C	G	G	G	G	G	G	G	G	G	S	G
ENSP00000230640	ENSPTRP00000028912	119	0.114094	E	D	D	D	D	D	D	-	D	D	D	D
ENSP00000362547	ENSPTRP00000023146	347	0.318349	I	V	V	V	V	V	V	V	V	V	E	V
ENSP00000261556	ENSPTRP00000010820	313	0.44209	T	R	R	R	R	R	R	R	R	R	R	R
ENSP00000263401	ENSPTRP00000071936	39	0.19598	L	S	S	S	S	S	S	S	S	S	S	S
ENSP00000281419	ENSPTRP00000084046	874	0.867925	I	S	S	S	S	S	S	S	P	S	S	S
ENSP00000338812	ENSPTRP00000075759	28	0.100358	V	L	L	L	L	L	L	L	L	L	L	L
ENSP00000410157	ENSPTRP00000006071	809	0.788499	T	A	A	A	A	A	Q	A	A	A	A	A
ENSP00000282908	ENSPTRP00000053729	353	0.850602	H	Q	Q	Q	Q	Q	Q	Q	Q	Q	Q	G
ENSP00000282908	ENSPTRP00000053729	360	0.86747	E	K	K	K	K	K	K	K	K	K	K	T
ENSP00000278865	ENSPTRP00000062472	143	0.665116	I	L	L	L	L	L	L	S	L	L	L	L
ENSP00000223129	ENSPTRP00000032339	108	0.885246	D	E	E	E	E	E	E	E	H	E	E	E
ENSP00000296585	ENSPTRP00000082648	518	0.43824	S	N	N	N	N	N	N	N	N	N	N	N
ENSP00000367154	ENSPTRP00000003935	54	0.194245	M	T	T	T	T	T	T	T	T	T	T	T
ENSP00000364277	ENSPTRP00000037694	231	0.240125	V	A	A	A	A	A	A	A	A	A	A	A
ENSP00000298925	ENSPTRP00000005988	176	0.209774	Q	R	R	R	R	R	R	R	R	R	R	R
ENSP00000362748	ENSPTRP00000004424	801	0.374825	K	N	N	N	N	N	N	N	H	N	N	N
ENSP00000315614	ENSPTRP00000034972	199	0.530667	I	T	T	T	T	T	T	-	T	T	T	T
ENSP00000346127	ENSPTRP00000069387	79	0.32377	P	Q	Q	Q	Q	Q	Q	Q	Q	Q	Q	S
ENSP00000370395	ENSPTRP00000044589	64	0.209836	S	N	N	N	N	N	N	N	N	N	N	N
ENSP00000362372	ENSPTRP00000090129	671	0.372158	L	F	F	F	F	F	F	F	F	F	F	F
ENSP00000384708	ENSPTRP00000020457	615	0.883621	H	Y	Y	Y	Y	Y	Y	Y	Y	Y	F	Y
ENSP00000217133	ENSPTRP00000023535	305	0.674779	L	P	P	P	P	P	P	P	C	P	P	P
ENSP00000285667	ENSPTRP00000039469	109	0.230932	A	P	-	P	P	P	P	P	P	P	P	P
ENSP00000338967	ENSPTRP00000037111	698	0.715897	R	K	K	K	K	Y	K	K	K	K	K	K
ENSP00000331849	ENSPTRP00000017464	120	0.863309	R	L	L	L	L	L	L	L	L	N	L	L
ENSP00000386604	ENSPTRP00000032466	480	0.812183	D	N	N	N	N	N	-	N	N	N	N	N
ENSP00000260649	ENSPTRP00000020401	313	0.456268	L	F	F	F	F	F	F	F	F	F	F	F
ENSP00000260649	ENSPTRP00000020401	414	0.603499	S	T	T	T	T	T	T	T	T	T	T	T
ENSP00000260649	ENSPTRP00000020401	524	0.763848	N	H	H	H	H	H	H	Y	H	H	H	H
ENSP00000361015	ENSPTRP00000090748	139	0.439873	D	N	N	N	N	N	N	N	-	N	N	N
ENSP00000361015	ENSPTRP00000090748	165	0.522152	E	Q	Q	Q	Q	Q	Q	Q	-	Q	Q	Q
ENSP00000260229	ENSPTRP00000007256	436	0.848249	F	Y	Y	Y	Y	Y	Y	Y	Y	Y	Y	Y
ENSP00000272321	ENSPTRP00000044370	194	0.259705	E	D	D	D	D	D	D	D	D	D	D	D
ENSP00000359446	ENSPTRP00000079439	242	0.527233	S	N	N	N	N	N	N	N	N	N	N	T
ENSP00000426043	ENSPTRP00000089007	65	0.198777	F	L	L	L	L	L	L	L	L	L	L	L
ENSP00000365075	ENSPTRP00000081359	174	0.644444	K	Q	Q	Q	Q	Q	Q	Q	Q	Q	Q	Q
ENSP00000361663	ENSPTRP00000038081	539	0.784571	S	P	P	P	P	P	P	P	P	P	P	P
ENSP00000361663	ENSPTRP00000038081	614	0.893741	I	M	M	M	M	M	M	M	M	M	M	M
ENSP00000046087	ENSPTRP00000032776	247	0.701705	R	P	P	P	P	P	P	P	P	P	P	P
ENSP00000366628	ENSPTRP00000052884	212	0.630952	Q	E	E	E	E	E	E	E	E	E	G	E
ENSP00000366628	ENSPTRP00000052884	217	0.645833	L	P	P	P	P	P	P	P	P	P	P	P
ENSP00000364798	ENSPTRP00000000552	374	0.301613	S	F	F	F	F	F	F	F	F	E	F	F
ENSP00000064780	ENSPTRP00000068468	83	0.192575	M	T	T	T	T	T	T	R	T	T	T	T
ENSP00000303398	ENSPTRP00000035134	266	0.293923	L	P	P	P	P	P	P	P	P	P	S	P
ENSP00000354609	ENSPTRP00000081491	119	0.166667	L	V	V	V	V	V	-	V	V	V	V	V
ENSP00000354609	ENSPTRP00000081491	196	0.27451	K	R	R	R	R	R	R	R	R	R	R	R
ENSP00000341145	ENSPTRP00000022905	206	0.262755	F	V	V	V	V	V	V	V	I	V	V	V
ENSP00000341145	ENSPTRP00000022905	416	0.530612	A	P	P	P	P	P	P	P	P	P	P	P
ENSP00000341145	ENSPTRP00000022905	486	0.619898	T	S	S	S	S	S	S	S	S	S	S	S
ENSP00000360216	ENSPTRP00000004885	93	0.182353	V	I	I	I	I	I	I	I	I	K	I	I
ENSP00000359489	ENSPTRP00000064370	640	0.487805	T	I	I	I	I	I	I	I	M	I	I	I
ENSP00000359489	ENSPTRP00000064370	817	0.622713	S	N	N	N	N	N	N	N	H	N	N	N
ENSP00000480941	ENSPTRP00000056423	53	0.688312	N	D	D	D	D	D	D	-	D	D	D	D
ENSP00000480941	ENSPTRP00000056423	54	0.701299	F	C	C	C	C	C	C	-	C	C	C	C
ENSP00000226355	ENSPTRP00000027766	183	0.305	V	A	A	A	A	A	A	A	-	A	A	A
ENSP00000370355	ENSPTRP00000076885	523	0.365734	Q	E	E	E	E	E	E	L	E	E	E	E
ENSP00000317144	ENSPTRP00000010075	293	0.386544	M	I	I	I	I	I	I	I	I	I	I	I
ENSP00000349781	ENSPTRP00000038101	512	0.456735	D	G	G	G	G	G	G	K	G	G	G	G
ENSP00000359660	ENSPTRP00000004938	106	0.716216	N	D	D	D	D	D	D	D	D	D	D	D
ENSP00000303145	ENSPTRP00000093565	27	0.122727	R	S	S	S	S	S	S	S	S	S	S	S
ENSP00000362965	ENSPTRP00000000744	46	0.134111	C	S	S	S	S	S	S	S	S	P	S	S
ENSP00000255152	ENSPTRP00000023312	437	0.626973	P	A	A	A	A	A	A	A	A	A	A	A
ENSP00000365007	ENSPTRP00000076765	185	0.236271	I	V	V	V	V	V	V	V	V	V	V	V
ENSP00000365007	ENSPTRP00000076765	335	0.427842	R	K	K	K	K	K	K	K	K	K	K	K
ENSP00000362643	ENSPTRP00000083699	352	0.287582	K	R	R	R	R	R	R	R	R	R	R	R
ENSP00000380638	ENSPTRP00000034416	786	0.778218	Q	R	R	R	R	R	I	R	R	R	R	R
ENSP00000446426	ENSPTRP00000049526	55	0.115304	I	T	T	T	T	T	T	T	T	T	T	T
ENSP00000446426	ENSPTRP00000049526	75	0.157233	K	E	E	E	E	E	E	E	G	E	E	E
ENSP00000303575	ENSPTRP00000045803	95	0.270655	K	N	N	N	N	N	N	N	N	N	N	N
ENSP00000283916	ENSPTRP00000027690	103	0.245823	A	V	V	V	V	V	V	V	H	V	V	V
ENSP00000309189	ENSPTRP00000077096	47	0.104677	S	N	N	N	N	N	N	N	N	N	P	N
ENSP00000309189	ENSPTRP00000077096	190	0.423163	S	R	R	R	R	R	R	R	R	R	E	R
ENSP00000252575	ENSPTRP00000018312	416	0.314675	T	P	P	P	P	P	P	P	P	P	P	P
ENSP00000262219	ENSPTRP00000043234	289	0.807263	D	G	G	G	G	G	G	G	G	G	G	C
ENSP00000366227	ENSPTRP00000080305	151	0.290385	R	S	S	S	S	S	S	S	T	S	S	S
ENSP00000358140	ENSPTRP00000005269	948	0.685466	P	S	S	S	S	S	S	S	S	S	S	S
ENSP00000367679	ENSPTRP00000022716	450	0.625	A	D	D	D	D	D	D	D	D	D	D	D
ENSP00000265071	ENSPTRP00000042712	353	0.446271	Y	H	H	H	H	H	H	H	P	H	H	H
ENSP00000297313	ENSPTRP00000062037	48	0.123393	L	P	P	P	P	P	P	P	-	P	P	P
ENSP00000364749	ENSPTRP00000000405	130	0.501931	L	P	P	P	P	P	P	P	P	P	P	P
ENSP00000364986	ENSPTRP00000000371	314	0.889518	M	V	V	V	V	V	V	V	V	V	V	V
ENSP00000370224	ENSPTRP00000053531	107	0.344051	S	P	P	P	P	P	P	P	P	-	P	P
ENSP00000358718	ENSPTRP00000005162	673	0.770905	M	V	V	V	V	V	V	V	V	V	V	V
ENSP00000325296	ENSPTRP00000005000	256	0.317618	F	S	S	S	S	S	S	S	S	S	S	S
ENSP00000367151	ENSPTRP00000053479	460	0.396552	I	V	V	V	V	V	V	V	V	V	V	V
ENSP00000378198	ENSPTRP00000087075	726	0.812081	G	V	V	V	V	V	V	R	V	V	V	V
ENSP00000358147	ENSPTRP00000005266	79	0.213514	Q	P	P	P	P	P	P	P	P	P	P	P
ENSP00000347839	ENSPTRP00000073481	73	0.1423	I	M	M	M	M	M	M	M	M	M	M	M
ENSP00000288368	ENSPTRP00000074601	896	0.557561	L	I	I	I	I	I	I	I	I	E	I	I
ENSP00000409016	ENSPTRP00000047587	163	0.395631	A	E	E	E	E	E	E	E	E	E	E	E
ENSP00000370034	ENSPTRP00000047494	341	0.324762	S	N	N	N	N	N	N	N	N	N	N	N
ENSP00000374014	ENSPTRP00000057918	305	0.806878	G	A	A	A	A	A	A	A	A	A	A	A
ENSP00000285311	ENSPTRP00000028083	119	0.457692	S	G	G	G	G	G	G	G	G	G	G	G
ENSP00000509598	ENSPTRP00000023902	1302	0.566333	V	A	A	A	A	A	A	A	T	A	A	A
ENSP00000385525	ENSPTRP00000020106	193	0.742308	T	S	S	S	S	S	S	I	S	S	S	S
ENSP00000307046	ENSPTRP00000034956	79	0.391089	L	F	F	F	F	P	F	F	F	F	F	F
ENSP00000432816	ENSPTRP00000007598	77	0.289474	K	E	-	E	E	E	E	E	E	E	E	E
ENSP00000274382	ENSPTRP00000029276	216	0.763251	D	E	E	E	E	E	E	E	E	E	-	E
ENSP00000400376	ENSPTRP00000029272	274	0.28512	L	V	V	V	V	V	V	V	-	V	V	V
ENSP00000331902	ENSPTRP00000066124	937	0.553783	T	A	A	A	A	A	A	A	A	A	A	A
ENSP00000331902	ENSPTRP00000066124	1156	0.683215	H	R	R	R	R	R	R	R	R	R	R	R
ENSP00000313454	ENSPTRP00000027688	563	0.534663	V	I	I	I	I	I	I	I	I	I	I	I
ENSP00000332875	ENSPTRP00000087829	140	0.693069	M	L	L	L	L	L	L	L	L	V	L	L
ENSP00000495507	ENSPTRP00000057473	582	0.691211	L	I	I	I	I	I	I	I	I	-	I	I
ENSP00000429055	ENSPTRP00000043752	86	0.121641	I	T	T	T	T	T	T	T	T	T	T	T
ENSP00000263181	ENSPTRP00000065357	656	0.7297	T	S	S	S	S	S	S	S	S	S	S	S
ENSP00000413445	ENSPTRP00000058611	795	0.771845	K	Q	Q	Q	D	Q	Q	Q	Q	Q	Q	Q
ENSP00000255784	ENSPTRP00000024866	177	0.769565	N	D	D	D	D	D	D	D	D	D	D	D
ENSP00000455698	ENSPTRP00000085131	245	0.884477	C	S	S	S	S	S	S	S	K	S	S	S
ENSP00000364979	ENSPTRP00000091362	533	0.319162	F	I	I	I	I	I	I	I	I	I	I	I
ENSP00000364166	ENSPTRP00000047596	156	0.690265	V	I	I	I	I	I	I	I	T	I	I	I
ENSP00000352163	ENSPTRP00000043286	89	0.706349	L	R	R	R	R	R	R	R	R	V	R	R
ENSP00000265271	ENSPTRP00000029695	528	0.497644	V	A	A	A	A	A	A	A	A	A	M	A
ENSP00000341280	ENSPTRP00000068115	319	0.255814	V	A	A	A	A	A	A	A	A	E	A	A
ENSP00000169551	ENSPTRP00000017178	52	0.208835	L	V	V	V	V	V	V	V	V	K	V	V
ENSP00000442653	ENSPTRP00000037149	85	0.175258	S	N	N	N	N	N	N	N	N	N	N	N
ENSP00000262146	ENSPTRP00000034742	198	0.592814	A	P	P	F	P	P	P	P	P	P	P	P
ENSP00000384667	ENSPTRP00000024725	23	0.105505	I	T	T	T	T	T	T	T	T	T	T	T
ENSP00000284288	ENSPTRP00000007565	176	0.447837	N	D	D	D	D	D	D	D	D	D	D	D
ENSP00000286307	ENSPTRP00000029851	271	0.750693	G	D	D	D	D	D	D	D	D	T	D	D
ENSP00000381247	ENSPTRP00000040941	80	0.40404	D	G	G	G	G	G	G	G	G	G	G	G
ENSP00000364476	ENSPTRP00000037654	181	0.476316	T	A	A	A	A	A	A	A	A	A	A	G
ENSP00000299698	ENSPTRP00000044432	516	0.354639	A	G	G	G	G	G	G	G	G	G	G	G
ENSP00000361373	ENSPTRP00000001136	117	0.3	M	V	V	V	V	V	V	V	V	V	S	V
ENSP00000368931	ENSPTRP00000029342	464	0.875472	S	A	A	A	A	A	A	A	E	A	A	A
ENSP00000301732	ENSPTRP00000013070	1039	0.609384	N	T	T	T	T	T	T	T	T	T	T	T
ENSP00000479113	ENSPTRP00000092556	386	0.824786	T	P	P	P	P	-	P	P	P	P	P	P
ENSP00000264926	ENSPTRP00000025139	101	0.203629	A	P	P	P	P	P	P	P	P	P	P	P
ENSP00000303057	ENSPTRP00000029385	103	0.483568	T	A	A	A	A	A	A	A	A	A	R	A
ENSP00000420058	ENSPTRP00000071362	134	0.211024	H	Y	Y	Y	Y	Y	-	Y	Y	Y	Y	Y
ENSP00000340402	ENSPTRP00000008083	413	0.712069	A	P	P	P	P	P	P	P	S	P	P	P
ENSP00000360244	ENSPTRP00000001374	77	0.140768	T	N	N	N	N	N	N	N	N	N	N	N
ENSP00000288710	ENSPTRP00000039082	475	0.641026	A	S	S	S	S	-	S	S	S	S	S	S
ENSP00000362258	ENSPTRP00000046770	155	0.298651	Q	R	R	R	R	R	R	R	-	R	R	R
ENSP00000228567	ENSPTRP00000050161	169	0.322519	T	S	S	S	S	S	S	S	S	S	S	S
ENSP00000335481	ENSPTRP00000070153	157	0.353604	T	A	A	A	A	A	A	A	A	A	A	A
ENSP00000399421	ENSPTRP00000074671	107	0.226216	A	P	P	P	P	P	P	P	P	P	P	P
ENSP00000399421	ENSPTRP00000074671	157	0.331924	I	V	V	V	V	V	V	V	V	V	V	V
ENSP00000406012	ENSPTRP00000012987	420	0.287081	M	V	V	V	V	V	V	V	H	V	V	V
ENSP00000299957	ENSPTRP00000011983	189	0.432494	E	Q	Q	Q	Q	Q	Q	Q	Q	Q	Q	Q
ENSP00000261590	ENSPTRP00000016915	511	0.456658	E	Q	Q	Q	Q	Q	Q	Q	Q	P	Q	Q
ENSP00000346453	ENSPTRP00000041864	299	0.27634	V	M	M	M	M	M	F	M	M	M	M	M
ENSP00000346453	ENSPTRP00000041864	909	0.840111	Q	R	R	R	R	R	S	R	R	R	R	R
ENSP00000260327	ENSPTRP00000075752	211	0.45182	L	I	I	I	I	I	I	I	I	I	I	I
ENSP00000296499	ENSPTRP00000028149	202	0.231121	I	L	L	L	L	L	L	L	L	L	L	L
ENSP00000360195	ENSPTRP00000052245	130	0.130522	K	R	R	R	R	R	R	R	R	R	R	-
ENSP00000360195	ENSPTRP00000052245	368	0.369478	T	A	A	A	A	A	A	A	A	A	A	-
ENSP00000343526	ENSPTRP00000001399	244	0.310433	N	S	S	S	S	S	S	S	S	S	S	S
ENSP00000343526	ENSPTRP00000001399	249	0.316794	I	M	M	M	M	M	M	M	M	M	M	M
ENSP00000343526	ENSPTRP00000001399	286	0.363868	L	V	V	V	V	V	V	V	V	V	V	V
ENSP00000389843	ENSPTRP00000008306	408	0.744526	L	F	F	F	F	F	F	F	F	F	F	F
ENSP00000281471	ENSPTRP00000008227	49	0.189189	Q	R	-	R	R	R	R	R	R	R	R	R
ENSP00000320349	ENSPTRP00000083987	197	0.469048	S	N	N	N	N	N	N	N	-	N	N	N
ENSP00000259456	ENSPTRP00000036178	167	0.34433	S	A	A	A	A	A	A	A	A	K	A	A
ENSP00000398665	ENSPTRP00000025477	313	0.363953	P	A	A	A	A	A	A	A	V	A	A	A
ENSP00000288111	ENSPTRP00000010547	143	0.455414	Q	R	R	R	R	R	R	R	R	R	R	R
ENSP00000390158	ENSPTRP00000012229	2814	0.578774	P	H	H	H	D	H	H	H	H	H	H	H
ENSP00000263955	ENSPTRP00000021817	120	0.321716	S	N	N	N	N	N	N	N	F	N	N	N
ENSP00000355155	ENSPTRP00000039833	885	0.793011	A	S	S	S	S	S	S	S	S	S	S	S
ENSP00000225538	ENSPTRP00000014652	213	0.5325	H	Y	Y	Y	Y	Y	Y	Y	Y	Y	Y	P
ENSP00000293756	ENSPTRP00000030841	177	0.430657	Q	H	H	H	H	H	H	H	W	H	H	H
ENSP00000353462	ENSPTRP00000089003	280	0.355781	Y	H	H	H	H	H	H	H	A	H	H	H
ENSP00000388910	ENSPTRP00000089263	745	0.772021	R	K	K	K	K	K	K	K	K	K	K	K
ENSP00000388910	ENSPTRP00000089263	770	0.797927	T	P	P	P	P	P	P	P	P	P	P	P
ENSP00000388910	ENSPTRP00000089263	842	0.872539	A	P	P	P	P	P	P	P	P	P	S	P
ENSP00000386940	ENSPTRP00000021388	45	0.153584	G	A	A	A	A	A	A	A	A	A	A	A
ENSP00000365401	ENSPTRP00000037586	146	0.232484	H	L	L	L	L	L	L	L	L	L	V	L
ENSP00000379168	ENSPTRP00000093727	290	0.380577	D	N	N	N	N	N	N	N	-	N	N	N
ENSP00000376609	ENSPTRP00000005279	166	0.28088	F	Y	Y	Y	Y	Y	Y	Y	Y	Y	Y	Y
ENSP00000366402	ENSPTRP00000049288	107	0.465217	V	A	A	A	A	A	A	A	A	A	A	A
ENSP00000307741	ENSPTRP00000025383	43	0.247126	F	L	L	L	L	L	L	L	-	L	L	L
ENSP00000364595	ENSPTRP00000036098	43	0.281046	S	N	N	N	N	N	N	N	N	N	N	W
ENSP00000333223	ENSPTRP00000062152	588	0.818942	S	T	T	T	T	T	T	T	A	T	T	T
ENSP00000320291	ENSPTRP00000016886	818	0.860147	V	M	M	M	M	M	M	M	P	M	M	M
ENSP00000353971	ENSPTRP00000045493	215	0.422397	Y	N	N	N	N	N	N	N	N	N	N	N
ENSP00000295897	ENSPTRP00000056218	314	0.514754	I	L	L	L	L	L	L	L	L	L	L	L
ENSP00000362441	ENSPTRP00000087577	887	0.355796	T	N	N	N	N	N	N	N	N	N	-	N
ENSP00000396622	ENSPTRP00000001342	394	0.297583	I	T	T	T	T	T	T	T	T	-	T	T
ENSP00000310120	ENSPTRP00000050162	323	0.681435	G	R	R	R	-	R	R	R	R	R	R	R
ENSP00000350187	ENSPTRP00000017067	268	0.183813	S	A	A	A	A	A	A	A	A	A	A	A
ENSP00000350187	ENSPTRP00000017067	314	0.215364	I	S	S	S	S	S	S	S	S	S	S	S
ENSP00000315659	ENSPTRP00000082219	331	0.209759	T	S	S	S	S	S	S	S	S	D	S	S
ENSP00000315659	ENSPTRP00000082219	370	0.234474	T	A	A	A	A	A	A	A	A	E	A	A
ENSP00000346725	ENSPTRP00000024541	272	0.4618	C	S	S	S	S	S	S	S	S	S	S	S
ENSP00000412698	ENSPTRP00000004925	479	0.464597	Y	S	S	S	S	S	S	S	S	S	L	S
ENSP00000256079	ENSPTRP00000008198	129	0.124277	G	A	A	A	A	A	A	A	A	A	A	K
ENSP00000412365	ENSPTRP00000068701	230	0.465587	N	Y	Y	Y	Y	Y	Y	Y	Y	Y	Y	Y
ENSP00000455041	ENSPTRP00000089052	88	0.115942	H	Q	Q	Q	Q	Q	L	Q	Q	Q	Q	Q
ENSP00000455041	ENSPTRP00000089052	211	0.277997	K	I	I	I	I	I	S	I	I	I	I	I
ENSP00000337998	ENSPTRP00000039199	716	0.53633	L	P	P	P	P	P	P	P	P	P	P	P
ENSP00000314901	ENSPTRP00000025115	621	0.866109	V	L	L	L	L	L	L	L	L	L	-	L
ENSP00000315644	ENSPTRP00000016716	38	0.121019	Q	E	E	E	E	E	-	E	E	E	E	E
ENSP00000315644	ENSPTRP00000016716	280	0.89172	R	K	K	K	K	K	K	K	K	K	K	K
ENSP00000350785	ENSPTRP00000041316	447	0.312369	M	T	T	T	T	T	T	T	K	T	T	T
ENSP00000347997	ENSPTRP00000048280	93	0.141768	R	M	M	M	M	M	M	M	M	-	M	M
ENSP00000347997	ENSPTRP00000048280	178	0.271341	P	Q	Q	Q	Q	Q	Q	Q	Q	-	Q	Q
ENSP00000427975	ENSPTRP00000047854	541	0.496786	C	S	S	S	S	S	S	S	S	S	S	S
ENSP00000351732	ENSPTRP00000042053	108	0.119074	Q	K	K	K	K	K	K	K	K	A	K	K
ENSP00000360240	ENSPTRP00000050008	140	0.484429	S	T	T	T	T	T	T	T	T	T	T	T
ENSP00000358307	ENSPTRP00000005221	544	0.748281	E	Q	Q	Q	Q	Q	Q	Q	Q	Q	L	Q
ENSP00000362894	ENSPTRP00000093622	488	0.8	Y	S	S	S	S	S	S	S	S	S	S	L
ENSP00000382140	ENSPTRP00000041711	262	0.5	N	K	K	K	K	-	K	K	K	K	K	K
ENSP00000259056	ENSPTRP00000021450	520	0.552604	I	L	L	L	L	V	L	L	L	L	L	L
ENSP00000205386	ENSPTRP00000033539	867	0.492054	R	G	G	G	G	G	N	G	G	G	G	G
ENSP00000493536	ENSPTRP00000023119	180	0.287081	H	R	R	R	R	R	R	R	R	R	R	R
ENSP00000275016	ENSPTRP00000079149	196	0.417021	V	A	A	A	A	A	A	A	A	Y	A	A
ENSP00000305721	ENSPTRP00000031402	728	0.537666	D	G	G	G	G	G	G	G	G	G	G	G
ENSP00000318982	ENSPTRP00000070953	133	0.323601	K	Q	Q	Q	Q	S	Q	Q	Q	Q	Q	Q
ENSP00000216036	ENSPTRP00000024335	276	0.790831	L	P	P	P	P	P	P	P	V	P	P	P
ENSP00000257347	ENSPTRP00000072306	442	0.782301	E	G	G	G	G	G	G	G	D	G	G	G
ENSP00000292246	ENSPTRP00000025530	260	0.393343	L	V	V	V	V	V	V	D	V	V	V	V
ENSP00000225719	ENSPTRP00000046749	475	0.343954	S	A	A	A	A	A	A	A	A	A	A	A
ENSP00000295049	ENSPTRP00000021830	103	0.205179	L	S	S	S	S	S	S	S	S	S	S	S
ENSP00000194130	ENSPTRP00000033626	225	0.377517	R	G	G	G	G	G	G	G	S	G	G	G
ENSP00000490648	ENSPTRP00000062209	102	0.156923	M	T	T	T	T	T	L	T	T	T	T	T
ENSP00000368612	ENSPTRP00000009909	1041	0.54617	T	P	P	P	P	P	P	P	P	P	P	P
ENSP00000368612	ENSPTRP00000009909	1364	0.715635	K	N	N	N	N	N	N	N	N	N	N	N
ENSP00000368612	ENSPTRP00000009909	1408	0.73872	R	S	S	S	S	S	S	S	S	N	S	S
ENSP00000386845	ENSPTRP00000082631	204	0.418891	D	E	E	E	E	E	E	E	E	E	Y	E
ENSP00000232496	ENSPTRP00000092216	96	0.864865	H	P	P	T	P	P	P	P	P	P	P	P
ENSP00000245304	ENSPTRP00000010174	129	0.701087	S	N	N	N	N	N	N	N	-	N	N	N
ENSP00000401477	ENSPTRP00000029307	116	0.176292	S	A	A	A	A	A	A	A	A	A	A	A
ENSP00000343636	ENSPTRP00000031259	164	0.41519	L	V	V	V	V	V	V	A	V	V	V	V
ENSP00000372327	ENSPTRP00000053678	319	0.231495	V	A	A	A	A	A	A	A	A	A	A	-
ENSP00000452502	ENSPTRP00000079384	70	0.434783	W	R	R	R	R	R	R	R	R	R	R	R
ENSP00000342007	ENSPTRP00000070670	170	0.32882	K	E	E	E	E	-	E	E	E	E	E	E
ENSP00000267842	ENSPTRP00000012070	157	0.252818	V	A	A	A	A	A	A	A	A	A	A	A
ENSP00000216602	ENSPTRP00000011543	104	0.411067	L	H	H	H	H	H	H	H	V	H	H	H
ENSP00000333984	ENSPTRP00000058505	96	0.131507	M	V	V	V	V	-	V	V	V	V	V	V
ENSP00000310668	ENSPTRP00000065887	523	0.637805	L	M	M	M	M	M	M	M	M	G	M	M
ENSP00000359552	ENSPTRP00000001607	598	0.607107	I	T	T	T	T	T	T	T	D	T	T	T
ENSP00000359552	ENSPTRP00000001607	610	0.619289	Q	E	E	E	E	E	E	E	I	E	E	E
ENSP00000359552	ENSPTRP00000001607	678	0.688325	N	H	H	H	H	H	H	H	K	H	H	H
ENSP00000261917	ENSPTRP00000012412	942	0.782392	S	P	P	P	P	P	-	P	P	P	P	P
ENSP00000298386	ENSPTRP00000009804	473	0.62649	I	F	F	F	F	F	V	F	F	F	F	F
ENSP00000320503	ENSPTRP00000012459	103	0.202358	F	L	L	L	L	L	L	L	L	L	L	L
ENSP00000262031	ENSPTRP00000088778	242	0.593137	A	G	-	G	G	G	G	G	G	G	G	G
ENSP00000266058	ENSPTRP00000083205	928	0.60456	L	P	P	P	P	P	P	P	P	P	P	P
ENSP00000306473	ENSPTRP00000076807	248	0.368499	H	R	R	R	R	R	R	R	R	R	R	R
ENSP00000322316	ENSPTRP00000013359	45	0.206422	S	N	N	N	N	N	N	N	N	N	N	N
ENSP00000263636	ENSPTRP00000021480	636	0.369124	S	A	A	A	A	A	A	-	A	A	A	A
ENSP00000389168	ENSPTRP00000047002	543	0.526673	V	I	I	I	I	I	I	I	I	I	I	I
ENSP00000394352	ENSPTRP00000031896	249	0.364035	A	S	S	S	S	S	S	S	S	S	S	S
ENSP00000394352	ENSPTRP00000031896	503	0.73538	T	A	A	A	A	A	A	A	A	A	A	A
ENSP00000284637	ENSPTRP00000028466	125	0.140607	S	A	A	A	A	A	A	A	-	A	A	A
ENSP00000402208	ENSPTRP00000007356	71	0.242321	Y	D	D	D	D	D	D	D	D	G	D	D
ENSP00000386895	ENSPTRP00000060089	123	0.269737	L	M	M	M	M	M	M	M	T	M	M	M
ENSP00000367623	ENSPTRP00000003914	322	0.631373	N	S	S	S	S	S	S	S	S	S	S	-
ENSP00000311273	ENSPTRP00000021815	1159	0.28795	T	I	I	I	I	I	I	I	V	I	I	I
ENSP00000358865	ENSPTRP00000005120	434	0.868	A	S	S	S	S	S	S	S	S	S	R	S
ENSP00000259467	ENSPTRP00000036459	126	0.417219	I	M	M	M	M	M	M	M	M	M	M	M
ENSP00000259467	ENSPTRP00000036459	216	0.715232	K	R	R	R	R	R	R	R	R	R	R	R
ENSP00000259467	ENSPTRP00000036459	227	0.751656	Q	R	R	R	R	R	R	R	R	R	R	R
ENSP00000297819	ENSPTRP00000033731	124	0.506122	P	L	L	L	L	L	L	L	L	L	L	L
ENSP00000297819	ENSPTRP00000033731	150	0.612245	Y	C	C	C	C	C	C	C	C	C	C	C
ENSP00000449535	ENSPTRP00000008942	103	0.149927	R	S	S	S	S	S	S	S	S	S	S	S
ENSP00000263666	ENSPTRP00000080247	310	0.290534	R	K	K	K	K	K	K	K	K	V	K	K
ENSP00000265825	ENSPTRP00000033649	293	0.587174	R	P	P	P	P	P	P	P	P	P	P	P
ENSP00000330278	ENSPTRP00000052596	141	0.103297	K	E	E	E	E	E	E	E	E	E	E	Q
ENSP00000366283	ENSPTRP00000010126	379	0.395203	S	T	T	T	T	T	T	T	T	T	T	T
ENSP00000262134	ENSPTRP00000013861	59	0.108257	V	F	F	F	F	F	G	F	F	F	F	F
ENSP00000358616	ENSPTRP00000005182	82	0.343096	V	I	I	I	I	I	I	I	I	I	E	I
ENSP00000263063	ENSPTRP00000057782	261	0.447684	I	T	T	T	T	T	T	T	T	G	T	T
ENSP00000303129	ENSPTRP00000081468	59	0.140476	F	S	S	S	S	S	S	S	T	S	S	S
ENSP00000445093	ENSPTRP00000072753	188	0.329247	S	P	P	P	P	P	P	P	K	P	P	P
ENSP00000479811	ENSPTRP00000079674	447	0.341482	E	G	G	G	G	G	G	G	G	I	G	G
ENSP00000462664	ENSPTRP00000017055	320	0.431849	L	P	P	P	P	P	P	P	K	P	P	P
ENSP00000360768	ENSPTRP00000066413	172	0.639405	S	N	N	N	N	N	N	N	N	N	N	N
ENSP00000325929	ENSPTRP00000009764	397	0.57453	Y	H	H	H	H	H	H	H	H	H	H	H
ENSP00000477654	ENSPTRP00000017058	62	0.116105	G	S	S	S	S	S	S	S	L	S	S	S
ENSP00000366326	ENSPTRP00000003973	115	0.1133	G	R	R	R	R	R	R	R	R	R	R	I
ENSP00000366326	ENSPTRP00000003973	608	0.599015	S	T	T	T	T	T	T	T	T	T	T	T
ENSP00000434364	ENSPTRP00000005987	354	0.443609	V	L	L	L	L	L	L	L	L	T	L	L
ENSP00000385357	ENSPTRP00000024527	170	0.225764	L	F	F	F	F	F	F	F	F	F	F	F
ENSP00000385357	ENSPTRP00000024527	203	0.269588	F	S	S	S	S	S	S	S	S	-	S	S
ENSP00000348349	ENSPTRP00000012382	1394	0.546881	M	K	K	K	K	K	K	K	K	K	K	K
ENSP00000216177	ENSPTRP00000024946	334	0.776744	H	R	R	R	R	R	R	R	R	-	R	R
ENSP00000278460	ENSPTRP00000083923	190	0.572289	G	E	E	E	E	E	E	F	E	E	E	E
ENSP00000496301	ENSPTRP00000005103	323	0.585145	T	P	P	P	P	P	P	P	P	P	P	P
ENSP00000376822	ENSPTRP00000021230	76	0.152305	R	G	G	G	G	G	G	G	G	G	T	G
ENSP00000356563	ENSPTRP00000031863	190	0.508021	V	I	I	I	I	I	I	I	I	I	I	I
ENSP00000330658	ENSPTRP00000036386	682	0.418919	L	V	V	V	V	V	V	V	V	V	V	A
ENSP00000437468	ENSPTRP00000085686	320	0.727273	P	S	S	S	S	S	S	S	S	A	S	S
ENSP00000395389	ENSPTRP00000001564	200	0.564972	L	F	F	P	F	F	F	F	F	F	F	F
ENSP00000215855	ENSPTRP00000024417	28	0.132075	L	V	V	V	V	V	V	V	V	V	-	V
ENSP00000215855	ENSPTRP00000024417	97	0.457547	D	N	N	N	N	N	N	N	N	N	-	N
ENSP00000296776	ENSPTRP00000029081	200	0.819672	L	P	P	P	P	P	P	P	P	P	P	P
ENSP00000367319	ENSPTRP00000053032	197	0.434879	I	M	M	M	M	M	M	M	G	M	M	M
ENSP00000361202	ENSPTRP00000079717	667	0.530628	C	R	R	R	R	R	R	R	R	-	R	R
ENSP00000499622	ENSPTRP00000014401	642	0.590616	T	A	A	A	A	A	A	A	A	A	A	A
ENSP00000451738	ENSPTRP00000011390	55	0.13253	L	F	F	F	F	F	F	F	F	F	F	F
ENSP00000355106	ENSPTRP00000001712	706	0.460535	S	N	N	N	N	N	N	N	A	N	N	N
ENSP00000355106	ENSPTRP00000001712	895	0.583823	L	I	I	I	I	I	I	I	H	I	I	I
ENSP00000362386	ENSPTRP00000036566	209	0.23913	F	L	L	L	L	L	L	L	Q	L	L	L
ENSP00000230173	ENSPTRP00000042713	682	0.558101	S	G	G	G	G	G	G	G	L	G	G	G
ENSP00000230173	ENSPTRP00000042713	735	0.601473	P	Q	Q	Q	Q	Q	Q	Q	N	Q	Q	Q
ENSP00000362716	ENSPTRP00000023134	15	0.137615	N	S	S	S	S	S	S	S	S	S	S	S
ENSP00000429453	ENSPTRP00000042464	58	0.102655	V	A	A	A	A	A	A	A	A	Q	A	A
ENSP00000497997	ENSPTRP00000017082	211	0.255758	I	V	V	V	D	V	V	V	V	V	V	V
ENSP00000317214	ENSPTRP00000093939	122	0.190031	H	R	R	R	R	R	R	R	R	R	R	R
ENSP00000391747	ENSPTRP00000009929	370	0.858469	C	Y	Y	Y	Y	Y	Y	Y	Y	Y	Y	L
ENSP00000323780	ENSPTRP00000025775	108	0.244344	T	P	P	P	P	P	P	P	Y	P	P	P
ENSP00000357401	ENSPTRP00000031701	159	0.84127	V	L	L	L	L	L	L	L	-	L	L	L
ENSP00000357401	ENSPTRP00000031701	160	0.846561	S	A	A	A	A	A	A	A	-	A	A	A
ENSP00000254051	ENSPTRP00000090300	72	0.100559	V	A	A	A	A	A	A	A	A	S	A	A
ENSP00000254051	ENSPTRP00000090300	143	0.199721	S	P	P	P	P	P	-	P	P	P	P	P
ENSP00000327368	ENSPTRP00000031636	393	0.577093	K	E	E	E	E	E	E	E	E	-	E	E
ENSP00000358159	ENSPTRP00000031510	606	0.275079	R	K	K	K	K	K	K	K	V	K	K	K
ENSP00000381003	ENSPTRP00000059381	1282	0.516519	V	A	A	A	A	A	S	A	A	A	A	A
ENSP00000507196	ENSPTRP00000064009	2700	0.574346	A	V	V	V	V	V	V	V	V	V	D	V
ENSP00000380594	ENSPTRP00000024606	456	0.897638	F	I	I	I	I	I	I	I	K	I	I	I
ENSP00000380594	ENSPTRP00000024606	457	0.899606	L	S	S	S	S	S	S	S	I	S	S	S
ENSP00000299641	ENSPTRP00000004587	647	0.7319	S	G	G	G	N	G	G	G	G	G	G	G
ENSP00000481956	ENSPTRP00000006153	434	0.834615	L	S	S	S	S	S	-	S	S	S	S	S
ENSP00000376899	ENSPTRP00000001983	372	0.422727	Y	F	S	F	F	F	F	F	F	F	F	F
ENSP00000256649	ENSPTRP00000089788	212	0.364888	Q	R	R	R	R	R	R	R	R	C	R	R
ENSP00000291823	ENSPTRP00000018861	122	0.197731	T	R	R	R	R	R	R	R	R	R	R	R
ENSP00000342032	ENSPTRP00000033781	134	0.515385	Q	H	H	H	H	H	H	H	H	H	H	H
ENSP00000258494	ENSPTRP00000009141	437	0.472944	I	M	M	M	M	M	M	M	M	M	M	D
ENSP00000312368	ENSPTRP00000042979	255	0.578231	S	N	N	N	N	N	N	N	N	N	N	T
ENSP00000344741	ENSPTRP00000034091	85	0.305755	L	V	V	V	V	V	V	V	V	V	V	R
ENSP00000275159	ENSPTRP00000093050	163	0.125481	L	F	F	F	F	F	F	F	F	F	F	F
ENSP00000275159	ENSPTRP00000093050	394	0.30331	M	L	L	L	L	L	L	L	L	L	L	L
ENSP00000379201	ENSPTRP00000010722	139	0.604348	F	Y	Y	Y	Y	Y	Y	Y	Y	Y	Y	Y
ENSP00000362345	ENSPTRP00000004476	91	0.243316	M	T	T	T	T	T	T	T	T	T	-	T
ENSP00000410267	ENSPTRP00000022263	255	0.796875	S	G	G	G	G	G	G	G	G	-	G	G
ENSP00000261699	ENSPTRP00000077682	162	0.366516	P	Q	Q	Q	Q	Q	Q	Q	N	Q	Q	Q
ENSP00000264538	ENSPTRP00000026210	272	0.632558	R	K	K	K	K	K	K	K	K	K	H	K
ENSP00000299238	ENSPTRP00000050327	292	0.376289	L	V	V	V	V	V	V	V	V	-	V	V
ENSP00000308591	ENSPTRP00000072469	144	0.333333	S	G	G	G	G	G	G	G	G	G	G	G
ENSP00000303920	ENSPTRP00000040239	85	0.447368	L	S	S	S	S	S	S	S	S	S	S	S
ENSP00000466656	ENSPTRP00000017779	129	0.883562	A	Q	-	Q	Q	Q	Q	Q	Q	Q	Q	Q
ENSP00000466656	ENSPTRP00000017779	130	0.890411	Q	M	-	M	M	M	M	M	M	M	M	M
ENSP00000282849	ENSPTRP00000014297	626	0.512275	L	K	K	K	C	K	K	K	K	K	K	K
ENSP00000265605	ENSPTRP00000031795	60	0.122951	S	G	G	G	G	G	G	-	G	G	G	G
ENSP00000309501	ENSPTRP00000027506	1542	0.884682	A	S	S	S	S	S	G	S	S	S	S	S
ENSP00000311196	ENSPTRP00000006758	355	0.442092	E	Q	Q	Q	Q	Q	Q	Q	Q	Q	Q	Q
ENSP00000367644	ENSPTRP00000093919	380	0.48906	H	Q	Q	Q	Q	Q	Q	Q	Q	Q	Q	Q
ENSP00000367644	ENSPTRP00000093919	483	0.621622	V	A	A	A	A	A	A	A	A	A	A	A
ENSP00000156109	ENSPTRP00000071520	101	0.21174	V	L	L	L	L	L	L	L	L	L	-	L
ENSP00000156109	ENSPTRP00000071520	323	0.677149	Y	H	H	H	H	H	H	H	L	H	H	H
ENSP00000321370	ENSPTRP00000074246	138	0.630137	N	D	D	D	D	D	D	D	D	D	A	D
ENSP00000504760	ENSPTRP00000046679	118	0.30102	C	Y	Y	Y	Y	Y	Y	Y	Y	Y	Y	Y
ENSP00000430333	ENSPTRP00000029913	524	0.343832	V	A	A	A	A	A	A	A	A	A	A	A
ENSP00000315190	ENSPTRP00000015942	475	0.451521	P	A	A	A	A	A	K	A	A	A	A	A
ENSP00000315190	ENSPTRP00000015942	751	0.713878	I	T	T	T	T	T	N	T	T	T	T	T
ENSP00000358033	ENSPTRP00000031540	41	0.1025	R	Q	Q	Q	Q	Q	Q	Q	-	Q	Q	Q
ENSP00000358033	ENSPTRP00000031540	157	0.3925	I	T	T	T	T	T	T	T	T	T	T	T
ENSP00000342011	ENSPTRP00000084647	243	0.721068	L	P	P	P	P	P	P	P	P	P	C	P
ENSP00000380071	ENSPTRP00000013135	213	0.387273	F	L	L	L	L	L	L	L	L	-	L	L
ENSP00000380071	ENSPTRP00000013135	388	0.705455	E	D	D	D	D	D	D	D	D	-	D	D
ENSP00000268655	ENSPTRP00000013143	266	0.651961	S	P	P	P	P	P	P	P	V	P	P	P
ENSP00000218006	ENSPTRP00000038167	388	0.349865	H	Y	Y	Y	Y	Y	Y	Y	Y	Y	Y	Y
ENSP00000422936	ENSPTRP00000031399	495	0.577596	H	Q	Q	Q	Q	Q	Q	Q	Q	Q	Q	Q
ENSP00000503109	ENSPTRP00000022781	459	0.586207	R	K	K	K	K	K	K	K	P	K	K	K
ENSP00000271375	ENSPTRP00000057560	31	0.192547	S	G	G	G	G	G	G	G	G	G	G	G
ENSP00000274545	ENSPTRP00000029892	341	0.751101	F	I	I	I	I	I	I	I	M	I	I	I
ENSP00000307461	ENSPTRP00000012575	152	0.165758	I	T	T	T	T	T	T	T	T	P	T	T
ENSP00000202625	ENSPTRP00000069482	95	0.134371	K	N	N	N	N	N	N	N	E	N	N	N
ENSP00000202625	ENSPTRP00000069482	281	0.397454	L	M	M	M	M	M	M	M	V	M	M	M
ENSP00000370522	ENSPTRP00000037055	76	0.134991	A	P	P	P	P	L	P	P	P	P	P	P
ENSP00000320096	ENSPTRP00000045151	164	0.506173	T	A	A	A	A	V	A	A	A	A	A	A
ENSP00000304051	ENSPTRP00000035174	179	0.269173	L	V	V	V	V	V	V	V	V	V	V	V
ENSP00000304051	ENSPTRP00000035174	192	0.288722	F	L	L	L	L	L	L	L	L	L	L	L
ENSP00000308137	ENSPTRP00000006930	170	0.658915	A	P	P	P	P	P	P	P	P	P	P	P
ENSP00000371067	ENSPTRP00000082180	391	0.345102	A	T	T	T	T	T	K	T	T	T	T	T
ENSP00000506356	ENSPTRP00000004530	38	0.16309	T	A	A	A	A	A	A	S	A	A	A	A
ENSP00000363084	ENSPTRP00000023085	350	0.606586	P	L	L	L	L	L	L	L	L	L	L	L
ENSP00000363084	ENSPTRP00000023085	397	0.688042	I	T	T	T	T	T	T	-	T	T	T	T
ENSP00000366746	ENSPTRP00000003953	203	0.375231	S	N	N	N	N	N	N	N	N	N	N	N
ENSP00000368682	ENSPTRP00000037269	439	0.585333	V	I	I	I	I	I	I	I	I	I	I	I
ENSP00000374348	ENSPTRP00000076406	357	0.175258	T	A	A	A	A	A	D	A	A	A	A	A
ENSP00000355156	ENSPTRP00000050999	67	0.2	V	I	I	I	I	I	I	I	I	K	I	I
ENSP00000264982	ENSPTRP00000026614	321	0.536789	N	S	S	S	S	K	S	S	S	S	S	S
ENSP00000286744	ENSPTRP00000012633	850	0.502364	A	T	T	T	T	T	T	T	T	T	T	T
ENSP00000286744	ENSPTRP00000012633	1368	0.808511	I	T	T	T	T	T	T	T	T	T	T	T
ENSP00000339823	ENSPTRP00000082392	668	0.798088	T	K	K	K	K	K	-	K	K	K	K	K
ENSP00000467723	ENSPTRP00000091960	382	0.59409	G	V	V	V	V	V	V	V	V	V	V	V
ENSP00000502453	ENSPTRP00000028200	241	0.262814	D	E	E	E	E	E	E	E	E	E	E	E
ENSP00000264230	ENSPTRP00000027668	80	0.114449	D	E	E	E	E	E	E	E	E	-	E	E
ENSP00000264230	ENSPTRP00000027668	153	0.218884	A	P	P	P	P	P	P	P	P	-	P	P
ENSP00000261208	ENSPTRP00000049982	268	0.407295	V	I	I	I	I	I	I	I	I	I	I	I
ENSP00000504388	ENSPTRP00000081996	43	0.14527	Y	D	D	D	D	D	D	D	D	E	D	D
ENSP00000504388	ENSPTRP00000081996	114	0.385135	C	R	R	R	R	R	K	R	R	R	R	R
ENSP00000498533	ENSPTRP00000006306	40	0.116959	L	Q	Q	Q	Q	Q	Q	Q	Q	Q	Q	Q
ENSP00000350990	ENSPTRP00000046345	176	0.101734	L	P	P	P	P	P	P	P	P	P	P	M
ENSP00000350990	ENSPTRP00000046345	217	0.125434	F	S	S	S	S	S	S	S	S	S	S	V
ENSP00000232892	ENSPTRP00000026755	124	0.31	G	D	D	D	D	D	D	D	A	D	D	D
ENSP00000344729	ENSPTRP00000041206	79	0.248428	Q	R	R	R	R	R	R	R	R	R	R	R
ENSP00000314193	ENSPTRP00000021761	628	0.755716	K	E	E	E	E	E	E	E	I	E	E	E
ENSP00000274026	ENSPTRP00000028181	120	0.277136	I	T	T	T	T	T	T	T	T	T	A	T
ENSP00000226021	ENSPTRP00000016240	190	0.852018	I	V	V	V	V	V	V	V	V	V	V	V
ENSP00000304286	ENSPTRP00000029920	318	0.83905	T	S	S	S	S	S	S	S	L	S	S	S
ENSP00000358966	ENSPTRP00000093824	91	0.114035	D	A	A	A	A	A	A	A	Q	A	A	A
ENSP00000373600	ENSPTRP00000091561	538	0.266865	S	C	C	C	C	C	C	C	-	C	C	C
ENSP00000373600	ENSPTRP00000091561	615	0.30506	Q	R	R	R	R	R	R	R	-	R	R	R
ENSP00000384871	ENSPTRP00000022456	386	0.291321	M	T	T	T	T	T	T	T	T	T	T	T
ENSP00000384871	ENSPTRP00000022456	492	0.371321	L	P	P	P	P	P	P	P	P	P	P	P
ENSP00000347338	ENSPTRP00000045597	100	0.143472	C	S	S	S	S	S	S	S	S	S	S	S
ENSP00000308032	ENSPTRP00000068022	309	0.611881	T	A	A	A	A	C	A	A	A	A	A	A
ENSP00000262059	ENSPTRP00000043174	108	0.156295	Q	R	R	R	R	R	R	R	R	R	R	R
ENSP00000380888	ENSPTRP00000057287	974	0.447816	T	P	P	P	P	P	P	P	P	G	P	P
ENSP00000268281	ENSPTRP00000040585	672	0.785047	Q	R	R	R	R	R	R	R	R	R	R	R
ENSP00000308772	ENSPTRP00000013409	294	0.703349	F	L	L	L	L	L	L	L	L	L	L	L
ENSP00000356586	ENSPTRP00000002888	100	0.101833	L	V	V	V	V	V	V	V	V	V	V	V
ENSP00000349208	ENSPTRP00000067214	136	0.13963	T	A	-	A	A	A	A	A	A	A	A	A
ENSP00000349208	ENSPTRP00000067214	166	0.170431	E	G	-	G	G	G	G	G	G	G	G	G
ENSP00000411532	ENSPTRP00000015554	1281	0.836162	A	P	P	P	P	S	P	P	P	P	P	P
ENSP00000368872	ENSPTRP00000048231	176	0.303448	L	S	S	S	S	S	S	S	S	S	S	S
ENSP00000368872	ENSPTRP00000048231	334	0.575862	N	D	D	D	D	D	D	D	D	D	D	D
ENSP00000257408	ENSPTRP00000027525	361	0.345455	H	N	N	N	N	N	N	N	N	E	N	N
ENSP00000268379	ENSPTRP00000013431	75	0.165198	S	N	N	N	N	N	N	N	D	N	N	N
ENSP00000355492	ENSPTRP00000092399	414	0.434874	N	T	T	T	T	T	T	T	Y	T	T	T
ENSP00000359248	ENSPTRP00000050357	110	0.188679	H	R	R	R	R	R	R	R	R	R	R	R
ENSP00000477590	ENSPTRP00000034892	478	0.888476	L	S	S	S	S	S	S	S	S	S	S	S
ENSP00000285873	ENSPTRP00000029811	372	0.246521	S	C	C	C	C	C	C	C	C	C	C	C
ENSP00000365172	ENSPTRP00000010224	232	0.461233	L	F	F	F	F	F	F	F	F	F	F	F
ENSP00000359219	ENSPTRP00000005041	44	0.144262	M	L	L	L	L	L	L	L	P	L	L	L
ENSP00000378343	ENSPTRP00000028013	82	0.241176	P	S	S	S	S	S	S	M	S	S	S	S
ENSP00000370345	ENSPTRP00000053597	601	0.676802	E	D	D	D	D	D	D	M	D	D	D	D
ENSP00000356432	ENSPTRP00000002992	166	0.216428	T	S	S	S	S	S	S	S	S	S	S	S
ENSP00000308753	ENSPTRP00000012098	193	0.546742	T	I	I	I	I	I	I	I	R	I	I	I
ENSP00000252939	ENSPTRP00000005444	35	0.16055	I	V	V	V	V	V	V	V	V	V	V	Q
ENSP00000252939	ENSPTRP00000005444	63	0.288991	N	K	K	K	K	K	K	K	K	K	K	V
ENSP00000320346	ENSPTRP00000011966	191	0.479899	S	N	N	N	N	N	N	N	-	N	N	N
ENSP00000341765	ENSPTRP00000089130	97	0.170175	Q	E	E	E	E	E	E	E	E	E	A	E
ENSP00000319814	ENSPTRP00000023500	393	0.630819	S	P	P	P	P	P	P	P	P	P	A	P
ENSP00000358762	ENSPTRP00000031404	103	0.264103	T	A	A	A	A	A	A	P	A	A	A	A
ENSP00000360724	ENSPTRP00000073647	109	0.872	R	A	A	A	A	A	-	A	A	A	A	A
ENSP00000391167	ENSPTRP00000068893	206	0.107966	V	I	I	I	I	I	I	I	I	I	I	I
ENSP00000349929	ENSPTRP00000046911	112	0.256881	R	K	K	K	K	K	K	K	L	K	K	K
ENSP00000365530	ENSPTRP00000052868	160	0.288809	D	A	A	A	A	A	A	A	A	A	A	A
ENSP00000363254	ENSPTRP00000004281	208	0.787879	T	A	A	A	A	A	A	A	A	A	A	S
ENSP00000356629	ENSPTRP00000077630	915	0.744508	T	A	A	A	A	A	A	A	I	A	A	A
ENSP00000439485	ENSPTRP00000003930	289	0.825714	C	Y	Y	Y	Y	Y	Y	Y	Y	Y	Y	F
ENSP00000304767	ENSPTRP00000026760	170	0.454545	C	Y	Y	Y	Y	-	Y	Y	Y	Y	Y	Y
ENSP00000385415	ENSPTRP00000037589	38	0.324786	A	P	P	P	P	P	P	P	-	P	P	P
ENSP00000349490	ENSPTRP00000071868	50	0.15528	K	E	E	E	E	E	E	E	E	E	E	E
ENSP00000320089	ENSPTRP00000034388	96	0.317881	N	S	S	S	S	S	S	S	S	L	S	S
ENSP00000370707	ENSPTRP00000042061	393	0.375	D	A	A	A	A	A	A	A	A	A	A	A
ENSP00000452815	ENSPTRP00000081895	447	0.4417	M	V	V	V	V	V	V	V	V	V	F	V
ENSP00000259803	ENSPTRP00000031247	260	0.594966	M	T	T	T	T	T	T	T	T	A	T	T
ENSP00000435386	ENSPTRP00000035327	212	0.658385	N	K	P	K	K	K	K	K	K	K	K	K
ENSP00000243052	ENSPTRP00000008583	173	0.32216	Q	R	R	R	R	R	R	R	R	R	T	R
ENSP00000285407	ENSPTRP00000056421	182	0.378378	N	D	D	D	D	D	D	D	D	D	V	D
ENSP00000339428	ENSPTRP00000009005	32	0.160804	Q	E	E	E	E	E	E	E	E	E	E	E
ENSP00000311427	ENSPTRP00000012495	509	0.885217	V	A	A	A	A	A	A	A	A	A	A	A
ENSP00000294244	ENSPTRP00000006553	164	0.429319	A	S	S	S	S	S	P	S	S	S	S	S
ENSP00000323246	ENSPTRP00000088063	673	0.737939	S	C	C	C	C	C	C	C	C	A	C	C
ENSP00000323246	ENSPTRP00000088063	752	0.824561	P	S	S	S	S	S	S	S	T	S	S	S
ENSP00000304956	ENSPTRP00000074603	183	0.138531	S	G	G	G	G	G	G	G	G	G	G	G
ENSP00000253237	ENSPTRP00000019277	189	0.422819	E	D	D	D	D	D	D	D	D	D	D	D
ENSP00000314029	ENSPTRP00000014824	172	0.29913	Q	E	E	E	E	E	E	E	E	-	E	E
ENSP00000448047	ENSPTRP00000075702	171	0.30212	G	A	A	A	A	A	-	A	A	A	A	A
ENSP00000252136	ENSPTRP00000024244	435	0.694888	M	T	T	T	T	T	T	T	T	L	T	T
ENSP00000501355	ENSPTRP00000074965	169	0.673307	G	D	D	D	D	D	D	D	D	E	D	D
ENSP00000364312	ENSPTRP00000037687	633	0.362959	H	Q	Q	Q	Q	Q	Q	Q	Q	Q	Q	Q
ENSP00000322872	ENSPTRP00000033288	152	0.180952	T	P	P	P	P	P	P	P	P	P	P	P
ENSP00000322872	ENSPTRP00000033288	163	0.194048	H	Q	Q	Q	Q	Q	Q	Q	Q	Q	Q	Q
ENSP00000481732	ENSPTRP00000002784	119	0.223265	S	F	F	F	F	F	F	F	F	F	F	-
ENSP00000226091	ENSPTRP00000087831	176	0.516129	V	A	A	A	A	A	A	A	A	A	A	A
ENSP00000340998	ENSPTRP00000009032	84	0.133545	Y	H	H	H	H	H	H	H	H	T	H	H
ENSP00000387907	ENSPTRP00000051006	415	0.761468	S	T	T	T	T	T	T	T	T	T	T	T
ENSP00000475924	ENSPTRP00000090055	43	0.116531	S	A	A	A	A	A	A	A	A	A	A	A
ENSP00000374390	ENSPTRP00000026769	545	0.744536	Y	G	G	G	G	G	G	G	G	G	G	G
ENSP00000287641	ENSPTRP00000067169	21	0.179487	C	G	G	G	G	G	G	G	G	G	G	G
ENSP00000402460	ENSPTRP00000026631	510	0.533473	Q	R	R	R	R	R	R	R	G	R	R	R
ENSP00000402460	ENSPTRP00000026631	794	0.830544	Q	R	R	R	R	R	R	R	E	R	R	R
ENSP00000293350	ENSPTRP00000073839	92	0.11457	G	S	S	S	S	S	S	S	S	S	S	S
ENSP00000299575	ENSPTRP00000060993	344	0.417476	M	L	L	L	L	L	L	L	L	L	L	D
ENSP00000359212	ENSPTRP00000050349	68	0.241135	Q	P	P	P	-	P	P	P	P	P	P	P
ENSP00000283871	ENSPTRP00000026325	384	0.860987	V	A	A	A	A	A	A	A	A	A	G	A
ENSP00000258168	ENSPTRP00000014319	81	0.14781	T	A	A	A	A	A	A	A	A	A	A	A
ENSP00000258168	ENSPTRP00000014319	373	0.680657	T	S	S	S	S	S	S	S	S	S	S	S
ENSP00000258168	ENSPTRP00000014319	424	0.773723	T	A	A	A	A	A	A	A	A	A	A	A
ENSP00000286349	ENSPTRP00000026633	307	0.424033	K	E	E	E	E	E	E	E	E	E	E	E
ENSP00000323740	ENSPTRP00000006979	50	0.159744	V	A	A	T	A	A	A	A	A	A	A	A
ENSP00000246794	ENSPTRP00000019405	24	0.118227	E	G	G	G	G	G	G	G	G	G	G	G
ENSP00000246794	ENSPTRP00000019405	109	0.536946	S	G	G	G	G	G	G	G	G	G	G	G
ENSP00000497931	ENSPTRP00000088624	600	0.453858	V	A	A	A	A	A	A	A	A	A	Q	A
ENSP00000276651	ENSPTRP00000035055	92	0.176923	S	A	A	A	A	A	A	A	A	A	A	A
ENSP00000297581	ENSPTRP00000035052	51	0.10828	A	F	F	F	F	F	S	F	F	F	F	F
ENSP00000297581	ENSPTRP00000035052	56	0.118896	P	S	S	S	S	S	W	S	S	S	S	S
ENSP00000216211	ENSPTRP00000024978	124	0.430556	K	Q	Q	Q	Q	Q	-	Q	Q	Q	Q	Q
ENSP00000345477	ENSPTRP00000083621	221	0.62963	V	A	A	A	A	A	-	A	A	A	A	A
ENSP00000376304	ENSPTRP00000090195	280	0.875	S	A	A	A	-	A	A	A	A	A	A	A
ENSP00000377369	ENSPTRP00000011161	219	0.447853	Q	R	R	R	R	Y	R	R	R	R	R	R
ENSP00000348384	ENSPTRP00000040144	197	0.167945	V	A	A	A	A	A	A	A	A	A	A	A
ENSP00000348384	ENSPTRP00000040144	211	0.179881	V	L	L	L	L	L	L	L	L	L	M	L
ENSP00000348384	ENSPTRP00000040144	378	0.322251	S	P	P	P	P	P	P	P	P	P	P	P
ENSP00000296589	ENSPTRP00000071065	231	0.435028	T	I	I	I	I	I	I	I	I	G	I	I
ENSP00000296589	ENSPTRP00000071065	244	0.45951	E	D	D	D	D	D	D	D	D	D	D	D
ENSP00000266736	ENSPTRP00000009040	130	0.30445	T	S	S	S	S	S	S	A	S	S	S	S
ENSP00000319897	ENSPTRP00000035759	72	0.133581	S	P	P	P	P	P	P	P	P	P	P	P
ENSP00000317177	ENSPTRP00000066865	219	0.865613	P	Q	Q	Q	Q	Q	Q	N	Q	Q	Q	Q
ENSP00000497413	ENSPTRP00000008903	474	0.654696	A	V	V	V	V	V	V	V	V	V	I	V
ENSP00000456019	ENSPTRP00000012033	326	0.722838	R	K	K	K	K	K	K	K	H	K	K	K
ENSP00000231004	ENSPTRP00000029376	104	0.248804	T	A	A	A	A	A	A	A	V	A	A	A
ENSP00000231004	ENSPTRP00000029376	150	0.358852	E	D	D	D	D	D	D	D	D	D	D	D
ENSP00000333374	ENSPTRP00000009368	146	0.264973	T	P	P	P	P	P	S	P	P	P	P	P
ENSP00000361730	ENSPTRP00000031087	1333	0.535341	H	R	R	R	R	R	R	E	R	R	R	R
ENSP00000457491	ENSPTRP00000077520	356	0.361421	E	K	K	K	K	K	K	K	K	K	K	K
ENSP00000457491	ENSPTRP00000077520	580	0.588832	R	M	M	M	M	M	M	M	M	M	K	M
ENSP00000299045	ENSPTRP00000009148	394	0.757692	I	V	V	V	V	V	V	V	V	V	V	V
ENSP00000457258	ENSPTRP00000074523	385	0.709024	T	A	A	A	A	A	A	A	E	A	A	A
ENSP00000215885	ENSPTRP00000024565	314	0.615686	H	Q	Q	Q	Q	Q	Q	Q	Q	Q	Q	Q
ENSP00000377862	ENSPTRP00000059463	1186	0.237961	I	L	L	L	L	L	L	L	L	L	L	L
ENSP00000377862	ENSPTRP00000059463	4281	0.858949	Y	H	H	H	H	H	H	H	H	H	H	H
ENSP00000254122	ENSPTRP00000006017	64	0.492308	K	N	N	N	N	N	N	N	P	N	N	N
ENSP00000478273	ENSPTRP00000078575	107	0.187719	I	V	V	V	V	V	V	V	V	V	V	-
ENSP00000360310	ENSPTRP00000023491	112	0.282116	S	A	A	A	A	A	G	A	A	A	A	A
ENSP00000260743	ENSPTRP00000005129	264	0.814815	I	V	V	V	V	V	V	V	V	V	V	V
ENSP00000259845	ENSPTRP00000086170	67	0.489051	T	P	P	P	P	P	P	P	P	P	P	P
ENSP00000259845	ENSPTRP00000086170	120	0.875912	N	H	H	H	H	H	H	H	H	H	H	H
ENSP00000355938	ENSPTRP00000003311	100	0.179856	L	R	R	R	R	R	R	R	R	R	R	R
ENSP00000328079	ENSPTRP00000027159	242	0.674095	S	L	L	L	L	L	L	L	L	L	L	L
ENSP00000261637	ENSPTRP00000083654	478	0.171572	F	S	S	S	S	S	S	S	S	S	S	S
ENSP00000498757	ENSPTRP00000046107	263	0.507722	H	Y	Y	Y	Y	Y	Y	Y	Y	Y	Y	Y
ENSP00000266674	ENSPTRP00000080221	128	0.140969	H	Q	Q	Q	Q	Q	Q	Q	-	Q	Q	Q
ENSP00000266674	ENSPTRP00000080221	516	0.568282	A	V	-	V	V	V	V	V	V	V	V	V
ENSP00000266674	ENSPTRP00000080221	779	0.85793	N	Y	-	Y	Y	Y	Y	Y	Y	Y	Y	Y
ENSP00000317272	ENSPTRP00000083162	505	0.35841	I	V	V	V	V	V	V	V	V	V	V	V
ENSP00000344203	ENSPTRP00000045407	38	0.130137	G	V	V	V	V	V	V	V	V	V	V	V
ENSP00000342343	ENSPTRP00000040926	107	0.532338	T	A	A	A	A	A	A	-	A	A	A	A
ENSP00000484634	ENSPTRP00000035210	108	0.231263	N	T	T	T	T	T	T	T	T	T	S	T
ENSP00000296733	ENSPTRP00000028902	189	0.366279	E	Q	Q	Q	Q	Q	C	Q	Q	Q	Q	Q
ENSP00000372750	ENSPTRP00000011746	432	0.810507	V	M	M	M	M	M	M	M	M	-	M	M
ENSP00000501692	ENSPTRP00000031242	327	0.516588	A	T	T	T	T	T	T	T	P	T	T	T
ENSP00000296978	ENSPTRP00000031743	236	0.479675	G	S	S	S	S	S	S	S	S	S	S	S
ENSP00000392065	ENSPTRP00000031840	492	0.617315	L	S	S	S	S	S	S	S	S	S	S	S
ENSP00000496959	ENSPTRP00000013737	162	0.140381	I	N	N	N	N	N	N	Q	N	N	N	N
ENSP00000355577	ENSPTRP00000003585	408	0.830957	I	V	V	V	V	V	V	V	V	V	V	V
ENSP00000286719	ENSPTRP00000027798	100	0.132626	K	E	E	E	E	E	E	E	D	E	E	E
ENSP00000370744	ENSPTRP00000025123	1988	0.735751	N	T	T	T	L	T	T	T	T	T	T	T
ENSP00000510140	ENSPTRP00000044230	399	0.819302	S	R	R	R	R	R	R	R	E	R	R	R
ENSP00000497784	ENSPTRP00000014868	75	0.106838	A	S	S	S	S	S	S	S	S	S	S	S
ENSP00000322469	ENSPTRP00000026112	290	0.878788	S	A	A	A	A	A	A	A	K	A	A	A
ENSP00000278422	ENSPTRP00000056216	229	0.771044	A	V	V	V	V	V	V	V	V	K	V	V
ENSP00000203001	ENSPTRP00000022686	273	0.548193	K	E	E	E	A	E	E	E	E	E	E	E
ENSP00000234626	ENSPTRP00000069321	61	0.106087	E	K	K	K	K	K	K	K	K	L	K	K
ENSP00000234626	ENSPTRP00000069321	159	0.276522	L	F	F	F	F	F	F	F	F	G	F	F
ENSP00000355241	ENSPTRP00000017675	268	0.529644	T	A	A	A	A	A	A	A	A	A	A	A
ENSP00000456775	ENSPTRP00000013753	63	0.134904	S	P	P	P	P	P	P	P	-	P	P	P
ENSP00000478305	ENSPTRP00000090607	312	0.532423	S	P	P	P	P	-	P	P	P	P	P	P
ENSP00000488951	ENSPTRP00000079625	599	0.571565	V	G	G	G	G	G	G	G	G	G	-	G
ENSP00000480757	ENSPTRP00000046961	698	0.528388	N	T	T	T	T	T	T	L	T	T	T	T
ENSP00000251076	ENSPTRP00000086958	1311	0.431676	V	I	I	I	I	I	I	I	A	I	I	I
ENSP00000251076	ENSPTRP00000086958	1478	0.486664	P	T	T	T	T	T	T	T	I	T	T	T
ENSP00000293845	ENSPTRP00000014899	150	0.473186	Y	S	S	-	S	S	S	S	S	S	S	S
ENSP00000323076	ENSPTRP00000025738	100	0.540541	D	E	E	E	E	E	E	E	E	E	E	E
ENSP00000295927	ENSPTRP00000026793	134	0.350785	M	L	L	L	L	L	L	L	L	L	N	L
ENSP00000340776	ENSPTRP00000022102	511	0.265317	T	S	S	S	S	S	S	S	S	V	S	S
ENSP00000501869	ENSPTRP00000043808	222	0.33945	I	V	V	V	V	V	V	V	V	V	V	V
ENSP00000295731	ENSPTRP00000022106	334	0.81068	K	R	-	R	R	R	R	R	R	R	R	R
ENSP00000386473	ENSPTRP00000022108	132	0.216039	R	L	L	L	L	L	L	L	L	L	L	L
ENSP00000252172	ENSPTRP00000014936	1430	0.737494	E	D	D	D	D	D	D	D	D	D	V	D
ENSP00000242248	ENSPTRP00000070945	162	0.327273	I	T	T	T	T	T	T	T	T	T	-	T
ENSP00000426745	ENSPTRP00000076846	548	0.616423	E	G	G	G	G	G	P	G	G	G	G	G
ENSP00000289528	ENSPTRP00000072269	166	0.643411	Q	R	R	R	R	R	R	R	R	R	G	R
ENSP00000368972	ENSPTRP00000092587	84	0.114598	R	K	K	A	K	K	K	K	K	K	K	K
ENSP00000261776	ENSPTRP00000014200	339	0.43295	L	P	P	P	P	P	P	P	P	P	P	P
ENSP00000505013	ENSPTRP00000030101	107	0.180438	E	D	D	I	D	D	D	D	D	D	D	D
ENSP00000505013	ENSPTRP00000030101	359	0.605396	R	K	K	K	K	K	K	K	K	K	K	K
ENSP00000505013	ENSPTRP00000030101	511	0.86172	G	A	A	F	A	A	A	A	A	A	A	A
ENSP00000376945	ENSPTRP00000063664	214	0.466231	I	V	V	V	L	V	V	V	V	V	V	V
ENSP00000316909	ENSPTRP00000078860	68	0.115254	H	R	R	R	R	R	R	R	R	R	-	R
ENSP00000395196	ENSPTRP00000013468	195	0.372137	V	A	A	A	A	A	A	A	A	P	A	A
ENSP00000357080	ENSPTRP00000002579	89	0.214458	S	N	N	N	N	N	N	N	N	-	N	N
ENSP00000221486	ENSPTRP00000018000	55	0.183333	P	S	S	S	S	S	S	S	S	S	S	S
ENSP00000380785	ENSPTRP00000017996	443	0.615278	T	P	P	P	P	P	L	P	P	P	P	P
ENSP00000403524	ENSPTRP00000009271	209	0.352445	R	S	S	S	S	S	S	S	P	S	S	S
ENSP00000361990	ENSPTRP00000061650	1295	0.737472	I	N	N	N	N	N	N	N	N	N	N	N
ENSP00000358932	ENSPTRP00000060397	168	0.357447	V	G	G	G	G	G	G	G	G	-	G	G
ENSP00000359870	ENSPTRP00000047260	141	0.218266	M	L	L	L	L	-	L	L	L	L	L	L
ENSP00000481994	ENSPTRP00000033908	426	0.416422	H	R	R	R	R	R	R	R	R	R	C	R
ENSP00000361084	ENSPTRP00000031126	17	0.116438	V	A	A	A	A	A	-	A	A	A	A	A
ENSP00000352172	ENSPTRP00000039547	354	0.654344	I	V	V	V	V	V	V	V	V	V	-	V
ENSP00000291900	ENSPTRP00000036657	539	0.702738	T	I	I	I	I	I	K	I	I	I	I	I
ENSP00000310688	ENSPTRP00000008247	456	0.615385	K	N	N	N	N	N	N	N	G	N	N	N
ENSP00000329757	ENSPTRP00000013077	51	0.326923	Q	L	L	L	L	L	L	-	L	L	L	L
ENSP00000312599	ENSPTRP00000069424	83	0.318008	N	H	H	H	H	H	H	H	H	H	H	H
ENSP00000223026	ENSPTRP00000047656	234	0.485477	S	T	T	T	T	T	T	T	T	T	T	T
ENSP00000430474	ENSPTRP00000086215	480	0.479042	I	M	M	M	-	M	M	M	M	M	M	M
ENSP00000250617	ENSPTRP00000043151	84	0.108108	I	V	V	V	V	V	V	V	V	V	V	V
ENSP00000250617	ENSPTRP00000043151	372	0.478764	N	S	S	S	S	S	S	S	I	S	S	S
ENSP00000270502	ENSPTRP00000017876	50	0.191571	S	A	A	A	-	A	A	A	A	A	A	A
ENSP00000325421	ENSPTRP00000026963	67	0.176316	P	T	T	T	T	T	T	T	T	T	L	T
ENSP00000405068	ENSPTRP00000027308	285	0.332168	H	R	R	R	R	R	R	R	R	E	R	R
ENSP00000295190	ENSPTRP00000022240	228	0.446184	G	V	V	V	V	V	V	V	V	V	V	P
ENSP00000361800	ENSPTRP00000036648	303	0.564246	V	A	A	A	A	A	A	A	A	A	T	A
ENSP00000403705	ENSPTRP00000029559	92	0.234097	F	L	L	H	L	L	L	L	L	L	L	L
ENSP00000366237	ENSPTRP00000000259	249	0.75	Q	P	P	P	P	P	P	P	P	P	P	P
ENSP00000512572	ENSPTRP00000037144	553	0.627696	T	K	K	-	K	K	K	K	K	K	K	K
ENSP00000512572	ENSPTRP00000037144	589	0.668558	T	A	A	-	A	A	A	A	A	A	A	A
ENSP00000428876	ENSPTRP00000035144	142	0.326437	V	D	D	D	D	D	D	D	D	D	D	D
ENSP00000428876	ENSPTRP00000035144	356	0.818391	C	G	G	S	G	G	G	G	G	G	G	G
ENSP00000340839	ENSPTRP00000037751	736	0.879331	T	A	A	A	A	V	A	A	A	A	A	A
ENSP00000321341	ENSPTRP00000003561	103	0.412	S	A	A	A	A	A	A	A	C	A	A	A
ENSP00000414670	ENSPTRP00000026063	87	0.15508	E	D	D	D	D	D	D	D	D	-	D	D
ENSP00000414670	ENSPTRP00000026063	109	0.194296	E	D	D	D	D	D	D	D	D	-	D	D
ENSP00000516576	ENSPTRP00000087309	910	0.364	K	E	E	E	E	E	E	E	E	E	E	E
ENSP00000376268	ENSPTRP00000057562	182	0.252778	S	T	T	T	T	T	T	T	T	T	T	T
ENSP00000453177	ENSPTRP00000072420	62	0.123752	E	Q	Q	Q	Q	Q	Q	Q	Q	Q	Q	Q
ENSP00000453177	ENSPTRP00000072420	88	0.175649	N	S	S	S	S	S	S	S	S	S	S	S
ENSP00000449137	ENSPTRP00000018059	57	0.158774	R	Q	Q	Q	Q	Q	Q	Q	-	Q	Q	Q
ENSP00000396593	ENSPTRP00000060748	165	0.284974	F	V	V	V	-	V	V	V	V	V	V	V
ENSP00000397908	ENSPTRP00000073555	268	0.27459	L	P	P	P	P	P	P	P	P	P	P	P
ENSP00000397908	ENSPTRP00000073555	347	0.355533	E	D	D	D	D	D	D	D	D	D	D	D
ENSP00000352248	ENSPTRP00000040168	84	0.258462	A	V	V	V	V	V	V	V	V	V	V	V
ENSP00000308716	ENSPTRP00000008724	232	0.657224	Q	R	R	R	R	R	R	-	R	R	R	R
ENSP00000228682	ENSPTRP00000078209	540	0.487805	E	D	D	D	D	D	D	D	S	D	D	D
ENSP00000228682	ENSPTRP00000078209	644	0.581752	Q	R	R	R	R	R	R	R	P	R	R	R
ENSP00000363417	ENSPTRP00000037822	301	0.485484	A	G	G	G	G	G	G	G	L	G	G	G
ENSP00000250693	ENSPTRP00000005650	207	0.631098	H	N	N	N	N	N	N	N	N	N	N	N
ENSP00000250699	ENSPTRP00000005651	329	0.72949	V	A	A	A	A	A	A	A	G	A	A	A
ENSP00000413418	ENSPTRP00000052765	1111	0.431792	V	A	A	A	A	A	A	A	A	A	A	A
ENSP00000336843	ENSPTRP00000078089	293	0.789757	S	G	G	G	G	G	G	G	G	G	G	G
ENSP00000311318	ENSPTRP00000017854	265	0.557895	D	E	E	E	E	E	E	E	E	E	E	E
ENSP00000384701	ENSPTRP00000063399	73	0.235484	D	E	E	E	E	E	E	E	E	E	G	E
ENSP00000493858	ENSPTRP00000029037	130	0.23766	L	P	P	P	P	P	P	P	P	P	P	P
ENSP00000262999	ENSPTRP00000028262	52	0.168831	V	A	A	A	A	A	A	A	A	A	G	A
ENSP00000266643	ENSPTRP00000008759	286	0.824207	N	T	T	T	T	W	T	T	T	T	T	T
ENSP00000242505	ENSPTRP00000004554	106	0.181818	T	A	A	A	A	M	A	A	A	A	A	A
ENSP00000242505	ENSPTRP00000004554	336	0.576329	Y	S	S	S	S	L	S	S	S	S	S	S
ENSP00000380184	ENSPTRP00000069781	49	0.107221	S	T	T	F	T	T	T	T	T	T	T	T
ENSP00000158762	ENSPTRP00000058119	480	0.647773	I	V	V	V	V	V	V	V	V	V	V	V
ENSP00000266560	ENSPTRP00000007869	93	0.683824	H	Q	Q	Q	Q	Q	Q	-	Q	Q	Q	Q
ENSP00000265087	ENSPTRP00000029962	217	0.716172	K	R	R	R	R	R	R	R	R	R	R	R
ENSP00000311005	ENSPTRP00000015133	620	0.758874	S	P	P	P	P	P	P	T	P	P	P	P
ENSP00000386049	ENSPTRP00000049140	483	0.323077	S	C	C	C	C	C	C	C	C	C	C	C
ENSP00000360098	ENSPTRP00000059210	356	0.37122	K	N	N	N	N	N	N	N	N	Y	N	N
ENSP00000361185	ENSPTRP00000050575	462	0.838475	H	R	R	R	R	R	R	R	R	R	R	R
ENSP00000297625	ENSPTRP00000035707	342	0.478322	L	Q	Q	Q	Q	Q	Q	Q	Q	-	Q	Q
ENSP00000320649	ENSPTRP00000093912	137	0.365333	L	I	I	I	I	I	I	I	I	-	I	I
ENSP00000261883	ENSPTRP00000012263	176	0.148523	I	T	T	T	T	T	T	T	T	T	T	T
ENSP00000473159	ENSPTRP00000018565	36	0.108761	I	V	V	V	V	V	V	V	V	-	V	V
ENSP00000254816	ENSPTRP00000016415	495	0.774648	M	V	V	V	V	V	E	V	V	V	V	V
ENSP00000364464	ENSPTRP00000093147	322	0.392683	E	G	G	G	G	G	G	G	G	G	G	G
ENSP00000261839	ENSPTRP00000012111	238	0.136546	S	R	R	R	R	R	R	Q	R	R	R	R
ENSP00000261839	ENSPTRP00000012111	841	0.482501	S	T	T	T	T	T	T	T	T	T	T	T
ENSP00000368190	ENSPTRP00000061965	830	0.668277	L	V	V	V	V	V	V	V	V	V	-	V
ENSP00000174618	ENSPTRP00000014593	160	0.274443	N	T	Q	T	T	T	T	T	T	T	T	T
ENSP00000471417	ENSPTRP00000029112	308	0.582231	V	A	A	A	A	-	A	A	A	A	A	A
ENSP00000265104	ENSPTRP00000028711	1190	0.257297	V	I	I	I	I	I	I	I	I	I	I	I
ENSP00000265104	ENSPTRP00000028711	1319	0.285189	K	E	E	E	E	E	E	E	E	E	E	E
ENSP00000265104	ENSPTRP00000028711	2949	0.637622	Q	R	R	R	R	R	T	R	R	R	R	R
ENSP00000313670	ENSPTRP00000025611	339	0.355346	D	A	A	A	A	A	A	A	A	A	A	A
ENSP00000313670	ENSPTRP00000025611	641	0.671908	S	C	C	C	C	C	L	C	C	C	C	C
ENSP00000337736	ENSPTRP00000016025	184	0.20354	V	A	A	A	A	A	A	A	R	A	A	A
ENSP00000211287	ENSPTRP00000082859	101	0.275956	Y	H	H	H	H	H	H	H	H	H	W	H
ENSP00000351686	ENSPTRP00000072865	183	0.157623	A	S	S	S	S	S	S	S	S	S	S	S
ENSP00000351686	ENSPTRP00000072865	264	0.22739	E	D	D	D	D	D	D	D	D	D	D	D
ENSP00000351686	ENSPTRP00000072865	951	0.819121	S	P	P	P	P	P	P	P	P	P	P	P
ENSP00000359890	ENSPTRP00000067107	123	0.346479	I	L	L	L	L	L	L	L	L	L	L	L
ENSP00000418983	ENSPTRP00000030922	83	0.127106	D	E	E	E	E	E	E	E	E	E	E	E
ENSP00000503771	ENSPTRP00000037158	136	0.172808	D	N	N	N	N	N	N	N	N	N	N	S
ENSP00000381036	ENSPTRP00000058891	1014	0.607914	H	P	P	P	P	P	P	P	P	T	P	P
ENSP00000417740	ENSPTRP00000026917	108	0.222222	V	E	E	E	E	I	E	E	E	E	E	E
ENSP00000505958	ENSPTRP00000070124	374	0.403452	H	R	R	R	R	R	R	R	R	R	R	I
ENSP00000499238	ENSPTRP00000011847	160	0.361991	G	R	R	R	R	R	R	R	R	L	R	R
ENSP00000345694	ENSPTRP00000056975	833	0.240821	K	R	R	R	R	R	R	R	R	R	R	R
ENSP00000345694	ENSPTRP00000056975	850	0.245736	R	G	G	G	G	G	G	G	G	G	G	G
ENSP00000306123	ENSPTRP00000011854	306	0.219512	R	G	G	G	G	G	G	G	K	G	G	G
ENSP00000306123	ENSPTRP00000011854	652	0.467719	I	F	F	F	F	F	F	F	R	F	F	F
ENSP00000306123	ENSPTRP00000011854	1200	0.860832	R	P	P	P	P	P	P	P	D	P	P	P
ENSP00000237642	ENSPTRP00000027816	207	0.576602	P	S	S	S	S	S	S	-	S	S	S	S
ENSP00000299596	ENSPTRP00000005845	45	0.15411	V	A	A	A	A	A	A	T	A	A	A	A
ENSP00000260985	ENSPTRP00000083665	67	0.161446	H	Y	Y	Y	Y	Y	Y	Y	Y	Y	-	Y
ENSP00000301765	ENSPTRP00000063573	70	0.196629	R	K	K	K	K	K	K	G	K	K	K	K
ENSP00000340935	ENSPTRP00000027932	71	0.138132	Q	E	E	E	E	E	E	E	E	A	E	E
ENSP00000513229	ENSPTRP00000053119	185	0.245033	E	Q	Q	Q	Q	Q	Q	Q	V	Q	Q	Q
ENSP00000513229	ENSPTRP00000053119	346	0.458278	V	L	L	L	L	L	L	L	S	L	L	L
ENSP00000386497	ENSPTRP00000038973	898	0.68289	S	R	R	R	R	R	R	T	R	R	R	R
ENSP00000258200	ENSPTRP00000014028	71	0.189333	I	V	V	V	V	V	V	V	C	V	V	V
ENSP00000325674	ENSPTRP00000014033	408	0.546185	H	Q	Q	Q	Q	Q	Q	Q	Q	Q	Q	Q
ENSP00000261172	ENSPTRP00000008984	53	0.164087	K	Q	Q	Q	Q	Q	Q	Q	Q	Q	R	Q
ENSP00000378710	ENSPTRP00000088207	316	0.224591	T	A	A	A	A	A	A	A	A	A	A	A
ENSP00000316631	ENSPTRP00000016039	364	0.796499	A	G	G	G	G	G	K	G	G	G	G	G
ENSP00000329943	ENSPTRP00000014047	672	0.890066	K	E	E	E	E	E	-	E	E	E	E	E
ENSP00000346809	ENSPTRP00000081449	559	0.605634	N	D	D	D	D	D	D	D	D	D	-	D
ENSP00000309690	ENSPTRP00000029364	670	0.221268	E	K	K	K	K	K	K	K	K	K	K	K
ENSP00000309690	ENSPTRP00000029364	834	0.275429	E	Q	Q	Q	Q	Q	Q	Q	Q	Q	Q	Q
ENSP00000309690	ENSPTRP00000029364	2274	0.750991	P	H	H	H	H	H	H	H	H	H	Y	H
ENSP00000360262	ENSPTRP00000001369	160	0.277778	I	T	T	T	T	T	T	T	T	T	K	T
ENSP00000386776	ENSPTRP00000075043	110	0.204082	S	T	T	T	T	T	T	T	I	T	T	T
ENSP00000288532	ENSPTRP00000009396	37	0.112805	L	P	P	P	P	P	P	P	P	P	-	P
ENSP00000261800	ENSPTRP00000029788	1687	0.387816	P	S	S	S	S	S	S	S	S	S	S	S
ENSP00000261800	ENSPTRP00000029788	1717	0.394713	K	N	N	N	N	N	N	N	N	N	N	N
ENSP00000491702	ENSPTRP00000036356	222	0.340491	N	S	S	S	S	S	S	S	S	S	S	S
ENSP00000254942	ENSPTRP00000053457	427	0.786372	S	P	P	P	P	P	T	P	P	P	P	P
ENSP00000512809	ENSPTRP00000004966	583	0.599178	Q	H	H	H	H	H	H	H	P	H	H	H
ENSP00000295269	ENSPTRP00000075103	661	0.827284	Y	F	F	F	F	F	F	F	-	F	F	F
ENSP00000323300	ENSPTRP00000015233	144	0.120603	I	T	T	T	T	T	T	T	T	T	T	T
ENSP00000451089	ENSPTRP00000010549	103	0.468182	Q	E	E	E	E	E	E	E	E	E	E	E
ENSP00000436773	ENSPTRP00000015236	1021	0.456619	S	T	T	T	T	T	T	T	T	T	T	T
ENSP00000308000	ENSPTRP00000006480	524	0.573932	I	T	T	T	T	T	T	T	T	T	T	T
ENSP00000303077	ENSPTRP00000093290	296	0.701422	V	I	I	I	I	I	I	I	I	-	I	I
ENSP00000343782	ENSPTRP00000042587	153	0.374083	C	R	R	R	R	R	R	R	R	R	R	R
ENSP00000276449	ENSPTRP00000034528	32	0.111888	S	G	G	G	G	G	G	G	G	G	G	G
ENSP00000318423	ENSPTRP00000045867	254	0.335092	D	E	E	E	E	E	E	E	-	E	E	E
ENSP00000318423	ENSPTRP00000045867	370	0.488127	E	G	G	G	G	G	G	G	-	G	G	G
ENSP00000318423	ENSPTRP00000045867	373	0.492084	L	H	H	H	H	H	H	H	-	H	H	H
ENSP00000505357	ENSPTRP00000028187	2365	0.464272	L	V	V	V	V	V	V	V	V	S	V	V
ENSP00000365569	ENSPTRP00000030607	314	0.733645	A	E	E	E	E	E	E	E	E	E	E	E
ENSP00000327889	ENSPTRP00000006491	708	0.694118	Q	E	E	E	E	E	G	E	E	E	E	E
ENSP00000410245	ENSPTRP00000030186	402	0.578417	I	M	M	M	M	M	M	M	M	M	M	M
ENSP00000506584	ENSPTRP00000012236	84	0.387097	V	K	K	K	K	K	-	K	K	K	K	K
ENSP00000506584	ENSPTRP00000012236	85	0.391705	R	G	G	G	G	G	-	G	G	G	G	G
ENSP00000408697	ENSPTRP00000034432	104	0.130489	A	G	G	G	G	-	G	G	G	G	G	G
ENSP00000370340	ENSPTRP00000057819	294	0.593939	S	N	N	N	-	N	N	N	N	N	N	N
ENSP00000301364	ENSPTRP00000014591	203	0.252174	T	A	A	A	A	A	A	A	A	A	A	A
ENSP00000509606	ENSPTRP00000028161	127	0.11825	M	I	I	I	I	I	I	I	I	I	I	I
ENSP00000509606	ENSPTRP00000028161	261	0.243017	A	D	D	D	D	D	D	D	D	D	D	I
ENSP00000308931	ENSPTRP00000087159	58	0.158038	M	I	I	I	I	I	I	I	I	I	I	I
ENSP00000510642	ENSPTRP00000080166	71	0.114148	K	E	E	E	E	E	E	E	R	E	E	E
ENSP00000263266	ENSPTRP00000019287	48	0.100209	T	A	A	A	A	A	A	A	A	A	A	A
ENSP00000364336	ENSPTRP00000062372	285	0.828488	T	A	A	A	A	A	A	A	A	A	A	V
ENSP00000311657	ENSPTRP00000012387	99	0.278873	F	L	L	L	L	L	L	L	L	L	L	L
ENSP00000513657	ENSPTRP00000005137	151	0.409214	T	A	A	A	A	A	A	A	R	A	A	A
ENSP00000273588	ENSPTRP00000025761	247	0.611386	I	L	L	L	L	L	L	L	L	L	L	L
ENSP00000437968	ENSPTRP00000010592	342	0.167074	P	Q	Q	Q	Q	Q	Q	Q	Q	Q	Q	Q
ENSP00000452037	ENSPTRP00000076317	113	0.591623	I	V	V	V	V	V	V	V	H	V	V	V
ENSP00000313809	ENSPTRP00000041774	152	0.339286	H	Q	Q	Q	Q	Q	Q	Q	Q	Q	Q	Q
ENSP00000370215	ENSPTRP00000011175	57	0.158333	K	E	E	Y	E	E	E	E	E	E	E	E
ENSP00000480749	ENSPTRP00000016204	127	0.369186	S	A	A	A	A	A	A	A	A	A	A	A
ENSP00000480749	ENSPTRP00000016204	210	0.610465	H	Q	Q	Q	Q	Q	Q	Q	Q	L	Q	Q
ENSP00000247668	ENSPTRP00000036949	237	0.472112	V	A	A	A	A	A	A	E	A	A	A	A
ENSP00000247668	ENSPTRP00000036949	373	0.743028	I	T	T	T	T	T	T	F	T	T	T	T
ENSP00000412388	ENSPTRP00000092647	306	0.313204	Y	C	C	C	-	C	C	C	C	C	C	C
ENSP00000328287	ENSPTRP00000066698	136	0.103422	L	V	V	V	V	V	V	V	V	V	V	V
ENSP00000400482	ENSPTRP00000042675	121	0.661202	I	V	V	V	V	V	V	V	V	V	L	V
ENSP00000229243	ENSPTRP00000007831	281	0.516544	I	M	M	M	M	M	A	M	M	M	M	M
ENSP00000229243	ENSPTRP00000007831	438	0.805147	H	R	R	R	R	R	G	R	R	R	R	R
ENSP00000286298	ENSPTRP00000078088	539	0.728378	I	M	M	M	M	M	M	M	M	M	P	M
ENSP00000425497	ENSPTRP00000089168	137	0.197406	A	E	E	E	E	E	E	E	E	E	E	E
ENSP00000293502	ENSPTRP00000008692	124	0.394904	D	E	E	E	E	E	E	E	E	E	E	-
ENSP00000300101	ENSPTRP00000089980	165	0.231417	Y	H	H	H	H	H	H	H	H	-	H	H
ENSP00000300101	ENSPTRP00000089980	229	0.321178	L	V	V	V	V	V	V	V	V	-	V	V
ENSP00000300101	ENSPTRP00000089980	331	0.464236	A	T	T	T	T	T	T	T	T	-	T	T
ENSP00000323927	ENSPTRP00000015476	54	0.107784	H	Q	Q	Q	Q	Q	Q	Q	Q	Q	L	Q
ENSP00000323927	ENSPTRP00000015476	234	0.467066	A	G	G	G	G	G	G	G	G	G	G	G
ENSP00000232217	ENSPTRP00000026626	77	0.57037	S	G	G	G	G	G	G	G	G	G	G	G
ENSP00000443647	ENSPTRP00000060489	168	0.451613	H	N	N	N	N	N	N	N	N	N	N	N
ENSP00000370593	ENSPTRP00000049466	366	0.191323	L	P	P	P	P	P	P	P	P	V	P	P
ENSP00000305161	ENSPTRP00000033419	112	0.148148	T	A	A	A	A	A	A	A	A	A	A	A
ENSP00000305161	ENSPTRP00000033419	567	0.75	S	G	G	G	G	G	G	G	A	G	G	G
ENSP00000319705	ENSPTRP00000012013	271	0.844237	Q	H	H	H	H	H	H	H	H	H	L	H
ENSP00000463434	ENSPTRP00000016366	178	0.351779	I	V	V	V	V	V	V	V	V	V	V	V
ENSP00000317997	ENSPTRP00000065507	761	0.490335	R	S	S	S	S	S	S	S	S	Q	S	S
ENSP00000314505	ENSPTRP00000079562	812	0.70979	A	P	P	P	P	P	P	P	-	P	P	P
ENSP00000314505	ENSPTRP00000079562	972	0.84965	G	E	E	E	E	E	E	E	-	E	E	E
ENSP00000358223	ENSPTRP00000005243	70	0.150215	A	V	V	V	V	V	V	V	V	V	V	V
ENSP00000473565	ENSPTRP00000070378	743	0.389005	P	A	A	A	A	A	A	A	-	A	A	A
ENSP00000397373	ENSPTRP00000026843	135	0.328467	A	E	E	E	E	E	E	E	E	E	E	E
ENSP00000312081	ENSPTRP00000079496	67	0.101515	K	E	E	E	E	E	E	E	E	E	E	E
ENSP00000312081	ENSPTRP00000079496	120	0.181818	P	A	A	A	A	A	A	A	A	A	A	A
ENSP00000312081	ENSPTRP00000079496	285	0.431818	V	A	A	A	A	A	A	A	A	D	A	A
ENSP00000312081	ENSPTRP00000079496	505	0.765152	E	G	G	G	G	G	G	G	G	P	G	G
ENSP00000347038	ENSPTRP00000067692	78	0.236364	I	T	T	Q	T	T	T	T	T	T	T	T
ENSP00000411816	ENSPTRP00000040491	134	0.251407	N	H	H	H	H	H	H	H	H	H	H	H
ENSP00000312634	ENSPTRP00000034361	394	0.6534	S	P	P	P	P	P	P	P	P	P	P	P
ENSP00000507531	ENSPTRP00000027726	94	0.335714	T	P	P	P	P	P	P	P	P	F	P	P
ENSP00000507531	ENSPTRP00000027726	96	0.342857	E	Q	Q	Q	Q	Q	Q	Q	Q	G	Q	Q
ENSP00000507531	ENSPTRP00000027726	151	0.539286	V	L	L	L	L	L	L	L	L	M	L	L
ENSP00000497587	ENSPTRP00000006828	139	0.298925	L	V	V	V	V	V	V	I	V	V	V	V
ENSP00000238256	ENSPTRP00000085508	397	0.32541	Q	R	R	R	F	R	R	R	R	R	R	R
ENSP00000238256	ENSPTRP00000085508	432	0.354098	T	S	S	S	M	S	S	S	S	S	S	S
ENSP00000238256	ENSPTRP00000085508	714	0.585246	N	S	S	S	A	S	S	S	S	S	S	S
ENSP00000392028	ENSPTRP00000034725	2178	0.726484	P	S	S	S	S	S	S	S	S	S	S	V
ENSP00000355316	ENSPTRP00000033113	551	0.626136	S	P	P	P	P	P	P	P	P	P	P	P
ENSP00000353631	ENSPTRP00000090598	222	0.363339	V	A	A	A	A	A	A	A	A	A	S	A
ENSP00000273390	ENSPTRP00000051142	417	0.542969	Q	R	R	R	R	R	R	R	R	R	L	R
ENSP00000273390	ENSPTRP00000051142	492	0.640625	M	I	I	I	I	I	I	I	I	I	R	I
ENSP00000359899	ENSPTRP00000031257	286	0.642697	M	I	I	I	I	I	I	I	I	R	I	I
ENSP00000363046	ENSPTRP00000004336	194	0.465228	E	Q	Q	Q	Q	Y	Q	Q	Q	Q	Q	Q
ENSP00000368632	ENSPTRP00000064658	215	0.483146	T	A	A	A	A	A	A	A	S	A	A	A
ENSP00000364620	ENSPTRP00000000437	310	0.466867	R	S	S	S	S	S	C	S	S	S	S	S
ENSP00000356263	ENSPTRP00000031930	150	0.339367	G	E	E	E	E	E	E	E	E	E	E	E
ENSP00000309493	ENSPTRP00000049683	774	0.834951	K	R	R	R	R	R	R	R	R	G	R	R
ENSP00000506794	ENSPTRP00000007389	121	0.179525	M	I	I	I	I	I	I	I	I	I	I	I
ENSP00000506794	ENSPTRP00000007389	306	0.454006	V	L	L	L	L	L	L	L	L	L	L	L
ENSP00000455434	ENSPTRP00000067622	154	0.773869	Q	P	P	P	P	P	P	P	P	P	P	P
ENSP00000497829	ENSPTRP00000014702	330	0.668016	Q	L	L	L	L	L	L	L	L	L	L	L
ENSP00000476746	ENSPTRP00000010918	235	0.538991	V	I	I	I	I	I	I	I	I	I	I	I
ENSP00000229829	ENSPTRP00000030784	54	0.215139	E	G	G	G	G	G	G	G	G	G	G	G
ENSP00000296233	ENSPTRP00000064594	179	0.429257	K	R	R	R	R	R	R	R	R	-	R	R
ENSP00000290868	ENSPTRP00000051094	282	0.416544	R	K	K	K	K	K	K	K	K	K	K	K
ENSP00000357178	ENSPTRP00000071850	674	0.51926	G	R	R	R	R	R	R	R	R	R	R	R
ENSP00000511971	ENSPTRP00000029371	58	0.175227	C	F	F	F	F	F	F	-	F	F	F	F
ENSP00000452442	ENSPTRP00000079327	442	0.559494	K	N	N	N	N	N	N	N	N	N	N	N
ENSP00000252486	ENSPTRP00000054411	79	0.248428	R	T	T	T	T	T	T	T	T	T	E	T
ENSP00000446479	ENSPTRP00000009167	342	0.745098	E	D	D	D	D	D	D	D	D	D	D	D
ENSP00000446479	ENSPTRP00000009167	398	0.867102	D	E	E	E	E	E	E	E	E	E	E	E
ENSP00000265295	ENSPTRP00000029917	473	0.780528	L	V	V	V	V	V	V	V	V	V	A	V
ENSP00000366582	ENSPTRP00000047863	75	0.139925	L	H	H	H	H	H	H	H	H	H	H	H
ENSP00000429283	ENSPTRP00000029919	882	0.481704	R	K	K	K	K	K	K	K	K	-	K	K
ENSP00000511993	ENSPTRP00000041231	287	0.634956	V	L	L	L	L	L	L	L	L	H	L	L
ENSP00000424711	ENSPTRP00000063935	132	0.566524	S	N	N	N	N	N	N	N	N	N	N	N
ENSP00000254691	ENSPTRP00000028841	346	0.333333	S	R	R	R	R	R	R	R	P	R	R	R
ENSP00000454903	ENSPTRP00000072868	31	0.15122	H	R	R	R	R	R	R	R	-	R	R	R
ENSP00000475564	ENSPTRP00000015663	225	0.221022	S	P	P	P	P	P	P	P	P	P	P	P
ENSP00000325677	ENSPTRP00000088375	540	0.538922	V	L	L	L	L	L	L	L	G	L	L	L
ENSP00000343507	ENSPTRP00000048719	282	0.781163	L	P	P	P	P	P	P	P	P	P	P	P
ENSP00000267415	ENSPTRP00000010541	199	0.440265	L	P	P	P	G	P	P	P	P	P	P	P
ENSP00000445725	ENSPTRP00000034618	150	0.579151	L	V	V	V	V	V	V	P	V	V	V	V
ENSP00000423387	ENSPTRP00000029014	125	0.311721	A	P	P	P	P	P	P	P	D	P	P	P
ENSP00000327950	ENSPTRP00000017447	37	0.17619	S	P	P	P	P	P	P	P	-	P	P	P
ENSP00000476603	ENSPTRP00000073075	348	0.447876	R	P	P	P	P	P	P	P	P	P	P	P
ENSP00000265171	ENSPTRP00000028112	1045	0.865066	M	V	V	V	V	V	V	V	V	-	V	V
ENSP00000480154	ENSPTRP00000012016	286	0.651481	Y	S	S	S	S	S	S	S	S	S	S	S
ENSP00000362082	ENSPTRP00000069085	163	0.556314	F	L	L	L	L	L	D	L	L	L	L	L
ENSP00000292432	ENSPTRP00000030009	455	0.492424	L	F	F	F	F	F	F	F	F	F	F	T
ENSP00000366434	ENSPTRP00000078622	316	0.438889	N	K	K	K	K	K	K	K	K	K	K	K
ENSP00000427888	ENSPTRP00000092387	52	0.149856	T	S	S	S	S	S	S	S	G	S	S	S
ENSP00000330945	ENSPTRP00000030051	28	0.118644	V	L	L	L	L	L	L	L	L	L	L	L
ENSP00000274605	ENSPTRP00000047806	227	0.416514	Q	R	R	R	R	R	R	R	R	R	R	R
ENSP00000361570	ENSPTRP00000087517	191	0.152678	S	N	N	N	N	N	N	N	N	N	N	N
ENSP00000377616	ENSPTRP00000055996	141	0.476351	H	R	R	R	R	R	R	R	R	R	Q	R
ENSP00000264651	ENSPTRP00000015561	280	0.532319	R	K	K	K	K	K	K	K	K	K	K	K
ENSP00000310573	ENSPTRP00000015562	47	0.104213	S	C	C	C	C	C	C	C	C	C	-	C
ENSP00000362690	ENSPTRP00000036496	338	0.731602	T	A	A	A	A	A	A	Q	A	A	A	A
ENSP00000463880	ENSPTRP00000016663	202	0.491484	V	A	A	A	A	A	A	A	A	A	A	L
ENSP00000477829	ENSPTRP00000054548	166	0.407862	A	G	G	G	G	G	G	G	G	G	G	G
ENSP00000267549	ENSPTRP00000073572	263	0.778107	N	K	K	K	K	K	K	K	K	-	K	K
ENSP00000391529	ENSPTRP00000009204	132	0.12348	Q	K	K	K	K	K	K	V	K	K	K	K
ENSP00000497527	ENSPTRP00000045047	741	0.654016	L	V	C	V	V	V	V	V	V	V	V	V
ENSP00000379818	ENSPTRP00000055315	1221	0.833447	M	L	L	L	L	L	L	L	-	L	L	L
ENSP00000368127	ENSPTRP00000053262	102	0.329032	N	S	S	S	S	S	S	S	S	S	S	F
ENSP00000324651	ENSPTRP00000067388	267	0.463542	T	P	P	P	P	P	P	P	P	P	P	W
ENSP00000484874	ENSPTRP00000074662	130	0.102362	Q	R	R	R	R	R	R	R	R	R	R	R
ENSP00000377112	ENSPTRP00000058103	308	0.430769	M	V	V	V	V	V	V	V	V	V	E	V
ENSP00000513694	ENSPTRP00000035643	256	0.421746	V	I	I	I	I	I	I	I	I	I	I	I
ENSP00000350878	ENSPTRP00000055915	276	0.728232	I	V	V	V	V	V	V	V	V	-	V	V
ENSP00000327453	ENSPTRP00000013394	235	0.406574	Y	H	H	H	H	H	H	H	H	H	H	H
ENSP00000244513	ENSPTRP00000030425	230	0.436433	K	E	E	E	E	E	E	E	-	E	E	E
ENSP00000376236	ENSPTRP00000009488	186	0.272328	M	L	L	L	L	L	L	L	-	L	L	L
ENSP00000240100	ENSPTRP00000034454	62	0.156962	L	R	R	R	R	R	R	R	R	R	R	R
ENSP00000295213	ENSPTRP00000027616	135	0.250464	C	L	L	L	L	L	L	L	L	L	L	L
ENSP00000334223	ENSPTRP00000029785	156	0.322314	I	V	V	V	V	V	V	A	V	V	V	V
ENSP00000410216	ENSPTRP00000029114	287	0.498264	V	G	G	G	G	G	G	G	G	K	G	G
ENSP00000321706	ENSPTRP00000014523	154	0.14542	A	S	S	S	S	S	S	S	S	S	E	S
ENSP00000348234	ENSPTRP00000014220	203	0.446154	Y	S	S	S	S	S	S	S	S	E	S	S
ENSP00000340467	ENSPTRP00000084434	839	0.611071	S	N	N	N	N	N	N	N	N	P	N	N
ENSP00000508633	ENSPTRP00000027728	20	0.10929	V	A	A	A	A	A	A	A	-	A	A	A
ENSP00000272371	ENSPTRP00000067285	745	0.372873	I	V	V	V	V	V	V	V	D	V	V	V
ENSP00000507912	ENSPTRP00000053757	413	0.428868	E	Q	Q	Q	Q	Q	-	Q	Q	Q	Q	Q
ENSP00000507912	ENSPTRP00000053757	590	0.612669	F	Y	Y	Y	Y	Y	Y	Y	Y	Y	Y	Y
ENSP00000340510	ENSPTRP00000013205	379	0.215709	Q	R	R	R	R	R	R	R	R	R	L	R
ENSP00000442688	ENSPTRP00000008524	494	0.885305	S	L	L	L	L	L	L	L	L	L	L	L
ENSP00000482504	ENSPTRP00000075964	304	0.739659	Q	R	R	R	R	R	R	R	R	R	L	R
ENSP00000363591	ENSPTRP00000050271	52	0.245283	V	A	A	A	A	A	A	A	A	A	L	A
ENSP00000432568	ENSPTRP00000041211	1586	0.663321	D	E	E	E	E	E	E	E	E	E	E	E
ENSP00000316527	ENSPTRP00000012246	241	0.17068	L	P	P	P	P	P	-	P	P	P	P	P
ENSP00000316527	ENSPTRP00000012246	397	0.281161	N	S	S	S	S	K	S	S	S	S	S	S
ENSP00000385579	ENSPTRP00000045866	281	0.390821	S	T	T	T	T	T	T	T	T	T	T	-
ENSP00000325017	ENSPTRP00000065120	444	0.31669	A	T	T	T	T	T	T	T	T	T	T	T
ENSP00000243347	ENSPTRP00000049131	115	0.413669	I	V	V	V	V	V	V	V	V	V	V	V
ENSP00000507897	ENSPTRP00000061128	127	0.184058	L	I	I	I	-	I	I	I	I	I	I	I
ENSP00000020926	ENSPTRP00000006136	383	0.896956	D	E	E	E	E	E	E	E	E	E	E	E
ENSP00000363255	ENSPTRP00000040181	183	0.152627	S	N	N	N	N	N	I	N	N	N	N	N
ENSP00000238994	ENSPTRP00000080225	67	0.210692	K	E	E	E	E	E	E	E	E	E	E	E
ENSP00000311513	ENSPTRP00000007064	542	0.375867	D	E	E	E	E	E	E	E	E	E	E	E
ENSP00000355167	ENSPTRP00000082561	142	0.359494	L	S	S	S	S	S	S	S	S	S	S	S
ENSP00000404288	ENSPTRP00000027037	97	0.253264	R	S	S	S	S	S	S	S	L	S	S	S
ENSP00000268138	ENSPTRP00000051280	422	0.220827	C	F	F	T	F	F	F	F	F	F	F	F
ENSP00000264094	ENSPTRP00000074091	81	0.107427	I	V	V	V	V	V	V	V	V	V	V	V
ENSP00000264094	ENSPTRP00000074091	286	0.37931	V	L	L	L	L	L	L	L	L	L	L	L
ENSP00000432008	ENSPTRP00000005471	211	0.396617	T	K	E	K	K	K	K	K	K	K	K	K
ENSP00000493970	ENSPTRP00000047570	269	0.407576	T	A	A	A	A	A	A	A	A	A	K	A
ENSP00000329548	ENSPTRP00000056378	20	0.11236	F	P	P	P	P	P	P	P	P	P	-	P
ENSP00000329548	ENSPTRP00000056378	58	0.325843	Q	H	H	H	H	H	H	H	H	H	-	H
ENSP00000231188	ENSPTRP00000030089	610	0.694761	Y	H	H	H	H	H	H	H	H	H	H	H
ENSP00000287777	ENSPTRP00000045293	451	0.72508	V	A	A	A	A	A	-	A	A	A	A	A
ENSP00000310621	ENSPTRP00000048449	96	0.190099	K	Q	Q	Q	Q	Q	Q	-	Q	Q	Q	Q
ENSP00000514078	ENSPTRP00000063531	714	0.520408	S	N	N	N	N	N	N	N	N	N	N	N
ENSP00000507048	ENSPTRP00000080892	221	0.341049	Q	K	K	K	K	K	K	K	-	K	K	K
ENSP00000437184	ENSPTRP00000007526	145	0.341176	M	T	T	T	T	T	T	-	T	T	T	T
ENSP00000380734	ENSPTRP00000058936	197	0.453917	M	I	I	I	I	I	I	I	I	I	I	I
ENSP00000358253	ENSPTRP00000005234	254	0.343708	C	R	R	R	R	R	R	R	R	R	L	R
ENSP00000404499	ENSPTRP00000025518	297	0.597586	Y	F	F	F	F	F	F	F	F	F	F	F
ENSP00000506607	ENSPTRP00000021516	981	0.746575	H	R	R	R	R	R	R	R	R	L	R	R
ENSP00000497472	ENSPTRP00000045565	161	0.270588	N	D	D	D	D	D	D	D	D	D	D	D
ENSP00000497472	ENSPTRP00000045565	324	0.544538	V	A	A	A	A	A	A	A	A	E	A	A
ENSP00000497472	ENSPTRP00000045565	389	0.653782	N	K	K	K	K	K	K	K	K	Q	K	K
ENSP00000349788	ENSPTRP00000062652	215	0.136682	L	M	M	M	M	M	M	M	M	M	M	M
ENSP00000356669	ENSPTRP00000002831	556	0.4903	S	P	P	P	P	P	P	P	P	P	P	P
ENSP00000470726	ENSPTRP00000066005	180	0.178218	R	K	K	K	K	K	K	K	K	K	K	K
ENSP00000286190	ENSPTRP00000048872	268	0.600897	M	L	L	L	L	L	L	L	L	L	L	L
ENSP00000286190	ENSPTRP00000048872	340	0.762332	Q	E	E	E	E	E	E	E	E	E	E	E
ENSP00000407613	ENSPTRP00000062653	203	0.712281	S	G	G	G	G	G	G	G	G	-	G	G
ENSP00000385027	ENSPTRP00000061834	96	0.278261	L	F	F	F	E	F	F	F	F	F	F	F
ENSP00000400759	ENSPTRP00000032666	85	0.578231	V	A	A	A	A	A	A	A	A	A	A	A
ENSP00000376332	ENSPTRP00000092540	253	0.568539	M	T	T	T	T	T	T	T	T	E	T	T
ENSP00000264690	ENSPTRP00000089160	159	0.248826	K	N	N	N	N	N	N	N	N	S	N	N
ENSP00000355759	ENSPTRP00000003457	144	0.141872	V	L	L	L	L	L	L	L	K	L	L	L
ENSP00000311486	ENSPTRP00000008794	406	0.865672	I	V	V	V	V	V	V	V	V	V	V	V
ENSP00000262891	ENSPTRP00000024019	461	0.612218	T	A	A	A	A	C	A	A	A	A	A	A
ENSP00000481886	ENSPTRP00000028229	54	0.217742	D	G	G	G	G	G	G	G	-	G	G	G
ENSP00000481886	ENSPTRP00000028229	117	0.471774	T	A	A	A	A	A	A	A	-	A	A	A
ENSP00000342630	ENSPTRP00000031932	306	0.513423	L	P	P	P	P	P	P	P	P	P	P	P
ENSP00000164024	ENSPTRP00000080182	1743	0.526109	S	G	G	G	G	G	G	G	G	G	G	G
ENSP00000323549	ENSPTRP00000045708	297	0.472178	R	S	S	S	S	S	S	S	S	K	S	S
ENSP00000323549	ENSPTRP00000045708	333	0.529412	D	E	E	E	E	E	E	E	E	C	E	E
ENSP00000268383	ENSPTRP00000013446	369	0.810989	E	Q	Q	Q	Q	Q	Q	Q	Q	Q	Q	Q
ENSP00000350651	ENSPTRP00000059062	286	0.413295	I	T	T	T	T	T	T	T	P	T	T	T
ENSP00000350651	ENSPTRP00000059062	571	0.825145	R	K	K	K	K	K	K	K	K	K	K	K
ENSP00000494017	ENSPTRP00000033528	465	0.595391	L	V	V	V	V	V	V	V	V	V	V	V
ENSP00000313933	ENSPTRP00000031051	461	0.426852	P	Q	Q	Q	Q	Q	Q	Q	G	Q	Q	Q
ENSP00000334928	ENSPTRP00000092426	411	0.185469	F	S	S	S	S	S	S	S	S	S	R	S
ENSP00000258034	ENSPTRP00000031768	53	0.156805	V	L	L	L	L	L	L	L	L	-	L	L
ENSP00000260600	ENSPTRP00000020130	139	0.121397	L	V	V	V	V	V	V	V	V	V	V	V
ENSP00000347931	ENSPTRP00000006704	210	0.103194	A	P	P	P	P	P	P	P	P	P	P	P
ENSP00000378132	ENSPTRP00000067438	354	0.731405	N	S	S	S	S	-	S	S	S	S	S	S
ENSP00000378650	ENSPTRP00000013650	256	0.585812	Q	R	R	R	R	R	R	R	R	R	R	R
ENSP00000432843	ENSPTRP00000077612	760	0.72381	Q	R	R	R	R	R	R	R	R	R	R	R
ENSP00000262407	ENSPTRP00000015779	231	0.222115	V	I	I	I	I	I	I	N	I	I	I	I
ENSP00000229922	ENSPTRP00000077351	238	0.497908	L	P	P	P	P	P	P	P	P	P	P	P
ENSP00000229922	ENSPTRP00000077351	364	0.761506	I	L	L	L	L	L	L	L	K	L	L	L
ENSP00000334186	ENSPTRP00000074409	491	0.513598	T	S	S	S	S	S	S	S	S	S	L	S
ENSP00000334186	ENSPTRP00000074409	826	0.864017	L	P	P	P	P	P	P	P	P	P	P	P
ENSP00000335038	ENSPTRP00000075409	145	0.506993	M	L	L	L	L	L	L	L	L	L	L	L
ENSP00000514467	ENSPTRP00000033597	637	0.445766	Q	R	R	R	R	R	R	S	R	R	R	R
ENSP00000514467	ENSPTRP00000033597	667	0.46676	H	R	R	R	R	R	R	F	R	R	R	R
ENSP00000357233	ENSPTRP00000092072	292	0.454829	E	Q	Q	Q	Q	Q	Q	Q	Q	Q	Q	Q
ENSP00000311030	ENSPTRP00000013812	310	0.227941	R	K	K	K	K	K	K	K	K	K	-	K
ENSP00000311030	ENSPTRP00000013812	362	0.266176	L	F	F	F	F	F	F	F	F	F	-	F
ENSP00000302338	ENSPTRP00000061527	526	0.687582	L	P	P	P	P	P	P	P	P	P	P	P
ENSP00000323462	ENSPTRP00000080617	504	0.841402	Q	H	H	H	H	H	H	H	H	H	H	H
ENSP00000275493	ENSPTRP00000069741	348	0.287366	S	T	T	T	T	T	T	T	T	T	T	T
ENSP00000251535	ENSPTRP00000014766	488	0.73494	I	V	V	V	V	V	V	V	L	V	V	V
ENSP00000245810	ENSPTRP00000068216	62	0.394904	L	P	P	P	P	P	-	P	P	P	P	P
ENSP00000309751	ENSPTRP00000014770	258	0.604215	V	A	A	A	A	A	A	A	A	A	A	A
ENSP00000282406	ENSPTRP00000020385	536	0.358768	Y	C	C	C	C	C	C	C	C	C	C	C
ENSP00000260605	ENSPTRP00000020390	103	0.292614	G	S	S	S	S	S	S	S	S	S	S	K
ENSP00000291416	ENSPTRP00000056148	141	0.296218	D	E	E	E	E	E	E	L	E	E	E	E
ENSP00000384006	ENSPTRP00000082508	178	0.245179	P	T	T	T	T	T	T	T	T	T	T	T
ENSP00000384006	ENSPTRP00000082508	194	0.267218	G	A	A	A	A	Y	A	A	A	A	A	A
ENSP00000350003	ENSPTRP00000041484	320	0.898876	L	V	V	M	V	V	V	V	V	V	V	V
ENSP00000379241	ENSPTRP00000025606	175	0.47043	G	S	S	S	S	S	S	S	S	S	S	S
ENSP00000405638	ENSPTRP00000063239	31	0.123016	C	W	W	W	W	W	W	W	W	W	W	-
ENSP00000340557	ENSPTRP00000032646	690	0.47488	T	I	I	I	I	I	I	I	-	I	I	I
ENSP00000399104	ENSPTRP00000001922	114	0.227545	V	F	F	F	F	F	F	F	F	F	F	F
ENSP00000347170	ENSPTRP00000012486	69	0.176471	Q	P	P	P	P	P	P	P	P	E	P	P
ENSP00000320935	ENSPTRP00000014790	234	0.458824	Q	R	R	R	R	R	R	R	R	R	R	R
ENSP00000476386	ENSPTRP00000092316	265	0.454545	L	S	S	S	S	S	S	S	S	T	S	S
ENSP00000512689	ENSPTRP00000049538	792	0.571429	L	F	F	F	F	F	F	E	F	F	F	F
ENSP00000512689	ENSPTRP00000049538	1081	0.779942	G	E	E	E	E	E	E	E	P	E	E	E
ENSP00000344742	ENSPTRP00000020712	211	0.496471	L	S	S	S	S	S	S	S	P	S	S	S
ENSP00000474230	ENSPTRP00000015388	77	0.377451	T	A	A	A	A	A	A	A	A	A	A	A
ENSP00000354086	ENSPTRP00000073794	245	0.57783	I	V	V	V	V	V	V	V	V	S	V	V
ENSP00000289968	ENSPTRP00000013497	461	0.522676	S	N	N	N	N	N	N	N	N	N	N	N
ENSP00000355629	ENSPTRP00000003542	560	0.757781	F	L	L	L	L	L	L	L	L	L	L	L
ENSP00000287647	ENSPTRP00000025203	294	0.199728	T	A	A	A	A	A	A	A	P	A	A	A
ENSP00000232607	ENSPTRP00000026399	262	0.544699	L	E	E	E	E	E	E	E	E	E	A	E
ENSP00000375770	ENSPTRP00000019242	576	0.427617	V	A	A	A	A	A	A	A	A	A	A	A
ENSP00000420213	ENSPTRP00000089328	430	0.16325	I	V	V	V	V	V	V	V	V	V	S	V
ENSP00000420213	ENSPTRP00000089328	1001	0.38003	N	S	S	S	S	S	S	S	S	S	G	S
ENSP00000293860	ENSPTRP00000012852	68	0.623853	S	P	P	P	P	P	P	P	P	P	P	P
ENSP00000374484	ENSPTRP00000073207	136	0.244604	T	S	S	S	S	S	S	S	S	S	S	S
ENSP00000317721	ENSPTRP00000015268	217	0.554987	M	L	L	L	L	L	L	L	L	L	L	L
ENSP00000516285	ENSPTRP00000087519	165	0.313688	A	G	G	G	G	G	G	G	G	G	G	G
ENSP00000516285	ENSPTRP00000087519	230	0.437262	V	I	I	I	I	I	I	I	I	I	I	I
ENSP00000356936	ENSPTRP00000072462	154	0.402089	T	A	A	A	A	A	A	A	A	I	A	A
ENSP00000199447	ENSPTRP00000032615	208	0.353141	C	P	P	P	P	P	A	P	P	P	P	P
ENSP00000199447	ENSPTRP00000032615	244	0.414261	T	P	P	P	P	P	P	P	P	P	P	P
ENSP00000199447	ENSPTRP00000032615	500	0.848896	V	I	I	I	I	I	I	I	K	I	I	I
ENSP00000507129	ENSPTRP00000087164	264	0.6097	S	G	G	G	G	G	G	G	G	G	G	G
ENSP00000361548	ENSPTRP00000074738	287	0.451258	L	I	I	I	I	I	I	I	I	I	I	I
ENSP00000377043	ENSPTRP00000058601	342	0.383408	L	M	M	M	M	M	M	M	V	M	M	M
ENSP00000377043	ENSPTRP00000058601	624	0.699552	E	K	K	K	K	K	K	K	C	K	K	K
ENSP00000264151	ENSPTRP00000021771	103	0.248193	G	R	R	R	R	R	R	R	R	R	S	R
ENSP00000497574	ENSPTRP00000031249	222	0.347962	T	P	P	P	P	P	P	P	P	P	P	P
ENSP00000448735	ENSPTRP00000056716	76	0.129252	V	A	A	A	A	A	A	A	A	A	A	A
ENSP00000304292	ENSPTRP00000018477	222	0.211227	N	D	D	D	D	D	D	D	D	-	D	D
ENSP00000304292	ENSPTRP00000018477	472	0.449096	V	L	L	L	L	L	L	L	L	-	L	L
ENSP00000513453	ENSPTRP00000046852	214	0.174837	M	L	L	L	L	L	L	L	L	L	L	-
ENSP00000513453	ENSPTRP00000046852	431	0.352124	V	A	A	A	A	A	A	A	A	A	A	-
ENSP00000447509	ENSPTRP00000074422	164	0.188723	V	G	G	G	G	G	G	G	G	G	G	-
ENSP00000393638	ENSPTRP00000079757	329	0.599271	T	N	N	N	N	N	N	N	N	N	N	N
ENSP00000264712	ENSPTRP00000020154	671	0.845088	S	N	N	N	N	G	N	N	N	N	N	N
ENSP00000446830	ENSPTRP00000046101	137	0.400585	S	A	A	A	A	A	A	A	V	A	A	A
ENSP00000258417	ENSPTRP00000065768	180	0.27027	I	E	E	E	E	E	E	E	E	E	E	E
ENSP00000258417	ENSPTRP00000065768	383	0.575075	T	K	K	K	K	K	K	K	K	K	K	K
ENSP00000347823	ENSPTRP00000043224	274	0.556911	P	S	S	S	S	S	S	S	E	S	S	S
ENSP00000275053	ENSPTRP00000092511	902	0.72508	V	L	L	L	N	L	L	L	L	L	L	L
ENSP00000468767	ENSPTRP00000017931	145	0.444785	Q	R	R	R	R	R	R	R	R	R	R	R
ENSP00000393577	ENSPTRP00000031827	569	0.719343	R	Q	Q	Q	Q	Q	Q	Q	Q	Q	Q	Q
ENSP00000267113	ENSPTRP00000008642	829	0.743498	L	P	P	P	P	P	P	P	S	P	P	P
ENSP00000469315	ENSPTRP00000019509	119	0.463035	N	T	T	T	T	T	T	T	T	T	T	T
ENSP00000295550	ENSPTRP00000022369	1314	0.413468	N	S	S	S	S	S	S	S	S	S	L	S
ENSP00000469689	ENSPTRP00000006892	1639	0.885946	L	S	S	S	S	S	S	S	Q	S	S	S
ENSP00000513763	ENSPTRP00000031576	244	0.380062	E	Q	Q	A	Q	Q	Q	Q	Q	Q	Q	Q
ENSP00000359156	ENSPTRP00000001720	283	0.842262	K	E	E	E	E	E	E	E	E	E	E	E
ENSP00000513871	ENSPTRP00000030803	96	0.241814	Y	H	H	H	H	H	H	H	H	H	H	H
ENSP00000405360	ENSPTRP00000008655	357	0.659889	K	Q	Q	Q	Q	Q	Q	Q	Q	A	Q	Q
ENSP00000418663	ENSPTRP00000091190	833	0.747085	L	P	P	P	P	P	P	P	P	P	A	P
ENSP00000192788	ENSPTRP00000030870	425	0.294934	L	P	P	P	P	P	P	P	P	P	P	P
ENSP00000386520	ENSPTRP00000025849	768	0.523161	T	A	A	A	A	A	A	A	A	A	A	A
ENSP00000416951	ENSPTRP00000064282	162	0.165644	T	A	A	A	A	A	A	A	A	A	A	A
ENSP00000437357	ENSPTRP00000008119	51	0.566667	H	R	R	R	R	R	R	R	N	R	R	R
ENSP00000364515	ENSPTRP00000052758	95	0.19833	L	R	R	R	R	R	R	R	R	R	R	-
ENSP00000364515	ENSPTRP00000052758	110	0.229645	Q	R	R	R	R	R	R	R	R	R	R	-
ENSP00000513420	ENSPTRP00000019195	129	0.211823	M	I	I	I	I	I	I	I	I	-	I	I
ENSP00000311135	ENSPTRP00000065159	123	0.106218	N	D	D	D	D	D	D	D	D	D	D	D
ENSP00000342876	ENSPTRP00000076773	429	0.804878	H	N	N	N	N	N	N	N	N	N	N	N
ENSP00000497968	ENSPTRP00000031222	26	0.166667	T	A	A	A	A	A	A	A	V	A	A	A
ENSP00000343674	ENSPTRP00000020951	64	0.148148	L	P	P	P	P	-	P	P	P	P	P	P
ENSP00000247271	ENSPTRP00000015314	47	0.106576	S	T	T	T	T	T	T	T	T	T	T	T
ENSP00000481824	ENSPTRP00000007504	253	0.436207	M	V	V	V	V	V	V	V	V	H	V	V
ENSP00000260843	ENSPTRP00000026750	289	0.805014	Q	H	H	H	H	H	H	H	H	H	H	H
ENSP00000282466	ENSPTRP00000026754	508	0.193598	D	E	E	E	E	E	E	E	E	E	E	E
ENSP00000371475	ENSPTRP00000067532	485	0.245197	M	L	L	L	L	L	L	L	L	L	D	L
ENSP00000354826	ENSPTRP00000084441	147	0.185139	T	A	A	A	A	A	A	A	A	A	A	A
ENSP00000372724	ENSPTRP00000030676	94	0.622517	K	I	I	I	I	I	I	I	I	I	I	-
ENSP00000372724	ENSPTRP00000030676	133	0.880795	Y	C	C	C	C	C	C	C	C	C	C	-
ENSP00000402581	ENSPTRP00000025540	145	0.291751	M	V	V	V	V	V	V	V	V	V	V	V
ENSP00000423567	ENSPTRP00000047611	26	0.123223	V	E	E	E	E	E	E	E	E	E	E	E
ENSP00000514683	ENSPTRP00000031435	242	0.103907	G	E	E	E	E	E	E	E	E	E	A	E
ENSP00000358956	ENSPTRP00000031386	54	0.206897	Q	H	H	H	H	H	H	H	H	H	H	H
ENSP00000478589	ENSPTRP00000053068	177	0.263001	W	R	R	R	R	R	R	R	R	R	R	R
ENSP00000478589	ENSPTRP00000053068	179	0.265973	A	G	G	G	G	G	G	G	G	G	G	G
ENSP00000433519	ENSPTRP00000048072	51	0.178947	T	A	A	A	A	A	A	A	A	A	V	A
ENSP00000442982	ENSPTRP00000021295	74	0.201087	L	F	F	F	F	F	F	F	F	-	F	F
ENSP00000509322	ENSPTRP00000043392	129	0.250485	I	M	M	M	M	M	M	M	L	M	M	M
ENSP00000509322	ENSPTRP00000043392	345	0.669903	A	P	P	P	P	P	P	P	P	P	P	P
ENSP00000251642	ENSPTRP00000015656	124	0.182622	V	A	A	A	A	A	A	A	A	A	A	A
ENSP00000306682	ENSPTRP00000091550	430	0.709571	V	L	L	L	L	L	L	L	L	L	L	L
ENSP00000397020	ENSPTRP00000061103	170	0.238429	N	T	T	T	T	T	T	T	T	T	T	T
ENSP00000448165	ENSPTRP00000042795	790	0.632506	L	S	S	S	S	S	S	S	S	-	S	S
ENSP00000296449	ENSPTRP00000057125	215	0.361345	G	A	A	A	A	A	A	A	A	A	A	A
ENSP00000296449	ENSPTRP00000057125	329	0.552941	D	A	A	A	A	A	A	A	-	A	A	A
ENSP00000313953	ENSPTRP00000020297	366	0.433649	V	E	E	E	E	E	E	E	K	E	E	E
ENSP00000329140	ENSPTRP00000033813	124	0.238004	S	T	T	T	T	T	T	T	T	T	T	T
ENSP00000329140	ENSPTRP00000033813	441	0.846449	S	P	P	P	P	P	P	L	P	P	P	P
ENSP00000367564	ENSPTRP00000018886	56	0.159091	L	P	P	P	P	P	P	P	P	P	P	P
ENSP00000367564	ENSPTRP00000018886	86	0.244318	D	E	E	E	E	E	E	E	E	E	E	E
ENSP00000263370	ENSPTRP00000018884	598	0.874269	C	R	R	R	R	R	R	R	A	R	R	R
ENSP00000341942	ENSPTRP00000027088	524	0.429861	S	G	G	G	G	G	G	G	G	G	G	G
ENSP00000341942	ENSPTRP00000027088	775	0.635767	I	T	T	T	T	K	T	T	T	T	T	T
ENSP00000287727	ENSPTRP00000001265	278	0.194951	C	G	G	G	G	G	G	G	G	G	G	G
ENSP00000402758	ENSPTRP00000089652	374	0.559043	M	T	T	T	T	T	T	T	T	T	T	T
ENSP00000280245	ENSPTRP00000087536	254	0.570787	S	F	F	F	F	F	F	F	F	F	F	F
ENSP00000294543	ENSPTRP00000000476	158	0.248819	M	T	T	T	T	T	-	T	T	T	T	T
ENSP00000270221	ENSPTRP00000019269	127	0.77439	E	A	A	A	A	A	A	A	A	A	V	A
ENSP00000012134	ENSPTRP00000044946	546	0.22313	V	M	M	M	M	M	M	M	S	M	M	M
ENSP00000012134	ENSPTRP00000044946	1325	0.541479	S	P	P	P	P	P	P	P	G	P	P	P
ENSP00000511549	ENSPTRP00000048096	704	0.48991	T	S	S	S	S	S	S	S	S	S	S	S
ENSP00000298573	ENSPTRP00000008040	471	0.707207	L	P	P	P	P	P	P	A	P	P	P	P
ENSP00000014914	ENSPTRP00000008048	48	0.134078	T	A	A	A	A	A	A	A	A	A	A	A
ENSP00000014914	ENSPTRP00000008048	182	0.50838	T	I	I	I	I	I	I	I	I	I	I	I
ENSP00000263881	ENSPTRP00000020357	431	0.481564	I	V	V	V	V	V	V	V	V	V	V	V
ENSP00000378857	ENSPTRP00000025734	135	0.117188	W	R	R	R	R	R	R	R	R	R	R	R
ENSP00000363149	ENSPTRP00000030856	102	0.303571	A	G	G	G	G	G	G	G	G	G	G	G
ENSP00000261745	ENSPTRP00000009284	282	0.289825	S	T	T	T	T	T	T	T	T	A	T	T
ENSP00000261745	ENSPTRP00000009284	487	0.500514	T	A	A	A	A	A	A	A	A	E	A	A
ENSP00000257604	ENSPTRP00000009285	480	0.823328	S	P	P	P	P	P	P	P	P	P	P	P
ENSP00000257604	ENSPTRP00000009285	500	0.857633	D	N	N	P	N	N	N	N	N	N	N	N
ENSP00000338806	ENSPTRP00000084807	739	0.476774	I	V	V	V	V	V	V	A	V	V	V	V
ENSP00000299886	ENSPTRP00000016297	202	0.205912	G	A	A	A	A	A	A	A	A	A	H	A
ENSP00000228837	ENSPTRP00000085321	177	0.84689	Q	R	R	R	R	R	R	R	R	P	R	R
ENSP00000465597	ENSPTRP00000017815	238	0.552204	M	L	L	L	L	L	L	L	R	L	L	L
ENSP00000357807	ENSPTRP00000002217	148	0.596774	S	P	P	P	P	-	P	P	P	P	P	P
ENSP00000293405	ENSPTRP00000019464	121	0.545045	F	L	L	L	L	L	L	L	L	L	L	L
ENSP00000385006	ENSPTRP00000022478	146	0.252595	Q	R	R	A	R	R	R	R	R	R	R	R
ENSP00000483781	ENSPTRP00000061212	30	0.234375	Q	R	R	R	R	R	R	-	R	R	R	R
ENSP00000406490	ENSPTRP00000066616	179	0.191854	F	Y	Y	Y	Y	Y	Y	Y	-	Y	Y	Y
ENSP00000506754	ENSPTRP00000001969	154	0.424242	V	I	I	I	I	I	I	I	R	I	I	I
ENSP00000228437	ENSPTRP00000009163	354	0.441397	S	P	P	P	P	P	P	P	P	P	P	P
ENSP00000503822	ENSPTRP00000076259	364	0.346337	S	N	N	N	N	N	N	N	N	D	N	N
ENSP00000503822	ENSPTRP00000076259	464	0.441484	I	L	L	L	L	L	F	L	L	L	L	L
ENSP00000414635	ENSPTRP00000026855	397	0.853763	I	V	V	V	V	V	V	V	V	V	E	V
ENSP00000320543	ENSPTRP00000068433	401	0.624611	V	T	T	T	T	T	G	T	T	T	T	T
ENSP00000256010	ENSPTRP00000008965	135	0.789474	G	E	E	E	E	E	E	E	E	E	E	E
ENSP00000417638	ENSPTRP00000044348	283	0.291452	V	L	L	L	L	L	L	L	L	L	L	L
ENSP00000417638	ENSPTRP00000044348	345	0.355304	L	F	F	F	F	F	F	F	F	F	F	F
ENSP00000355053	ENSPTRP00000040188	144	0.137931	H	Y	Y	Y	Y	Y	Y	Y	C	Y	Y	Y
ENSP00000328358	ENSPTRP00000008504	241	0.449627	H	R	R	R	R	R	R	R	R	R	Y	R
ENSP00000306261	ENSPTRP00000041507	295	0.566219	S	T	T	T	T	T	T	T	T	T	-	T
ENSP00000254853	ENSPTRP00000014713	292	0.650334	V	L	L	L	L	L	L	L	L	L	L	L
ENSP00000329735	ENSPTRP00000025777	126	0.440559	C	R	R	R	R	R	R	R	Q	R	R	R
ENSP00000333266	ENSPTRP00000025778	410	0.404738	L	P	P	-	P	P	P	P	P	P	P	P
ENSP00000328203	ENSPTRP00000025783	86	0.182979	V	I	I	I	I	I	I	I	G	I	I	I
ENSP00000307549	ENSPTRP00000016588	264	0.6097	T	A	A	A	V	A	A	A	A	A	A	A
ENSP00000254166	ENSPTRP00000019935	79	0.11174	S	C	C	C	C	C	C	C	-	C	C	C
ENSP00000261167	ENSPTRP00000008066	293	0.456386	N	D	D	D	D	D	D	D	D	-	D	D
ENSP00000301037	ENSPTRP00000015235	259	0.63017	Q	R	R	R	R	R	R	R	R	R	P	R
ENSP00000296137	ENSPTRP00000025591	585	0.395538	W	C	C	C	C	C	C	R	C	C	C	C
ENSP00000296137	ENSPTRP00000025591	720	0.486815	Q	R	R	R	R	R	R	A	R	R	R	R
ENSP00000476242	ENSPTRP00000085996	95	0.22093	A	S	S	S	S	S	S	S	S	S	S	S
ENSP00000476242	ENSPTRP00000085996	205	0.476744	E	K	K	K	K	K	K	K	K	K	K	K
ENSP00000352069	ENSPTRP00000070966	117	0.134328	M	T	T	T	T	T	T	T	T	T	T	T
ENSP00000320758	ENSPTRP00000092025	287	0.2	T	A	A	A	A	-	A	A	A	A	A	A
ENSP00000320758	ENSPTRP00000092025	357	0.24878	G	E	E	E	E	-	E	E	E	E	E	E
ENSP00000320758	ENSPTRP00000092025	394	0.274564	D	E	E	E	E	-	E	E	E	E	E	E
ENSP00000433999	ENSPTRP00000069850	82	0.177489	T	S	S	S	S	S	S	S	G	S	S	S
ENSP00000433999	ENSPTRP00000069850	153	0.331169	S	N	N	N	N	N	N	N	N	N	R	N
ENSP00000433999	ENSPTRP00000069850	341	0.738095	R	K	K	K	K	K	K	K	K	K	K	K
ENSP00000389424	ENSPTRP00000032051	256	0.309179	R	G	G	G	G	G	-	G	G	G	G	G
ENSP00000500995	ENSPTRP00000014632	97	0.263587	L	V	V	V	V	V	V	V	V	V	V	V
ENSP00000439397	ENSPTRP00000043439	211	0.708054	M	V	V	V	V	V	V	V	V	V	G	V
ENSP00000367658	ENSPTRP00000000103	50	0.132275	E	G	G	G	G	G	G	G	G	-	G	G
ENSP00000367658	ENSPTRP00000000103	162	0.428571	A	G	G	G	G	G	G	G	G	-	G	G
ENSP00000364691	ENSPTRP00000068477	407	0.201685	K	E	E	E	E	E	E	E	E	E	E	E
ENSP00000364691	ENSPTRP00000068477	878	0.435084	H	R	R	R	R	R	E	R	R	R	R	R
ENSP00000384169	ENSPTRP00000088075	210	0.170455	T	A	A	A	A	A	A	A	A	V	A	A
ENSP00000384169	ENSPTRP00000088075	250	0.202922	V	A	A	A	A	A	A	A	M	A	A	A
ENSP00000415464	ENSPTRP00000058410	223	0.305062	G	A	A	A	A	A	A	A	A	A	A	A
ENSP00000415464	ENSPTRP00000058410	409	0.559508	Y	S	S	C	S	S	S	S	S	S	S	S
ENSP00000507211	ENSPTRP00000001817	111	0.145288	G	A	A	A	A	A	A	A	A	A	A	A
ENSP00000507211	ENSPTRP00000001817	481	0.629581	T	S	S	S	S	S	S	S	S	S	S	S
ENSP00000507211	ENSPTRP00000001817	521	0.681937	T	P	P	P	P	P	P	P	H	P	P	P
ENSP00000321221	ENSPTRP00000090153	356	0.470277	M	L	L	L	L	L	L	-	L	L	L	L
ENSP00000358482	ENSPTRP00000001986	308	0.30137	S	G	G	G	G	G	G	G	G	G	G	L
ENSP00000396673	ENSPTRP00000016175	424	0.5	S	R	R	R	R	R	R	R	R	R	R	R
ENSP00000207457	ENSPTRP00000044449	243	0.563805	T	I	E	I	I	I	I	I	I	I	I	I
ENSP00000382349	ENSPTRP00000056365	117	0.201377	L	V	V	V	V	V	V	V	R	V	V	V
ENSP00000382349	ENSPTRP00000056365	196	0.337349	W	R	R	R	R	R	R	R	E	R	R	R
ENSP00000433830	ENSPTRP00000052101	354	0.433293	S	P	P	P	P	P	P	P	P	P	P	P
ENSP00000433830	ENSPTRP00000052101	415	0.507956	S	P	P	P	P	P	P	P	P	P	P	P
ENSP00000362208	ENSPTRP00000000955	55	0.213178	V	I	I	I	I	I	I	I	S	I	I	I
ENSP00000305899	ENSPTRP00000058287	562	0.634312	N	D	D	D	D	D	D	D	D	D	D	D
ENSP00000300648	ENSPTRP00000009376	419	0.156811	M	T	T	T	T	T	T	H	T	T	T	T
ENSP00000327824	ENSPTRP00000041109	317	0.608445	R	G	G	G	G	G	G	G	-	G	G	G
ENSP00000462159	ENSPTRP00000015225	252	0.38829	Q	P	P	P	P	P	P	P	P	P	Y	P
ENSP00000221980	ENSPTRP00000017828	230	0.248649	A	P	P	P	P	P	P	P	T	P	P	P
ENSP00000501165	ENSPTRP00000025763	467	0.521205	S	P	P	P	P	P	P	P	P	P	P	P
ENSP00000357175	ENSPTRP00000071945	442	0.861598	G	E	E	E	E	E	E	E	E	E	E	E
ENSP00000481412	ENSPTRP00000066275	139	0.359173	S	N	N	N	N	N	N	N	N	N	N	N
ENSP00000481412	ENSPTRP00000066275	147	0.379845	A	E	E	E	E	E	E	E	E	E	E	E
ENSP00000481412	ENSPTRP00000066275	155	0.400517	D	N	N	N	N	N	N	N	N	E	N	N
ENSP00000201647	ENSPTRP00000019753	409	0.564917	S	P	P	P	P	P	P	P	G	P	P	P
ENSP00000348459	ENSPTRP00000021366	105	0.311573	V	A	A	A	A	A	A	Q	A	A	A	A
ENSP00000292180	ENSPTRP00000002354	390	0.663265	S	A	A	A	A	A	A	A	A	A	A	A
ENSP00000295542	ENSPTRP00000002361	617	0.872702	E	A	A	A	A	A	A	A	A	-	A	A
ENSP00000380903	ENSPTRP00000007574	1200	0.865177	A	G	G	G	G	G	L	G	G	G	G	G
ENSP00000345156	ENSPTRP00000087561	69	0.319444	H	R	R	R	R	R	R	R	R	R	R	R
ENSP00000386764	ENSPTRP00000021178	453	0.380672	T	N	N	N	N	N	N	N	N	N	Y	N
ENSP00000386764	ENSPTRP00000021178	991	0.832773	A	T	T	T	T	T	T	T	T	T	H	T
ENSP00000304945	ENSPTRP00000047586	256	0.253968	E	K	K	K	K	K	K	K	K	K	K	K
ENSP00000304945	ENSPTRP00000047586	665	0.659722	S	P	P	L	P	P	P	P	P	P	P	P
ENSP00000385848	ENSPTRP00000021948	238	0.197347	D	E	E	E	E	E	E	E	S	E	E	E
ENSP00000385848	ENSPTRP00000021948	376	0.311774	N	K	K	K	K	K	K	K	S	K	K	K
ENSP00000385848	ENSPTRP00000021948	666	0.552239	G	E	E	E	E	E	E	E	S	E	E	E
ENSP00000515485	ENSPTRP00000007579	218	0.464819	M	V	V	V	V	V	V	V	V	V	L	V
ENSP00000515494	ENSPTRP00000067663	618	0.51543	I	V	V	V	V	V	V	V	V	V	V	V
ENSP00000363832	ENSPTRP00000048899	488	0.364451	Q	E	E	E	E	E	E	E	W	E	E	E
ENSP00000363832	ENSPTRP00000048899	492	0.367438	I	T	T	T	T	T	T	T	M	T	T	T
ENSP00000363832	ENSPTRP00000048899	716	0.534727	S	F	F	F	F	F	F	F	H	F	F	F
ENSP00000234816	ENSPTRP00000002869	227	0.461382	Q	H	H	H	H	H	H	H	H	H	H	H
ENSP00000258955	ENSPTRP00000015966	66	0.148984	L	V	V	V	V	V	V	V	V	V	M	V
ENSP00000233202	ENSPTRP00000022081	465	0.84392	N	S	S	S	S	G	S	S	S	S	S	S
ENSP00000369268	ENSPTRP00000048271	383	0.664931	Q	R	R	R	R	R	R	R	R	R	R	R
ENSP00000228843	ENSPTRP00000063157	275	0.779037	L	S	S	S	S	Q	S	S	S	S	S	S
ENSP00000248444	ENSPTRP00000022084	511	0.61715	T	P	P	P	P	P	P	P	P	P	P	P
ENSP00000289166	ENSPTRP00000000697	93	0.21831	T	S	S	S	S	S	S	S	S	S	S	S
ENSP00000360483	ENSPTRP00000067861	411	0.608889	A	T	T	T	T	T	T	T	T	T	T	T
ENSP00000302079	ENSPTRP00000007901	138	0.285714	M	T	T	T	T	T	T	T	T	T	T	T
ENSP00000491067	ENSPTRP00000038902	162	0.586957	C	S	S	S	S	S	S	S	K	S	S	S
ENSP00000354920	ENSPTRP00000039131	231	0.33	R	G	G	G	G	G	G	G	G	G	G	G
ENSP00000513700	ENSPTRP00000025112	293	0.673563	V	M	M	M	M	M	M	M	-	M	M	M
ENSP00000329243	ENSPTRP00000091525	92	0.195745	S	R	R	R	R	R	R	R	R	E	R	R
ENSP00000257901	ENSPTRP00000008486	292	0.574803	I	V	V	V	V	V	V	V	V	V	-	V
ENSP00000342502	ENSPTRP00000087070	129	0.401869	Q	R	R	R	R	R	R	R	R	R	R	R
ENSP00000447447	ENSPTRP00000060785	239	0.439338	T	A	A	A	A	A	A	A	A	A	A	A
ENSP00000357819	ENSPTRP00000064856	283	0.503559	E	G	G	G	G	G	G	G	G	G	G	G
ENSP00000243776	ENSPTRP00000022142	128	0.164948	T	A	A	A	A	A	A	A	A	A	A	A
ENSP00000243776	ENSPTRP00000022142	317	0.408505	H	R	R	R	R	R	R	R	R	R	R	R
ENSP00000243776	ENSPTRP00000022142	557	0.717784	V	A	A	A	A	A	A	A	A	A	A	A
ENSP00000239462	ENSPTRP00000002840	1027	0.79	A	E	E	E	E	E	E	E	-	E	E	E
ENSP00000239462	ENSPTRP00000002840	1103	0.848462	E	D	D	D	D	D	D	D	-	D	D	D
ENSP00000309640	ENSPTRP00000027112	196	0.497462	L	S	S	S	S	S	G	S	S	S	S	S
ENSP00000319179	ENSPTRP00000000696	206	0.516291	F	L	L	L	L	L	-	L	L	L	L	L
ENSP00000359469	ENSPTRP00000055822	812	0.611446	I	V	V	V	V	V	V	V	K	V	V	V
ENSP00000359469	ENSPTRP00000055822	924	0.695783	T	A	A	A	A	A	A	A	Y	A	A	A
ENSP00000243103	ENSPTRP00000008555	54	0.190813	S	P	P	P	P	P	P	P	P	P	P	P
ENSP00000337501	ENSPTRP00000007754	141	0.5	D	A	A	A	A	A	R	A	A	A	A	A
ENSP00000489863	ENSPTRP00000050551	111	0.362745	Q	R	R	R	R	R	R	R	-	R	R	R
ENSP00000352091	ENSPTRP00000087459	1073	0.590209	A	T	T	T	T	T	T	Q	T	T	T	T
ENSP00000257570	ENSPTRP00000009423	311	0.603883	L	H	H	H	H	H	H	H	P	H	H	H
ENSP00000354607	ENSPTRP00000021982	491	0.837884	T	A	A	A	A	A	A	A	A	A	A	A
ENSP00000386939	ENSPTRP00000071981	24	0.112676	S	T	T	T	T	T	T	T	T	T	T	Q
ENSP00000264977	ENSPTRP00000026587	129	0.112076	F	L	L	L	L	L	L	L	L	L	L	L
ENSP00000264977	ENSPTRP00000026587	539	0.468288	F	S	S	S	S	-	S	S	S	S	S	S
ENSP00000264977	ENSPTRP00000026587	741	0.643788	E	D	D	D	D	D	D	D	D	D	D	D
ENSP00000070846	ENSPTRP00000008236	179	0.202948	H	R	R	R	R	R	R	R	R	R	R	R
ENSP00000309606	ENSPTRP00000006167	245	0.339806	I	L	L	L	L	L	L	L	L	L	L	L
ENSP00000309606	ENSPTRP00000006167	265	0.367545	C	Y	Y	Y	Y	Y	Y	Y	Y	Y	Y	Y
ENSP00000490942	ENSPTRP00000022193	169	0.25841	T	P	P	P	P	P	P	P	F	P	P	P
ENSP00000512229	ENSPTRP00000020580	122	0.130064	A	D	D	D	D	D	D	D	D	D	E	D
ENSP00000512229	ENSPTRP00000020580	280	0.298507	A	S	S	S	S	S	S	S	S	S	S	S
ENSP00000266014	ENSPTRP00000025930	333	0.895161	L	F	F	F	F	F	F	F	F	F	F	F
ENSP00000233027	ENSPTRP00000064435	287	0.340855	Q	K	K	K	K	K	K	K	K	K	K	K
ENSP00000301691	ENSPTRP00000015741	152	0.71028	E	A	A	A	A	A	A	A	A	A	-	A
ENSP00000385158	ENSPTRP00000073176	268	0.37378	A	L	L	L	L	L	L	L	Q	L	L	L
ENSP00000478915	ENSPTRP00000015408	170	0.674603	C	Y	Y	Y	Y	Y	Y	Y	Y	Y	Y	Y
ENSP00000351832	ENSPTRP00000003349	435	0.312052	T	I	I	I	I	I	I	I	I	I	V	I
ENSP00000272430	ENSPTRP00000020742	506	0.897163	D	A	A	A	A	A	A	A	A	A	P	A
ENSP00000317985	ENSPTRP00000063417	270	0.194384	F	Y	Y	Y	Y	Y	Y	Y	Y	Y	Y	Y
ENSP00000332225	ENSPTRP00000009113	47	0.283133	G	A	A	A	A	A	A	A	A	A	D	A
ENSP00000361048	ENSPTRP00000001195	49	0.204167	S	P	P	P	P	P	P	P	P	P	P	P
ENSP00000515917	ENSPTRP00000026193	151	0.307536	L	P	P	P	P	P	P	-	P	P	P	P
ENSP00000309142	ENSPTRP00000025996	118	0.193443	F	A	A	A	A	A	A	A	A	A	A	A
ENSP00000305204	ENSPTRP00000021188	160	0.214477	G	A	A	A	A	A	A	A	A	L	A	A
ENSP00000295095	ENSPTRP00000021399	113	0.237395	R	K	K	K	K	K	K	K	K	K	K	K
ENSP00000478645	ENSPTRP00000021921	270	0.559006	I	L	L	L	L	L	L	T	L	L	L	L
ENSP00000447947	ENSPTRP00000008381	229	0.419414	A	S	S	S	S	S	S	S	S	S	S	S
ENSP00000404296	ENSPTRP00000064105	370	0.288387	V	A	A	A	A	A	A	A	A	A	T	A
ENSP00000264717	ENSPTRP00000020223	69	0.110224	S	P	P	P	P	P	P	P	P	P	P	P
ENSP00000513494	ENSPTRP00000089257	559	0.60827	I	V	V	V	V	V	V	V	V	V	V	V
ENSP00000513494	ENSPTRP00000089257	630	0.685528	S	P	P	P	P	P	P	P	P	P	P	P
ENSP00000516712	ENSPTRP00000070313	250	0.364964	S	N	N	N	N	N	N	N	N	N	N	N
ENSP00000359018	ENSPTRP00000040775	597	0.713262	M	T	T	T	T	T	T	T	-	T	T	T
ENSP00000510142	ENSPTRP00000001795	256	0.463768	K	E	E	E	E	E	E	E	E	E	E	V
ENSP00000356155	ENSPTRP00000082316	214	0.130887	L	P	P	P	P	P	P	P	P	P	P	P
ENSP00000513605	ENSPTRP00000055880	124	0.413333	M	I	I	I	I	I	I	I	I	I	I	I
ENSP00000513605	ENSPTRP00000055880	223	0.743333	T	K	K	K	K	K	K	K	K	K	K	K
ENSP00000385816	ENSPTRP00000020109	258	0.414125	R	P	P	P	P	P	P	P	P	V	P	P
ENSP00000321684	ENSPTRP00000015740	52	0.203922	L	P	P	P	P	P	P	P	P	P	P	P
ENSP00000321684	ENSPTRP00000015740	132	0.517647	D	E	E	E	E	E	E	E	E	E	E	E
ENSP00000295150	ENSPTRP00000020119	48	0.231884	K	R	R	R	R	R	R	R	R	R	R	-
ENSP00000346635	ENSPTRP00000042475	285	0.608974	H	R	R	R	R	R	R	R	R	R	R	R
ENSP00000475216	ENSPTRP00000051760	225	0.387931	T	A	A	-	A	A	A	A	A	A	A	A
ENSP00000225873	ENSPTRP00000015385	233	0.647222	N	K	K	K	K	K	K	K	K	K	K	K
ENSP00000359594	ENSPTRP00000001592	220	0.23913	G	E	E	E	E	E	E	E	E	E	E	E
ENSP00000364926	ENSPTRP00000000383	81	0.216578	F	S	S	S	S	S	S	S	-	S	S	S
ENSP00000380494	ENSPTRP00000001007	145	0.367089	P	A	A	A	A	A	A	A	A	A	A	A
ENSP00000271532	ENSPTRP00000002516	243	0.47093	Y	S	S	S	S	S	S	S	S	S	S	S
ENSP00000512297	ENSPTRP00000003002	266	0.226576	S	T	T	T	T	T	T	T	P	T	T	T
ENSP00000499373	ENSPTRP00000084507	81	0.100372	Q	L	L	L	L	L	L	L	L	L	V	L
ENSP00000356505	ENSPTRP00000002950	314	0.595825	Q	E	E	E	E	E	E	E	E	E	M	E
ENSP00000356505	ENSPTRP00000002950	365	0.6926	K	E	E	E	E	E	E	E	E	E	P	E
ENSP00000353132	ENSPTRP00000047003	160	0.42328	E	D	D	D	D	D	D	D	D	T	D	D
ENSP00000358120	ENSPTRP00000002115	318	0.77561	E	K	K	K	K	K	K	K	K	K	K	D
ENSP00000358091	ENSPTRP00000002122	81	0.209845	K	E	E	E	E	E	E	E	E	E	E	E
ENSP00000332931	ENSPTRP00000064174	470	0.482546	D	E	E	E	E	E	E	E	E	E	E	E
ENSP00000366563	ENSPTRP00000000229	176	0.168421	Q	R	R	R	R	R	L	R	R	R	R	R
ENSP00000350447	ENSPTRP00000040992	348	0.274882	I	V	V	V	V	V	V	V	V	A	V	V
ENSP00000255108	ENSPTRP00000066438	184	0.37551	Q	L	L	L	L	L	L	L	L	L	L	L
ENSP00000255108	ENSPTRP00000066438	396	0.808163	A	P	P	P	P	P	P	P	P	P	P	P
ENSP00000494377	ENSPTRP00000076018	38	0.186275	V	G	G	G	G	G	G	G	-	G	G	G
ENSP00000356121	ENSPTRP00000088762	99	0.543956	R	P	P	P	P	P	P	P	-	P	P	P
ENSP00000356590	ENSPTRP00000002878	392	0.386969	K	Q	Q	Q	Q	Q	Q	-	Q	Q	Q	Q
ENSP00000236342	ENSPTRP00000067106	108	0.323353	K	Q	Q	Q	Q	Q	Q	Q	Q	Q	Q	Q
ENSP00000338629	ENSPTRP00000000203	893	0.569879	Y	H	S	H	H	H	H	H	H	H	H	H
ENSP00000364912	ENSPTRP00000000386	1349	0.368076	G	S	S	S	S	S	S	S	S	S	S	S
ENSP00000263733	ENSPTRP00000064806	87	0.212195	V	I	I	I	I	I	I	I	I	I	I	I
ENSP00000289753	ENSPTRP00000000474	141	0.319728	L	P	P	P	P	P	P	P	-	P	P	P
ENSP00000362521	ENSPTRP00000000885	116	0.139591	S	A	A	A	A	A	A	A	A	A	A	A
ENSP00000362521	ENSPTRP00000000885	262	0.315283	H	L	L	L	L	L	L	L	L	L	L	L
ENSP00000364240	ENSPTRP00000093321	100	0.355872	Q	L	L	L	L	L	L	L	L	-	L	L
